# Supplementary material for: The Xenopus ORFeome: A resource that enables functional genomics
Source: Dev Biol. 2015 Dec 15;408(2):345–57. doi: 10.1016/j.ydbio.2015.09.004 (PMC4684507; doi:10.1016/j.ydbio.2015.09.004)
Supplement: Supplementary file 1 — Supplementary material [file mmc1.xlsx]

## Sheet: XOrfeome v1.0
XOrfeome v1.0		Xenbase data				Gilchrist template ORF full-length analysis tests										XGC template
							Positive tests				Negative tests			Sum scores
Plate ID	Well location	Gene ID	Genepage ID	Gene symbol	Species	Predicted category	p1	p2	p5	p6	n2	n3	n5	p-tests	n-tests	Plate & well location	Accession	Gene	ORF sequence	ORF length
GDExl11001	A01	6254417	484021	prmt1	Xl	bad	0	0	0	0	1	0	1	0	2	IRBG_001_A01	BC054955	xPRMT1	ATGGAGGTTAATAGTGCTCCACCTGAGGGCGGTGTGAAAACAAATGCAGAAGACATGACATCAAAAGATTACTACTTTGACTCCTATGCTCACTTTGGCATCCATGAGGAGATGCTAAAAGATGAAGTTCGGACACTGACCTACCGTAACTCAATGTTTCACAACAGACACCTGTTTAAAGACAAAGTTGTCTTGGATGTTGGGAGTGGCACGGGTATTCTCTGCATGTTTGCAGCAAAGGCCGGAGCCAAGAAAGTAATTGGGATTGAGTGCTCAAGTATATCTGACTACGCCATAAAAATCGTGAAGGCAAATAAACTAGATCACGTGGTCACCATCATCAAAGGCAAAGTAGAAGAGGTGGAGCTCCCAGTAGAAAAAGTGGACATCATAATCAGT…	1032
GDExl11001	A02	866013	490909	ranbp1	Xl	good	1	0	1	1	0	0	0	3	0	IRBG_001_A02	BC054182	MGC64314	ATGGCCGATACCAAGGATAAACCAGAAGAGCGTGACACCTCTGTTGACAATACAGAAGATTCAAATCATGACCCTCATTTTGAGCCCATAGTTTCACTGCCAGAGCAAGAGATTAAGACACTTGAAGAAGATGAAGAAGAACTATTTAAAATGCGTGCAAAGTTGTTTCGATTTGCATCAGAAAATGACCCACCGGAATGGAAAGAACGGGGCACAGGCGATGTTAAATTGCTGAAACACAAAGAGAAGGGAACAATTCGTCTCTTGATGAGGAGAGACAAGACACTGAAGATATGTGCAAATCATGCTATTACCCCTGTGATGGAACTGAAGCCTAATGCGGGAAGTGACCGGGCATGGGTTTGGAACACATATGCTGATTATGCAGATGAATTGCCA…	630
GDExl11001	A03	919643	919630	skp1	Xl	good	1	1	1	1	0	0	0	4	0	IRBG_001_A03	BC054184	skp1a-prov	ATGCCTTCTATCAAACTGCAGAGTTCTGATGGAGAGATTTTTGAAGTGGATGTTGAAATTGCAAAGCAGTCCGTAACAATTAAAACTATGTTGGAAGATCTGGGTATGGATGACGAAGGTGATGATGATCCTGTGCCACTTCCCAATGTTAACGCTGCAATTCTTAAAAAAGTCATCCAGTGGTGTACACATCATAAAGATGATCCCCCACCACCCGAAGATGATGAAAACAAAGAGAAGAGAACAGATGATATCCCTGTATGGGATCAAGAGTTTTTAAAAGTGGACCAGGGAACACTATTTGAACTTATTTTGGCTGCCAACTATTTGGATATCAAAGGATTGCTTGATGTCACCTGCAAGACAGTCGCAAACATGATTAAAGGAAAAACACCAGAG…	492
GDExl11001	A04	967651	967644	rps24	Xl	bad	0	0	0	0	0	0	1	0	1	IRBG_001_B04	BC053778	MGC64320	ATGACAAACAGACTTCTGCAGCGCAAGCAGATGGTCATTGATGTACTTCATCCAGGCAAAGCTACTGTCCCCAAGACTGAAATCAGAGAAAAGCTGGCAAAGATGTACAAGACAACCCCAGATGTTATTTTTGTGTTTGGTTTTAGGACTCACTTTGGAGGTGGCAAAACTACAGGCTTTGGCATGATCTACGACTCTCTTGACTATGCAAAAAAAGAATGA	222
GDExl11001	A05	1004218	1004210	sumo3	Xl	good	1	1	1	1	0	0	0	4	0	IRBG_001_B05	BC054172	sumo3	ATGTCTGAAGAGAAACCCAAGGAAGGTGTGAAGACAGAGAATGACCACATCAACCTGAAAGTGGCAGGGCAGGATGGATCTGTGGTTCAGTTCAAAATAAAAAGGCACACACCACTCAGCAAGTTAATGAAAGCTTACTGCGACAGACAGGGCCTATCAATGCGACAGATAAGGTTCAGGTTTGATGGACAACCTATCAATGAAACAGACACACCTGCACAGCTGGAGATGGAAGATGAAGATACCATTGATGTGTTCCAACAACAGACAGGTGGTGTTTGCTAA	285
GDExl11001	A06	864894	482633	cyr61	Xl	good	0	0	1	1	0	0	0	2	0	IRBG_001_B06	BC056838	MGC64237	ATGAGCTTCTTAGCACTTAACCCCGTCCTTGCTATTGCCCTTCTTTCTGGATTCATTGACTTGGCTGTGTCATCGTGCCCAGCAGTGTGCCAATGTCCGGTTGAAGTACCCAAATGTGCCCCAGGAGTTGGACTGGTTCTGGATGGTTGTGGATGTTGCAAAATCTGTGCTAAGCAGCTCAATGAAGATTGCAGCAAAACTCATCCTTGTGATCACACCAAGGGACTTGAATGCAATTTTGGAGCCAGTTCCAGAGCCATTAAGGGAATATGTAGAGCAAAATCAGAAGGGAGACCTTGTGAGTACAATTCCAAAATCTACCAGAATGGAGAAAGTTTTCAGCCAAACTGCAAGCATCAGTGCACATGCATAGATGGAGCTGTTGGTTGCCTTCCATTG…	1128
GDExl11001	A07	6255777			Xl	good	1	1	0	1	0	0	0	3	0	IRBG_001_B07	BC053770	MGC64293	ATGTCTTGGAACGGCTACATCGATAACCTGACGTGCGAGAAAGTGCAGGAGGCGTGTATCTGCGGCTACAAGGGGACCCCGTCCGTATGGGCCTGCACTCCCGGCGGAGTCTTCAGCAACATAACGCCTGCTGAGATCAATGCGTTGGTGTCGCCCAACCGAGAGTCGCTATTTGTCAATGGTCTGACCATAGGCGGAGTCAAGTGCTCCGTGCTCAGGGACGAGTTCGCTGTGGTCGACAACCAGGTGATGGATCTGAGGACCAAGAACCCCAACGGGCCCACCTACAATGTCTCCATCTGCAAAACTGAGCAAGCTCTGGTCATGGTCATGGGGAAGGCCGAGGTGCACGGGGGGTGTCTGAACAAGAAAGTCTTTGACATGGGCAAGTACCTGAGA…	414
GDExl11001	A08	866418	495260	id3	Xl	good	1	0	1	1	0	0	0	3	0	IRBG_001_B08	BC054166	MGC64283	ATGAAAGCCATCAGCCCAGTGAGGTCCATGTCAAGCTGCTACCAGGCTGTCTGCTGTTTGTCCGAGCAGAGTCTGAGCATTGCCAGGGGCAGTAGCCTCAAGGGAGCAGGTATCGATGAGACCATGGGACTCCTGTATGATATGAACGGCTGCTACTCCAAGCTGAAAGAGTTGGTACCAGGGATCCCCCAGGGGAGCAAGCTCAGCCAAGTTGAGATCCTGCAACATGTCATCGACTACATCTTTGACCTGCAGATAGTCCTGGGGGAAGATCAGCAACAAAACAGCATCCTTAACCTGCAGAAATCTGATTTCTCAGAATTGGCAACACAAGGGGATGCCAGAGTCTGCCACTGA	357
GDExl11001	A09	979614	979607	rpl21	Xl	good	1	1	1	1	0	0	0	4	0	IRBG_001_B09	BC053767	MGC64285	ATGACCAACACAAGAGGAAAAAGGCGAGGAACTCGTTATATGTTCTCCAGACCCTTCCGCAAGCATGGTGCCGTACCTCTGTCAACTTACATGCGCATCTACAAGAAGGGTGATATTGTGGACATAAAGGGTATGGGCACAATCCAAAAAGGTATGCCCCACAAATGTTACCACGGCAAGACTGGCAGAGTTTACAATGTTACACAGCACGCTGTAGGAATTATTGTGAACAAGCAGCTCAGGGGCCGTATCCTTGCCAAGAGAATCAATGTCCGCGTTGAGCACATTCGTCACTCTAAGAGCAGAGACAGTTTCCTCCAGCGCGTGAAAGAGAATGAGAGGAAGAAGAAAGAGGCCAAGGAAAAGGGATTATGGGTCGAACTGAAACGCCAGCCTGCC…	483
GDExl11001	A10	865255	479264	mmp11	Xl	unknown	0	0	0	0	0	0	0	0	0	IRBG_001_B10	BC054949	MGC64247	ATGCATCTCCTCATCCTTCTACCTGCACTGTGTGTACTTGGAGCTCACTCAGCCCCTCTGTCATACACTTACCTTCAGCACAGAATCCAGGAAAAGCCTCAGAAAGATCATGGCAGGTTGCAGTTTAATTCATTACATTATCCTCATATAAAGGGACTGCTCAATGCTCACGGTTCATGGAACCCCCCACGCTGTGGAGTACCAGATATTCCTGCCCCTCTAGATTCCTCCAGTGGTCGAAATCGTCAGAAACGGTTTGTCCTGTCGGGAGGACGCTGGGACAAGACAAACCTGACGTACAAGATCATCCGTTTCCCATGGCAGCTAAGTAAGGTGAAAGTGAGACGCACTATTGCAGAAGCCCTAAAGGTATGGAGCGAGGTTACCCCTTTGACTTTC…	1434
GDExl11001	A11	865383	480505	tf	Xl	good	1	0	1	1	0	0	0	3	0	IRBG_001_C11	BC056840	tf-b	ATGGATCTTGCTCTCCGTGTGGCGCTGTGCCTGAGCATGCTGGCCTTGTGCCTGGCAATGCCAAAAGAAAAGCAGGTGCGCTGGTGTGTAAAATCTAAGAGTGAACTCAACAAGTGCAGAGATCTGGTAAACACGTGCAAAAACAAGGAAATCACATTGTCCTGCGTGGAAAAACCCAATACTGATGAGTGTTTAACTGCTATTCAGGAGGACCGTGCAGATGCAATTTGTGTGGATGGAGGCGATGTGTACAAAGGATCACTGCAACCTTATAACCTCAAGCCAATCATGGCAGAAAACTATGGTTCACAGACAGAAACCGACACGTGTTACTATGCAGTGGCAGTGGTAAAAAAATCCAGCACGTTTACATTTGATGAACTGAAAGATAAAAGATCA…	2106
GDExl11001	A12	1010220	1010214	eif1b	Xl	good	1	1	1	1	0	0	0	4	0	IRBG_001_C12	BC054139	gc20-pending-prov	ATGTCCTCTATCCAGAACCTCAACTCTTTCGACCCCTTTGCTGATGCAACTAAGGGTGACGACTTACTCCCGGCAGGGACTGAGGATTATATCCATATAAGAATCCAGCAACGTAACGGCAGGAAAACATTAACAACTGTACAGGGAATCGCAGATGATTATGACAAAAAGAAGCTTGTAAAAGCTTTCAAGAAGAAATTTGCTTGTAATGGTACTGTGATTGAGCATCCTGAATACGGAGAAGTCATCCAGCTTCAGGGAGATCAACGAAAAAACATCTGCCAATTTCTTATGGAGATTGGCATTGTCAAGGAAGAACAATTAAAGGTCCATGGTTTCTGA	342
GDExl11001	B01	6464386	5782072	hmgn1	Xl	good	1	1	1	1	0	0	0	4	0	IRBG_001_B01	BC055265	MGC64236	ATGCCTAAGAGAAAGCAGGTGAATGCTGATGTTGCAGATGCTAAGGATGAGCCCAAGAGGAGATCTGCACGGTTGTCCTCTAAACCAACCCCAGCAAAAACCGAACCAAAGCCAAAAAAAGAAAAGGCACCAGTAAAGGAGAAGCCTGAGGAGAAGGAGAAAAAAGTTCCAGCAAAGGGTAAAAAGGGAGCAAAGGGCAAACAGACAGAGGAAGCTAACAAAGAAGAAGCCAATGAGGACCAGCCGTCTGAAAATGGAGAAACAAAAAGTGACGAGGCTCCTGCTTCTGATGGAGGTGACAAGGAATCCAAGTCTGAATAA	321
GDExl11001	B02	975020	975012	eef1g	Xl	good	1	0	1	1	0	0	0	3	0	IRBG_001_B02	BC054190	MGC64329	ATGGCCGGCGGGACTTTGTACACATACCCTGATAACTGGAGGGCATACAAGCCCCTCATCGCTGCTCAGTATTCGGGGTTTCCCATCAAGGTTGCCTCCTCTGCTCCAGAATTCCAGTTTGGGGTAACAAATAAGACACCCGAGTTTCTAAAGAAATTCCCCTTAGGCAAGGTACCAGCATTTGAGGGCAAAGACGGTTTTTGCCTTTTTGAGAGCAGTGCCATTGCTCATTATGTGGGTAATGATGAGCTCCGTGGAACCACTCGTTTACACCAAGCTCAGGTCATTCAGTGGGTTAGCTTCTCAGACAGTCACATTGTCCCTCCGGCCAGCGCATGGGTTTTTCCCACTCTTGGGATCATGCAGTATAATAAGCAGGCCACAGAACAAGCCAAGGAG…	1311
GDExl11001	B03	1015236	1015226	cd63	Xl	good	1	1	1	1	0	0	0	4	0	IRBG_001_B03	BC054957	cd63-prov	ATGGCGGTGGAAGGGGGAATGAAATGTGTCAAGTTCCTTATGTTCTTCTTCAACTTCGTGTTCTGGGTGTGCGGTATTGCTCTGATAGCAATTGGGATCTATGTGCAAATCCAGCTTAACCACACTCTCATCATGAAAAATGCCGCATCCTCTGGAGCTCCTATAGTCGTCATTGTAGTGGGTGTTGTCATATTCTTAATTGCGTTCTTTGGATGCTGTGGAGCACTAAAGGAGAACTACTGCATGGTGACAACGTTTGCTGTTGTGCTGGTGCTGATCTTCCTGGTTGAGATTGCTGCTGCTATTGCTGCCTATGTTTACAAGGATAAGCTGCGCACTGCATTTGAAGACTCCTTTAAAAATGGCATGTCCAAATACAATACCACCAAGGACATAACT…	717
GDExl11001	B04	6255809			Xl	good	1	0	1	1	0	0	0	3	0	IRBG_001_C04	BC054179	MGC64308	ATGGCCCGGTTGTTCCCCGTCCTCCTCTCGCTGCTTCTTTGCGGCTACGTGCGGCCCATCGCTTTTTCGCTGCCGCCCAACAGCCGTAAGTGTCTGCGTGAAGAAATCCACAAGAACGTGCTTGTGACTGGAGAATACGAGCTGTCTGAGGTCCACAATCAGGGCCAAGTGCGGCTAAAGATTACAGACTCTGCTGGACACATTCTGTACTCCAAGGAAGATGCTTCTAAGGGGAAATTTGCTTTCACCACTGAGGAGTATGACATGTTTGAGGTCTGCTTCGATAGTAAGCTACCAGCAGGTGCTGGGCGAGTACCAGATCAGATGGTCAATCTCATTATGAAGCATGGAGTTGAGGCAAAAAATTATGAAGAGATTGCCAAGGTGGAGAAGCTTAAA…	624
GDExl11001	B05	6255807	1006141	atp6v1e1	Xl	good	1	1	1	1	0	0	0	4	0	IRBG_001_C05	BC054191	MGC64332	ATGGCGCTGAGCGATGCCGACGTACAGAAACAGATCAAGCACATGATGGCTTTCATTGAGCAGGAAGCCAACGAGAAGGCGGAAGAAATAGATGCCAAGGCAGAAGAGGAGTTTAACATTGAGAAGGGCCGACTGGTGCAGACCCAGAGACTGAAGATCATGGAGTATTATGAGAAGAAGGAGAAACAGATTGAGCAACAAAAGAAAATTCAGATGTCAAACCTGCTGAACCAAGCTCGTCTGAAGGTGCTTAAAGCTCGTGATGATCACATTTCGGATTTGGTGAATGAGGCCAGGCAGAGACTCGCCCGGGTGGTGAAGGACACGGCTCGGTACCAGATGTTGCTTGATGGACTCATTCTACAGGGTCTGTTCCAACTCCTGGAACCCAAGGTGGTG…	681
GDExl11001	B06	6256044			Xl	good	1	1	1	1	0	0	0	4	0	IRBG_001_C06	BC054189	LOC398551	ATGGGCCTCACCATCTCCTCGCTCTTCTCTCGGCTCTTCGGCAAGAAACAGATGCGGATTCTCATGGTTGGTTTGGATGCTGCCGGCAAGACGACCATTCTCTACAAATTAAAGTTAGGCGAAATTGTAACAACCATTCCCACCATTGGTTTTAATGTGGAAACCGTTGAATACAAAAATATCTGCTTTACTGTGTGGGACGTGGGTGGCCAAGATAAAATCCGCCCCCTGTGGAGACATTATTTCCAGAATACACAGGGCCTCATATTTGTAGTAGATAGCAATGACAGAGAGAGAATTCAGGAAGCTGCAGAGGAATTACAGAAAATGCTTCAAGAAGATGAGCTTCGGGACGCAGTGCTCCTTGTGTTCGCCAACAAACAAGATCTGCCCAATGCA…	543
GDExl11001	B07	6256508			Xl	good	1	1	1	1	0	0	0	4	0	IRBG_001_C07	BC054188	ppp1cc-prov	ATGGCAGATGTTGACAAGCTCAACATCGACAGCATCATCCAGCGGCTGTTAGAAGTTAGAGGATCAAAACCAGGAAAAAATGTTCAACTTCAAGAGAATGAGATTCGAGGGCTCTGTCTGAAGTCTCGGGAAATCTTCCTCAGTCAGCCAATCTTACTTGAGCTTGAAGCACCTCTTAAAATATGTGGTGACATTCATGGGCAGTACTATGACTTACTTCGGCTATTTGAATATGGTGGCTTCCCACCTGAAAGCAACTATCTATTCCTAGGAGACTATGTAGATCGAGGCAAGCAGTCTTTAGAAACCATCTGTCTGCTTTTGGCATACAAAATCAAATATCCAGAGAACTTCTTCCTCCTCAGAGGCAATCATGAATGTGCCAGCATTAACAGAATC…	972
GDExl11001	B08	971981	971977	lgals1	Xl	good	1	1	1	1	0	0	0	4	0	IRBG_001_C08	BC053816	MGC64502	ATGGCAGCTGGAATGGTCATGAATAACTTTAGCCTGAAGCAGGGCCACTGCTTGGAACTGAAAGGTTTTATTCCCAAAGATGCTAAAAGCTTTGCAATAAACCTGGGCAAAGATAGTTCAAACTATGTCATTCACTTTAATCCTCGATTCGACCACGAAGGCGACACCAACAAAATAATCTGCAACTCAAAGGAAGAAAACAGCTGGGGGACAGAGCAGAGAGAAAATGTTTTCCCATTCCAGCAGGGAGCAGAGACATCGATTTGTTTTGAGTATCAAGCAGACCATTTAAAGGTGAAGTTATCTGATGGCCAAGAATTCAACTTCCCCATCCGAATGCCCTTGGATACCATTACATTCCTTTCTATGGATGGAATAGAGCTCAAGGCTATCTCTCTT…	405
GDExl11001	B09	6256545			Xl	good	0	1	1	1	0	0	0	3	0	IRBG_001_C09	BC054268	impa1-prov	ATGGAAGACCGGTGGCAAGACTGCATGGATTCTGCTGTTACAATAGCAAGACAGGCAGGCTCAGTGGTGTGTGCAGCACTAAAGGAAGATGTTTCCGTAATGGTTAAAAGCTCCCCGGCAGATCTGGTGACAGCTACAGATCAAAAAGTAGAAGAAATGATTATCTCATCCATTAAGGAAAAATATCCATCACACAGTTTTATAGGTGAGGAGTCAGTAGCCGCAGGAGCTGGAAGCACGCTTACTGATAATCCAACCTGGATCATCGATCCCATAGATGGGACAACAAACTTTGTACACAGGTTTCCATTTGTGGCTGTGTCTATTGGATTTGCTGTGAACAAGCAGGTTGAATTTGGAGTTGTTTACAGCTGTGTAGAAGACAAAATGTACACTGGC…	843
GDExl11001	B10	865935	490114	smpx	Xl	good	1	1	1	1	0	0	0	4	0	IRBG_001_C10	BC053754	smpx	ATGTCTAAGCAGCCGGCATCCAATATCAGATCTATTCAGGCTAATATCAATATTCCTATGGGGGCATTTCGACCTGGTGCCGGCCAGCCACCCAAAAGAAAAGAATTTTCAACTGAAGAAGAGCAGCATGTCCCAACGCCAGAATCTGAAGAAAAGAGTGAAGAAAAGAAACCTATTCCAGGAGCAGTAAAACTTCCAGGGCCGGCGTTCAACCTCTCAGAAATCCAGAATGTAAAAAGTGTACTTAAATTTGTACCAAAAGCAGAGGAACAATAG	276
GDExl11001	B11	971390	971383	gstm1	Xl	good	1	1	1	1	0	0	0	4	0	IRBG_001_D11	BC054171	gstm2-prov	ATGGTGGTGATACTAGGATACTGGGACATCAGAGGGTTGGCTCATTCTATCCGTCTCCTGCTTGAATACACAGGCACGCAATACGAAGAAAAACTTTATGTAACAGGGGATGCCCCCAATTATGATAAGAGCCAGTGGCTGAATGAAAAAGAGAAGCTGGGATTGGACTTTCCCAATTTACCATACCTCGTGGATGGTGATGTGAAGCTTACACAGAGTAATGCAATTCTTCGCTATATTGCACGCAAGCATGGACTTTGTGGAGAGTCAGAGAAAGAAAAGAACTATGTTGATCTAATAGAAAATCAAGCGATGGATTTTCGCATGGGTCTTGTTGTAATTGCTTACAGTCCTCAATTTGAAACACTGAAGGGGCCATATTTAGAGAAGCTGCCTATT…	660
GDExl11001	B12	6255815	956172	hba4	Xl	good	1	1	1	1	0	0	0	4	0	IRBG_001_D12	BC053833	MGC64611	ATGACTCTGACCGACAGTGATAAGGCTGCAATTGTTGCTCTGTGGGGCAAAATCGCACCCCAAGCTAGTGCCATTGGAGCTGAGGCTTTGGAGAGACTTTTCCTTTCCTATCCCCAGACCAAGACTTACTTCAGCCACTTTGATGTGTCTCATGGCTCTGCTGATCTTTCCAACCACGGAGGAAAGGTTGTGAACGCTCTTGGAGAAGCTGCCAAGCACATCGATGACCTGGATTCTGCTCTGTCCACACTCAGTGACCTGCATGCCTACAACCTGAGAATAGATCCTGGAAACTTCAAGTTGCTGTCTCACACCATCCAGGTGACTCTGGCCATCCACTTCCACAAGGAGTTTGATGCTGCCACACAGGCTGCTTGGGACAAATTCCTGGCTGAGGTT…	429
GDExl11001	C01	975897	975890	ctbs	Xl	good	1	0	0	1	0	0	0	2	0	IRBG_001_C01	BC053782	MGC64330	ATGGCAGAACTCGGTTCAGGGTATTGGGCCCTCAGCCCACTTTTTATCATGCTCATCTGTGTATCCCTGTGTTCTGCTGGCTGCCCCTGTACAGACCCCAGTCTCTGTGAGCCCATTAACAGCACCCGGGATTCTGAGGTGCTCGTATTCTACACAAGAGGAGAAAACTGGAAGTTCTATGATTGGTCTCAGGTTACCACCATCGCATTGTTTGGGAAGTATGATCCACAACTCCTGTGTTTTGCACATTTGAAAGGAGCAAGGCTTGTATTAAAAGGTGATGTTCCACTACAGGACATTGTAGATCCAAATAACAGAACATCTTGGATAGCGCAGAAGGTGGAACTGGCAAAGAGTCAGTTTATGGATGGAATTAATCTGGATATAGAGCAGTCAGTG…	1113
GDExl11001	C02	973679	973673	sncg	Xl	good	1	0	1	1	0	0	0	3	0	IRBG_001_C02	BC054269	sncg-prov	ATGGATGTGTTTAAGAAAGGTTTTTCTATGGCTAAAGAAGGCGTGGTTGCTGCAGCAGAGAAAACCAAGCAGGGTGTGACAGAAGCTGCAGAAAAAACCAAGGAGGGGGTCATGTATGTAGGAGCGAAAACTAAAGAGGGTGTTGTACACAGTGTGAATACAGTTGCAGAGAAAACCAAAGAACAGGCCAATGTGGTTGGTGGAGCCGTGGTTTCTGGAGTAAATCAAGTATCTTCAAAGACTGTAGAAGGCACAGAGAATGTTGTAAGCTCTACTGGTTTAGTAAAAAAGGAAGATCTACATCCAGATCAGCCAGAAGAACCTGCTGCAGAAGAACCCGCAGTGGAGGCCACAGAAAGCATTGAGCAGGTCGGTGATGGAGAGAATTAA	390
GDExl11001	C03	962597	962590	apoa1	Xl	good	1	1	1	1	0	0	0	4	0	IRBG_001_C03	BC053783	MGC64335	ATGAAGAGCCTAGTCCTACTAGCAGTACTGTTCCTTTCAGGAACACAGGCAAATTACTTCCCTTGGCAACACGATGAGCCCCGCACTCCAGTTCAGCAGGTACGGGAGGTTTTAGAGAGCTACGTACACAAAGTTCGTGACTTGGGAAGAGAAGCTGTGAGCCAACTGGAGACCTCTGATCTTGGAAAACAACTTGACTTGAAGATCACTGAGAAACTTGACACCTTTGGTACCAATGCTATGAACCTGAGGAAGCAAATCAATCCCTATGTAGAGAATATCAGGGAACAGGTGTCCAAAGAGCTAGAAAAGGAACTCCCAATAATCAAGGAGAAAATCCGCCCCATCCTGGAAGGCTTTCAGAAACGTTGGGCTGAAGATGCAAAGGCTTACCAGGAG…	783
GDExl11001	C04	943213	943207	sec11a	Xl	good	1	1	1	1	0	0	0	4	0	IRBG_001_D04	BC054167	MGC64284	ATGATGTCTATGGATTTTTTAGACGATGTCAGGAGAATGAATAAAAGACAGCTGTACTATCAGGTCTTAAATTTTGGTATGATCGTGTCTTCAGCTCTGATGATATGGAAGGGTCTGATGGTGATTACTGGTAGTGAAAGCCCTATTGTGGTTGTCCTGAGTGGCAGCATGGAGCCGGCATTCCATCGTGGGGACTTGCTTTTCTTGACCAACCGTGTAGATGACCCTATCAGGGTAGGGGAAATTGTGGTCTTTAGGATAGAAGGAAGAGAAATACCCATTGTACATCGTGTCCTAAAGATCCATGAAAAGGAAAACGGAGATATTAAGTTTCTGACCAAGGGGGACAACAATGCAGTGGATGACCGAGGCTTGTACAAACAGGGGCAGAACTGGTTG…	540
GDExl11001	C05	6255814	487370	snai2	Xl	good	1	0	1	1	0	0	0	3	0	IRBG_001_D05	BC054144	snai2-a	ATGCCACGATCTTTTCTGGTCAAGAAACACTTCAACTCGGCCAAAAAGCCCAATTATGGGGAGTTGGACAACCATACAGTGATCATCTCCCCATTCCTATATGAGAGGTATCCTGTGTCTGTGCTTCCCCAGCCTGACATCTACAGCTCAGTGGCCTACAGCCCAATCACTGTGTGGACAGGACTGCTTCACCCACCGCTGCCCAGTGATCTCTCCCCTCTCTCAGGATACCCTTCATCTTTAGGACGGGTCAGCCCCCCTCCACAATCTGACACATCGTCTAAAGACCATAGTGGCTCGGAGAGCCCCATCAGCGACGAGGAGGAGAGACTCCAAACCAAACTTTCCGACTCGCATGCGATAGAGGCTGAGAAATTCCAGTGCAGCTTATGCAGCAAG…	801
GDExl11001	C06	6255821	964602	ssr3	Xl	good	1	1	1	1	0	0	0	4	0	IRBG_001_D06	BC053768	MGC64286	ATGGCTCCGAAAGCTGGCAACAAGCAGCAGTCCGAGGAAGATCTGCTTATGCAAGACTTCAGCCGCAACCTGTCGGCTAAATCTTCAGCACTTTTCTATGGCAATGCTTTCATCGTGTCTGCAATCCCCATTTGGCTGTATTGGAGAATATGGCACATGGATCTTGTCCAGTCGGCTGTGTTGTACATTGTAATGACATTGCTCAGCACCTACCTTGTGGCTTTTGCATACAAGAATGTTAAATTTGTCCTCAAACACAAGGTGGCACAGAAACGTGAAGATGCTGTTTCTAGAGAAGTGACCCGAAAACTTTCGGAAGCAGACAACAGGAAGATGTCGCGAAAAGAGAAAGATGAGAGGATCCTTTGGAAGAAGAATGAAGTTGCTGATTATGAGGCA…	558
GDExl11001	C07	478359	478354	fgg	Xl	good	1	0	1	1	0	0	0	3	0	IRBG_001_D07	BC054185	fgg	ATGACCAGACTTCCCAAGCAAGGATTACTGCTTCTCCAGTCCTTAGCCCTCCTCTCTAGTGCCTTTGGTAATATTATACCAAACACAGACAACTGCTGCATCTTAGATGGACGTTTTGGGGAGTACTGCCCTACAACATGCGGCATTTCCGATTTCCTGAACAGATACCAAGAAAATGTTGACACAGACTTGCAGTACCTGGAAAACCTTTTAACTCAAATCAGCAACTCCACAAGTGGAACTACCATAATAGTAGAACATTTAATAGACTCTGGGAAAAAACCTGCGACATCTCCACAAACAGCCATAGACCCTATGACTCAGAAATCCAAAAACATGTTGGATGAAATTAACAGATATGAAAAAACTATTATCCAGTATGAAGAAAATATACAATAC…	1320
GDExl11001	C08	865846	489221	rhoa	Xl	good	1	1	1	1	0	0	0	4	0	IRBG_001_D08	BC053772	MGC64296	ATGGCAGCCATTCGTAAGAAGCTCGTAATTGTTGGAGATGGTGCATGCGGGAAAACCTGCCTTCTGATTGTGTTCAGTAAAGACCAGTTTCCAGAAGTGTATGTCCCAACAGTTTTTGAGAACTATGTGGCAGACATAGAAGTGGATGGCAAGCAGGTTGAGTTGGCCCTATGGGATACAGCTGGTCAAGAAGATTATGACAGACTGCGACCTCTGTCCTATCCAGACACTGATGTTATATTAATGTGCTTTTCCATTGATAGCCCCGACAGTTTAGAAAACATACCTGAGAAATGGACCCCGGAGGTGAAACATTTCTGCCCCAATGTGCCCATTATTTTAGTTGGAAACAAGAAGGATCTGCGTAATGATGAACACACTCGTAGGGAGCTCACCAAA…	582
GDExl11001	C09	6256554	483499	eno1	Xl	good	1	1	1	1	0	0	0	4	0	IRBG_001_D09	BC054169	eno1-prov	ATGTCTATCAAGAACATCCGAGCACGTGAAATATTTGATTCTCGTGGGAACCCTACAGTGGAGGTTGACCTATACACTTGCAAAGGACTGTTCCGTGCTGCTGTTCCAAGTGGAGCTTCCACTGGTATTTATGAAGCACTAGAACTCCGGGACAATGACAAGACTCGCTACCTGGGAAAGGGTGTGTCTAAAGCAGTTGAGCACATCAATAAAACCATTGCACCTGCATTGGTAGGCAAGAATCTAAATGTTGTTGAGCAGGAAAAGTTTGACAAGCTCATGATTGAAATGGATGGAACTGAAAACAAATCCAAATTTGGTGCTAATGCACTCCTGGGAGTGTCCCTGGCAGTGTGTAAAGCTGGAGCTGCAGAGAAGGGAGTCCCACTGTACCGTCAC…	1305
GDExl11001	C10	952893	952886	nutf2	Xl	good	1	1	1	1	0	0	0	4	0	IRBG_001_D10	BC054170	nutf2-prov	ATGGCAGAAAAGCCAATTTGGGAGCAGATTGGAACAAGCTTTATACAACAATATTACCAGACATTTGACGCCGATAGGAACCAATTAGCAGTAATATATACTGATGCATCATGCCTTACGTGGGAAGGACAACAATATCATGGCAAAGCTGCAATTGTTGAAAAACTGTCGATGCTTCCCTTTCAGAAAATTCAGCATAGCATTACCTCACAAGATCATCAGCCCACTCCGGACAGTTGCATAATCAGTATGGTTGTTGGTCAACTCAAGGCTGATGATGACCCAGTTATGGGGTTTCATCAGGTATTTCTGCTAAAGAACATCCAAGACGCTTGGGTTTGTACAAATGACATGTTCCGACTAGCGCTGCATAACTTTGGCTGA	384
GDExl11001	C11	962533	962529	nthl1	Xl	good	1	1	1	1	0	0	0	4	0	IRBG_001_E11	BC054164	psmc3-prov	ATGGCGTCTATATGGGAAGAAACGGAGGCAGATGGGTTGGGAGAAGAGGTCCTCAAAATGTCCACGGAAGAGATAATCCAGAGAACTCGGCTGCTGGACAGTGAAATCAAAATCATGAAAAGTGAGGTTTTGAGAGTCACCCACGAGCTGCAAGCAATGAGAGACAAAATAAAAGAAAACAGTGAGAAAATCAAAGTGAATAAAACCCTCCCATACCTGGTGTCCAATGTCATAGAGCTCCTGGATGTCGATCCTAACGATCAGGAAGAGGATGGAGCTAACATTGATTTAGACTCTCAGAGAAAGGGAAAGTGTGCTGTGATTAAAACCTCAACTCGACAGACCTACTTCTTGCCAGTCATTGGTTTGGTCGATGCAGAGAAACTGAAGCCTGGAGAT…	1272
GDExl11001	C12	968665	968659	c9	Xl	good	1	0	0	1	0	0	0	2	0	IRBG_001_E12	BC054952	MGC64276	ATGGAAAACATATGCTTATTGCTGGGACTAACCGTTCTCTGTGCGTTTGTCTCCGGGGAGCCAAGTTTTTCACAGAACCCCCAGCGGTTCCAGAGAGAAGTGAATGCCCCAGCGCCTATTGACTGCCAGCTAAGCTCTTGGGGCAGTTGGAGCCAATGCGACCCTTGCACCAAACACAGGTATCGGTCTAGGAGTGTGGAGCACTTCGGTCAGTATGGAGGGGCGGCCTGTGTGAATACCCTGGGTGACATTCAGCGGTGCATTCCTGAGGAGGATTGTTTAGAACAACCCGTTTTGTGTGGAAATGATTTTGAGTGTGAATCAGGAAGATGCATCAAGACCAGGTTGTTGTGCAATGGGGATAATGACTGTGGAGATTACTCTGACGAAACCTGTGAT…	1782
GDExl11001	D01	6255496			Xl	unknown	0	0	0	0	0	0	0	0	0	IRBG_001_D01	BC054320	MGC64596	ATGGCACCAAGAAAATCCACTAGACAAGACAAGAAACCAAAAAGGACTCCTCCTGTGCTTACTCCTGAACAAAAAAAGAAAAGAGCCTTTCAGAGAGCGCAGCTAGAGGAAGAAATGAAGATAATGTCATCTGGCAACCATGCTGACAATTGTCTTTTATATGAACCCGTGCTTCGAGAAAGAGCACAAAGACAATCATGTCAACCGCCTGCTACAGTAAGAGTTGGAAACACAAACTGGTGTGTATGTGGCCACTGTTGCCCAATGCCCACAGAAGAGGAATCCATTTGCTGCATGGAGATAGAAAACCTACAGGGCATTGTTACAGAAGACATTACGTGTATAACGGAACATCCCCAATTTGATGAATACTGTCAAAATAAAAGTAATTTGAAAATG…	642
GDExl11001	D02	5894068	5893561	rps11	Xl	good	1	1	1	1	0	0	0	4	0	IRBG_001_D02	BC053813	rps11	ATGGCGGACATTCAGACTGAGAGAGCCTATCAGAAGCAGCCGACCATCTTTCAGAACAAGAAGCGTGTTCTGCAGGGTGAGACCGGCAAGGAGAAGCTCCCACGTTACTACAGGAGTGTTGGCCTGGGATTCAAGACTCCAAGAGAGGCAATTGATGGCACCTACATTGACAAGAAATGTCCCTTTACTGGCAACGTATCCATTCGTGGCCGTATCCTTTCAGGAGTGGTGACAAAGATGAAGATGCAGAGGACTATAGTGATCCGCAGAGATTACCTCCATTACATTCGCAAGTACAACCGGTTTGAGAAGCGCCACAAGAATATGTCTGTCCACCTTTCCCCTTGTTTCAGGGATGTGCAGGTCGGAGACACTGTCACAGTCGGAGAATGTCGTCCC…	477
GDExl11001	D03	990058	990052	unnamed	Xl	good	1	1	1	1	0	0	0	4	0	IRBG_001_E03	BC054153	glul-prov	ATGGCAACCTCCGCCAGTGCTCAGTTGAGTAAGGCCATAAAGCAGATGTATCTGGAACTGCCGCAGGGAGATAAGGTGCAGGCTATGTACATCTGGATTGATGGGACCGGGGAGGGTCTTCGCTGCAAGACTCGCACTCTGGACAGTGAACCCAAGACCATAGAAGATCTGCCCGAATGGAACTTCGATGGATCTAGCACACACCAATCTGAGGGATCCAACAGTGACATGTACCTGATTCCAGTTGCAATGTTTAGAGATCCTTTTCGAAGGGATCCCAACAAGCTGGTGCTCTGCGAGGTGCTAAAATACAACCGAAAAACTGCAGAAACAAACCTACGTCATACATGTAACCAGATAATGGACATGGTGGGCAATGAGCATCCATGGTTTGGCATG…	1122
GDExl11001	D04	6255812			Xl	good	1	1	1	1	0	0	0	4	0	IRBG_001_E04	BC054156	MGC64267	ATGCTGCGGCAGGACAGCAATGATGAGACAGAAGATGTTTCCCTGTTCGATGCTGAAGATGAAGGAACTAAGGCTGCAAAAAAGAAAAAGATAAGACACCCCATTGCTTCATTTTTCCATCTGTTTTTCCGGATGAGCGCAATCTTGGTGTATGTGCTTTCTGGGTTTAGCAGCAGTTTCATTGCCAGCATGGTGACAATAATTTTGCTCTTGTCCTGTGACTTCTGGGTTGTGAAGAACATAACAGGAAGGCTGATGGTGGGGCTGAGGTGGTGGAACCAGGTGGATGATGATGGGAAGAGTCACTGGGTGTATGAATCCAGGAAGGCAGCTCAAGGAAAGAAATCCAGCTCTGAAGCAGAGTCCCGAATCTTCTGGTTAGGGCTCATCACCTGCCCC…	618
GDExl11001	D05	950457	950452	ube2v1	Xl	good	1	1	1	1	0	0	0	4	0	IRBG_001_E05	BC054978	UBE2V1	ATGGCGGCCACCACGGTCTCGGGCGTTAAAGTTCCTCGTAATTTTCGACTTTTGGAAGAACTTGAAGAAGGCCAGAAAGGAGTGGGCGATGGTACAGTTAGCTGGGGACTTGAAGACGATGAAGACATGACACTCACAAGATGGACTGGCATGATTATCGGACCTCCTAGAACAGGTTATGAAAACCGAATATACAGCCTTAAAGTAGAGTGTGGTCCCAAATACCCAGAATCACCTCCATATGTTAGATTTGTAACAAAAGTTAATATGAGCGGAGTCAATAATTCTAATGGAGTGGTGGACCCCAGGGCCGTCTCCGTTCTAGTAAAATGGCAGAATTCCTATAGCATCAAAGTTGTACTCCAAGAAATGCGGCGTCTAATGATGTCCAAAGAAAAT…	444
GDExl11001	D06	855975	855963	ppib	Xl	good	1	0	1	1	0	0	0	3	0	IRBG_001_E06	BC054168	ppib-prov	ATGCTGCGGCCGCTGGAGAGAAACATGAAGTTACTGTTTGCTGCTGCGCTTATCGCGGGCTCCGTGATCTTCTTGCTCTTCCCTGGGAGCTCAGTGGCAGATGACAAGAAGAAAGGGCCGAAGGTGACCGATAAGGTATACTTTGATTTAAAGATCGGTGATGAGGAAGTAGGACGTATAGTAATCGGTCTTTTTGGAAAAACTGTTCCTAAGACAGTTGAAAACTTTGTAACCTTGGCAACCGGAGAGAAAGGATATGGTTACAAAGGCAGCAAGTTCCACCGTGTGATCAAAGAATTTATGATCCAAGGAGGAGATTTTACTCGTGGAGATGGTACTGGAGGAAAAAGCATTTATGGAGACAGGTTTCCAGATGAGAACTTCAAGCTGAAGCACTAT…	651
GDExl11001	D07	6256518			Xl	good	1	1	1	1	0	0	0	4	0	IRBG_001_E07	BC054158	stmn4	ATGACTCTGGCAGCCTATAAAGAGAAGGTGAAGGAGCTCCCCCTCGTGTCCATTTTCTGTTCCTGTTTCCTCTCCGATCCTTTAAAGAAACAGACTTACAAGTATGAAGCAGACACTGTGGACCTCACATGGTGTGCTATTTCAGACATGGAGGTGATAGAATTAAACAAGAGAGCCTCTGGCCACTCCTTCGAGGTTATCCTGAAACCCCCTTCCTTTGATGGGATTCCTGAGATCACAGCCACCCTGCCCCAGAAACGAGACCCCTCCCTGGAGGAGATCCAGAAAAAACTGGAGGCCGCCGAAGAAAGGCGCAAGTATCGGGAGGCAGAACTCCGCAAGCACCAGGCGGAAAAGAGGGAACATGAGCGGGAAGTCATACTAAAAGCCATCGAGGAG…	558
GDExl11001	D08	1000023	1000015	psmc2	Xl	good	1	0	1	1	0	0	0	3	0	IRBG_001_E08	BC054143	xMSS1	ATGCCTGACTATCTGGGAGCGGACCAGCGGAAGACCAAAGAAGAAGAAAAGGAGGACAAACCTATCCGATCTCTTGATGAAGGAGATATTGCATTGCTGAAAACCTATGGACAAAGCACTTATTCAAGGCAGATCAAGCAGGTAGAGGATGACATACAGCAACTGCTTAAGAAAATCAATGAGCTTACAGGTATTAAGGAGTCTGATACAGGACTTGCTCCTCCAGCACTTTGGGATTTGGCTGCAGATAAACAGACACTGCAGAGTGAACAACCACTTCAAGTAGCAAGATGTACAAAAATAATCAATGCAGACTCAGAGGACCCAAAATACATTATTAATGTAAAACAATTTGCTAAGTTTGTAGTAGACCTCAGTGACCAAGTTGCTCCTACTGAT…	1302
GDExl11001	D09	1003294	1003286	rps6	Xl	good	1	1	1	1	0	0	0	4	0	IRBG_001_E09	BC054151	rps-6	ATGAAGCTTAATATCTCGTTCCCAGCCACTGGCTGCCAAAAGCTCATTGAAGTGGAGGATGAGCGCAAGCTGCGTACTTTCTATGAGAAGCGCATGGCCACAGAGGTCGCCGCAGATCCCTTGGGTGATGAGTGGAAGGGATATGTTGTTCGCATCAGCGGTGGAAACGATAAGCAAGGCTTCCCCATGAAACAGGGAGTCCTAACTCATGGTCGTGTTCGTCTTCTATTAAGCAAGGGTCATTCCTGCTATCGCCCCAGGAGAACTGGTGAACGCAAGCGCAAATCTGTACGTGGATGTATTGTGGATGCTAACCTCAGTGTCCTGAACTTGGTTATTGTTAGGAAAGGTGAAAAGGATATTCCTGGCCTGACAGACAACACTGTTCCTCGTCGCCTG…	750
GDExl11001	D10	6078563	1002678	dnase1l3	Xl	good	1	0	0	1	0	0	0	2	0	IRBG_001_E10	BC054141	drng-A-prov	ATGTGGCGCCTCCTCCTCTTGTGTGCACTCTGTGTCCCCCACTCTCTGGGGCTCCGAATCTGCTCCTTTAATGTTCAGTCCTTTGGGGAGTCCAAACGGGACAAACCTGCTGTCATGAATGTAGTGAGAAAGATCATTTCCCGCTGTGACATCACACTTCTGATGGAAATCAAGGACAGCAGCAACACCGTCATCCGATTGTTAATGGCACAACTCAACAGGAAGAACCTGGTGTCAGTTAAAGGAACGTACCAATATAAAGACTTGCAGCCGGGAGATGAAGACGCTTTCTCTCGGGAGCCCTATGTGGTTTGGTTTCAAGCTCCTGGCACTGAGGTCAAAGAGTTTGTGATCGTTCCCCAGCACACCACCCCCGAGGCCGCCGTTCGGGAAATCGAT…	798
GDExl11001	D11	5811806	5811554	rpl37a	Xl	good	0	1	1	1	0	0	0	3	0	IRBG_001_F11	BC053766	MGC64282	ATGGCCAAGCGCACCAAGAAGGTTGGCATTGTGGGTAAATATGGGACCCGTTTCGGTGCTTCCTTGAGGAAGATGGTCAAAAAGATTGAAATCAGCCAGCATGCCAAATACACCTGCTCCTTCTGTGGCAAGACCAAGATGAAGAGAAAGGCTGTTGGAATCTGGCACTGTGGATCTTGCATGAAAATTGTAGCTGGAGGAGCCTGGACCTACAACACCACCTCCGCTGTCACAGTCAAATCTGCTATCAGAAGACTGAAGGAACTGAAAGACCAGTAA	279
GDExl11001	D12	980947	980940	nup35	Xl	good	1	0	0	1	0	0	0	2	0	IRBG_001_F12	BC054165	MGC64281	ATGATGGCTGCTGCTTTCTCCATGGAGCCTATGGGTGCTGAACCAATGGCACTTGGATCACCAACATCTCCAAAACCCAGTGCTGGTGCCCAATTCCTGCCTGGCTTTCTACTGGGGGACATACCAACACCAGTAACTCCACAGCCACGTCCATCTTTAGGCATAATGGAAGTGCGGTCACCTTTACATTCAGGTGGCTCACCCCCACAACCCGTACTACCTACTCATAAAGATAAGAGTGGAGCACCACCTGTTAGAAGCATATATGATGACGTTGCAAGTCCGGGTCTTGGTTCGACACCTCGGAATACAAGGAAGATGGCCAGCTTTTCTGTGTTGCACACTCCACTTTCTGGAGCTATACCATCAAGTCCAGCTTCAAATGTCTTTAGTCCTGCA…	858
GDExl11001	E01	5756729	5756690	tmed10	Xl	good	1	0	0	1	0	0	0	2	0	IRBG_001_E01	BC054154	tmp21	ATGATGTGGCTCCTGCTTTTCCTTGGCCCTTGTTTCTTATTGCCCGGGACCGGGGCGATCTCTTTTTATTTGCGCCCTCTCACTAAAAAGTGCCTGAAAGAAGAAATCCATAAAGATGTGTTGGTGACTGGACAGTATGAGGTGTCTGAGCAGCCCGGTCTCACTTGCGACCTGAAGGTGACTGACTCCATCGGCCATATTCTTTATTCCAAGGAAGAAGCAAAGAAGGGAAAATTTGCATTTACTACTGATGATTATGATGTGTATGAAGTCTGCTTTGAGAGCAAATCTGCATCTGATATGGGTTTCACAGACCAGTTAATTGTCCTTGATATAAAGCACGGTGTGGAAGCAAAGAATTATGAAGACGTTGCCAAGACAGAGAAGCTGAAACCACTT…	618
GDExl11001	E02	5775291	5774783	rpl18a	Xl	good	1	0	1	1	0	0	0	3	0	IRBG_001_E02	BC053761	MGC64263	ATGAAGGCGTCCGGCACTCTAAGGGAGTATAAGGTCATCGGGCGCAGTTTGCCTACTCCCAAAGCTCCTTCTCCACCTCTCTATCGCATGAGAATTTTTGCTCCTAATCATGTGGTTGCCAAGTCCCGCTTTTGGTACTTTGTATCTCAGTTGAAGAAGATGAAGAAGGCATCAGGTGAAATTGTCTATTGTGGACAGGTATTTGAAAAGACCCCTCTGAAGGTGAAGAACTTTGGCATCTGGCTACGCTATGACTCTCGCAGTGGAACACACAACATGTACAGGGAATACAGAGATTTAACCACTGCTGCTGCTGTGACCCAGTGCTACCGTGATATGGGCGCTCGCCACCGTGCTCGTGCCCATGCAATTCAGATCATGAAAGTAGAGGTTATTCCT…	531
GDExl11001	E03	6255494			Xl	good	1	1	0	1	0	0	0	3	0	IRBG_001_F03	BC054954	MGC64309	ATGATGCGTGCTAGATTTGTTTTCTGCTGTACTCTATTGGTCGTCGCCAGGGCCGATATTCTGGAGGAGCAGGACGTGCTGGTGCTCAAGAAAGACAACTTTGATGAGGCGCTCAAACAGAATCAGTTTATCCTAGTGGAGTTCTATGCTCCCTGGTGTGGCCACTGCAAGGCACTTGCTCCAGAATATGAGAAGGCTGCTGGCATATTAAAAAGTGAAGGTTTATCAATACGCTTGGGCAAGGTAGATGCAACAGAAGAGTCTGATCTGGCTCAGGAGTTTGGCGTTCGAGGTTACCCAACAATCAAATTCTTCAAAAATGGAGACAAGTCTTCTCCTAAAGAATATTCAGCTGGCAGGGAGGCAGCAGATATTGTCAACTGGCTGAAGAAGCGTACT…	1518
GDExl11001	E04	6255810			Xl	good	1	1	1	1	0	0	0	4	0	IRBG_001_F04	BC054177	MGC64305	ATGGAAGACTCTATGGATATGGACACCATCGCTCCCCTCCGCCCGCAGAATTTCCTCTTTGGATGTGAACTTAAAGGAGACAAAAAAGAATATTCATTTAAAGTTGAAGATGATGAAAATGAGCACCAGTTGTCATTGAGAACGGTTAGTTTGGGTGCTTCTGCTAAAGATGAACTTCATGTTGTTGAGGCTGAAGGAATAAATTATGAGGGTAAAACCATTAAAATTGCACTTGCCTCACTGAAGCCATCTGTGCAACCAACGGTATCGCTAGGTGGGTTTGAGATAACACCACCAGTAATTTTGCGGTTGAAATCGGGTTCAGGACCAGTATATGTCAGTGGGCAGCATCTCGTGGCTTTAGAAGATCTTGAATCCTCCGATGATGAAGACGATGAT…	900
GDExl11001	E05	6253785	969290	mrps12	Xl	good	1	0	0	1	0	0	0	2	0	IRBG_001_F05	BC054176	mrps12-prov	ATGTCATCCACTGTGATCAAGAGCTTTGCCTCTACAGCCATCAGATCAGGTTTCATCCCTTTCTCTAGGGTTCTTGCCCAGTGGATGTTCCGTGCCTCCATACCATGCAACTCGCATAGCATGGCCACCCTAAACCAGATGCATCGTGCAGGCAAGCCCAAGCCTGACCCCCCACAATTGGGTCCCACCTTTGGCTGCCCCCAGCTCAAGGGTGTGGTTTTAAAGACCATGATCCGAAAGCCCAAGAAACCAAACTCTGCCAACCGCAAATGTGCTCGTGTCCGACTCAGCAATGGCAAAGAAGTAATTTGCTTTATACCTGGAGAGGGACACAACCTACAGGAACATAACATTGTCTTGGTGGAGGGGGGCCGCACACAGGACCTGCCAGGTGTGAAA…	453
GDExl11001	E06	6256517	978346	ptma	Xl	good	1	0	1	1	0	0	0	3	0	IRBG_001_F06	BC054174	ptma-prov	ATGTCAGACACAGCAGTGGACGCCAGTGTTGAGAAGACCACCAAGGACTTAAAAGCAAAAGAGAAGGAAGTTGTAGAAGAAGCAGAAAATGGAAAGGACAAGCCTACCAATGGAAAAGCAGAAAATGAGGAAAATGGAGAGCCAGAGGTAGATAATGAAGGCGACGAAGAAGATGAGGTAGATGAGGAAGATGAAGAGGATGAAGTAGAAGGAGAAGATGACGATGACGATGATGAAGTAGAGGGAGTCACCGGCAAGAGAGCAGCAGAAGATGATGAGGATGATGATGATGATGATGTTGAAATAAAGAAGCAGAAAACAGATGAAGATGACTAG	336
GDExl11001	E07	944784	944777	hpgds	Xl	good	1	0	1	1	0	0	0	3	0	IRBG_001_F07	BC053774	XlGSTS1-1	ATGCCCAGCTACAAGCTTATCTATTTTAATCTTGAAGGAAGAGGAGAGATCCTTCGCTACTTATTTTCTTATTCAAACATTGACTTTGAAGACCGCAGAGTTGAATTTGCTGACTGGCCTGCACTTAAACCTACAATTCCTTACGGCCAGCTTCCAGTTGTAGAAATTGATGGGGTCATCTATAACCAGAGCCTTGCTATTGGACGCTACTTGGCTAAAAAAGCAGGACTGACTGGAAAAAGTGAATTGGATGAAATCCGTGTTGATGCCTTAATAGATACCATTGATGACTTCTTCTCAAAGTTCCCTTGGATGGACACTGAAAAAGCCAAAAAGGAATTCATGGAGAAGTCTAGTCCACAGTTGCTGGCTTACTTGGAAAAAACTCTAGGCAATAAC…	594
GDExl11001	E08	6255792	493023	vim	Xl	good	1	0	0	1	0	0	0	2	0	IRBG_001_F08	BC054161	vim4	ATGGCAACAACCAAGTCATCTTACAGAAGGATTTTCGGGGGGAACCCTAGGTCGAGCTCATCTGGAAGTCGCTATGTGACTTCCAGCTCTCGGTACTCCCTGGGCAGTTCCATGCGCCCGGGCACCAGCAGCAGCAGAATGGTCTATTCCACCTCTGCCTCCCCCGCCGTCTTCAAGTCGTCCTCGGTCAGACTGAGGAGCAGCCTCCCCCCGGCCAGAATGTCCGACTCCGTGGACTTCACCCTGGCAGATGCCGTCAACCTCGAGTTTAAAGCCAACAGGACCTACGAGAAGGCGGAGATGATCGAACTCAACGACAGGTTCGCCAACTTCATCGACAAGGTGCGATTCCTGGAGCAGCAGAACAAGATCCTGGTGGCGGAGCTGGAGCAGCTGAAA…	1392
GDExl11001	E09	6255811	6071380	tpm2	Xl	good	1	1	1	1	0	0	0	4	0	IRBG_001_F09	BC054163	MGC64279	ATGGACGCGATTAAGAAGAAGATGCAGATGCTGAAGTTGGACAAGGAGAATGCGATTGATCGCGCGGAACAGGCCGAGGCGGATAAGAAACAGGCGGAGGATCGCTGGAAGCAGATAGAGGAGGAGGTGTTGGCTATGCAGAAGAAGACCAAGGGGACGGAGGATGAGGTGGAGAAATATTCGGAGTCAGTGAAAGATGCTCAGGAGAAGCTGGAGATGGCGGAGAAGAAGGCGACTGACGCTGAGGCTGAAGTAGCATCTTTGAACAGGCGCATCCAGCTGGTAGAGGAAGAGTTGGACCGTGCTCAGGAACGTCTTGCCACCGCTCTGCAGAAACTGGAAGAAACAGAGAAAGCAGTGGATGAGAGCGAGAGAGGCATGAAGGTCATTGAGAACAGG…	855
GDExl11001	E10	6256544			Xl	good	1	1	1	1	0	0	0	4	0	IRBG_001_F10	BC053775	crygb-prov	ATGGGAAAGATTTTCTTCTACGAGGACAAGAACTTCCAAGGCCGCAGCTATGAGTGTAACTCAGACTGTTCTGACCTGTCCTCTTATTTCAATCGCTGCAACTCCATCAGGGTGGAGAGTGGCAACTGGATCCTGTATGAGCAGCCCAGTTACAGGGGACACCAGTATTACCTCTGGAAAGGAGAATACCCAGACTTCCAGAGATGGATGGGCTTCAACGACTCCATCAGGTCCTGCCGCATGAGTCCTTATCACCAAGGGCAATATAAAATGAGAATCTATGAAAGAGGAGACTTCCAAGGGCAGAATATGGAGTTCTTTGAGGACTGCCCCAATACATATGATCGATTCCGTTTCCGTGACATTCACTCCTGCAATGTGTTTGATGGCAACTGGATG…	528
GDExl11001	E11	493544	493539	magoh	Xl	good	1	1	1	1	0	0	0	4	0	IRBG_001_G11	BC053764	magoh	ATGGGGAGCGATTTCTATCTCCGCTATTATGTTGGACACAAGGGCAAGTTTGGACATGAGTTCTTGGAGTTCGAGTTTCGGCCTGACGGAAAACTCCGTTATGCCAACAACAGCAATTATAAGAATGATGTTATGATCAGGAAGGAGGCCTATGTACACAAAAGTGTAATGGAGGAATTAAAAAGGATAATAGATGACAGTGAGGTCACAAAAGAAGATGATGCATTGTGGCCGCCACCAGATAGAGTAGGACGGCAGGAGCTGGAGATAGTTATTGGTGATGAACACATTTCTTTTACTACGTCCAAAATTGGATCGCTTATCGATGTGAATCAGTCCAAAGATCCTGAGGGGTTAAGAGTATTCTACTACTTGGTTCAGGACCTGAAGTGTTTGGTT…	441
GDExl11001	E12	1001213	1001205	hmgb1	Xl	good	1	0	1	1	0	0	0	3	0	IRBG_001_G12	BC054148	hmgb1-prov	ATGGGTAAAGGTGATCCTAAGAAGCCAAGAGGAAAAATGTCCTCATATGCTTACTTTGTGCAAACTTGCAGAGAAGAGCACAAGAAAAAGCACCCTGATGCCTCTGTAAATTTTGCAGAGTTTTCTAAGAAATGCTCAGAAAGGTGGAAGACTATGTCTGCTAAGGAAAAGTCAAAGTTTGAAGATATGGCAAAAGCTGACAAAGTTCGCTATGAGAGAGAAATGAAAACTTATATACCACCCAAAGGGGAAACAAAAAAGAAGTTTAAGGACCCTAATGCACCAAAGAGACCACCTTCAGCGTTCTTCTTATTCTGCTCTGAATTCCGTCCAAAAATCAAAGGGGAGCACCCTGGTTCGACTATTGGCGACATAGCAAAAAAACTGGGAGAAATGTGG…	636
GDExl11001	F01	957564	957558	matn1	Xl	good	1	0	0	0	0	0	0	1	0	IRBG_001_F01	BC054272	MGC64509	ATGAGGACTTCTCTGTGTCTCCTGACCACTCTTCTCCTCTGCTATCACCATGCCACTCATGGAGCTTCTCTTCAAGCACAGAAGGGACCCAATTGTAGAACCCGACCCACCGACATACTGTTCATCATAGACAGCTCACGTAGCGTTCGCCCTTCTGAATTCGAGCAAGCCAAGGTCTTCCTGTCCCAGGTCATCGAGTCGCTGGATGTTGGAGCCAATGCGACCAGAGTGGGGTTGGTAAACTATGCCAGCACAGTGAAAAATGAATTTTCTCTCAAAACACACAAAGCAAAGCCAGCACTTCTTCAAGCTGTGAAAAAAGTCCAGCCACTCTCAACTGGCACAATGACAGGCCTTGCTATTCAATATGCTATGAACAATGCCTTCACAGAGTCTGAG…	1473
GDExl11001	F02	944896	944890	atp4b	Xl	good	1	1	1	1	0	0	0	4	0	IRBG_001_F02	BC054193	MGC64342	ATGGCAACTTTCAATGAAAAAAAGACTTGCAGCCAACGCATGGAAAACTTTGGACGTTTTGTGTGGAACCCAGATACTTCGGAGTTTATGGGAAGAACATTTGCCAAGTGGGTGTACATCAGTCTTTACTATGCCGCATTCTACGTTATTATGGTTGGAATCTTTGCACTGTCTATATATTCCCTGATGCAAACTCTGAGCCCGTATGTTCCAGATTATCAGGATGAACTGAAATCGCCAGGTGTGACATTGAGACCAGATCCATATGGAGATGAAGTAATTGAACTCTTTTACAACATGGCTGACAACAAAACATACCTCCCACTTGTAACCAGTCTGTGTGAGTTTCTCCCGGTGTACAACAAATCAGTTCAAGAAAAGATGAACGCAAACTGCTCT…	888
GDExl11001	F03	876269	876259	mnat1	Xl	good	1	1	1	1	0	0	0	4	0	IRBG_001_G03	BC054267	mnat1	ATGGATGACCAAGGCTGCCCGAGATGTAAAACCACCAAGTACAGGAACCCGTCTCTGAAACTGATGGTGAATGTGTGCGGACATACACTATGTGAAAGTTGTGTAGAGTTGTTGTTTGTAAGAGGGTCGGGTTCATGCCAGGAATGCGATACTCCACTTAGAAAAAGCAACTTTAAAGTCCAGCTCTTCGAAGATCCAACCATAGACAAAGAAGTGGAAATACGGAAGAAAATTCTGAAAATATACAATAAACGTGAAGAAGACTTTCCATCTCTAAGAGAATACAATGATTTTTTAGAAGAAATTGAAGAAATAGTGTTAAATTTGACCAACAATGTAGATCTTGACAATACCAGAAGAAAAATAGATATGTATCAAAAGGAAAACAAAGACACAATC…	930
GDExl11001	F04	483707	483702	pomc	Xl	good	1	1	0	1	0	0	0	3	0	IRBG_001_G04	BC054160	pomc	ATGTTTCGGCCACTTTGGGGCTGTTTCCTTGCAATACTCGGAATATGTATATTCCATATCGGAGAGGTCCAAAGCCAGTGCTGGGAGAGCAGCCGATGTGCAGACCTCAGCAGTGAAGATGGTGTTCTGGAATGCATCAAGGCATGTAAAACGGATCTCTCTGCCGAATCACCTGTGTTCCCAGGAAACGGACATTTGCAACCTTTGTCGGAAAGTATCAGAAAATATGTGATGACCCATTTTCGGTGGAATAAATTTGGCAGAAGAAACAGCACAGGGAACGATGGAAGCAACACAGGCTACAAACGTGAAGATATTTCCAGTTACCCTGTATTTAGCCTATTTCCCTTAAGTGATCAGAATGCTCCAGGTGACAACATGGAAGAGGAACCCTTAGAC…	780
GDExl11001	F05	5935325	5934817	rps8	Xl	good	1	1	1	1	0	0	0	4	0	IRBG_001_G05	BC054266	rps8-prov	ATGGGTATCTCAAGGGACAACTGGCACAAGCGCCGCAAGACTGGAGGCAAAAGGAAGCCATACCACAAAAAGAGAAAGTATGAACCTGGCCGTCCTGCCGCTAACACCAAGATCGGTCCTCGCCGTATCCACACTGTGAGAGTCCGTGGTGGTAACAAAAAGTATCGTGCTCTGAGGTTGGATGCTGGCAATTTTTCATGGGGCTCAGAGTGTTGCACACGTAAAACTAGAATCATCGATGTGGTGTACAATGCTTCTAACAATGAGCTGGTTCGAACCAAAACCCTTGTGAAGAACTGCATTCTCCTGGTTGACAGCACTCCTTTCAGACAGTGGTTTGAGGCCCACTATGCTTTGCCACTAGGACGCAAGAAGGGAGCCAAACTTACCCCCGAAGAG…	627
GDExl11001	F06	5822145	5822035	chmp1b	Xl	good	1	1	1	1	0	0	0	4	0	IRBG_001_G06	BC053765	MGC64275	ATGTCTAGCATGGAGAAGCATCTGTTCAACCTGAAATTTGCTGCTAAAGAATTGAATCGAAATGCCAAAAAATGTGAAAAAGAAGAAAAAACTGAGAAAGCTAAAATTAAAAAGGCCATTCAGAAGGGCAATACCGAGATTGCAAGGATACATGCAGAGAATGCAATACGACAAAAAAATCAAGGTATTAATTTCTTACGGATGAGCGCTAGGGTGGATGCTGTGGCCGCAAGGGTTCAGACTGCAGTGACAATGGGCAAGGTAACAAAGTCTATGGCAGGAGTGGTGAAATCTATGGATGCTACCCTGAAGAGTATGAACTTAGAAAAGATCTCCGCTTTAATGGACAAATTTGAACACCAATTTGAGACGCTAGATGTGCAGACACAGCAAATGGAA…	600
GDExl11001	F07	6253786	6457558	rpl30	Xl	good	1	1	1	1	0	0	0	4	0	IRBG_001_G07	BC053758	rpl30-prov	ATGGTGGCCGCCAAGAAGACGAAAAAGTCTTTGGAGTCTATCAACTCTAGGCTTCAGCTGGTGATGAAAAGTGGCAAATATGTCCTGGGATATAAGCAGACCTTGAAAATGATCCGACAGGGCAAAGCTAAGCTGGTTATACTTGCCAACAACTGCCCAGCTCTGAGGAAATCCGAGATTGAGTACTATGCAATGTTGGCAAAGACTGGTGTGCACCACTACAGCGGCAACAACATTGAATTGGGTACAGCCTGCGGAAAGTACTACAGAGTATGCACACTGGCTATTATTGATCCAGGTGATTCAGACATCATCAGAAGCATGCCAGAGCAACAGGCCATTGAGAAATAA	351
GDExl11001	F08	956295	956289	thoc7	Xl	good	1	1	1	1	0	0	0	4	0	IRBG_001_G08	BC053810	nif3l1bp1-prov	ATGGGAGCCGTCACCGACGATGAAGTTATCCGCAAAAGACTTTTGATTGATGGTGATGGTGCCGGAGATGACAGAAGAATTAACTTGTTGGTAAAGAGTTTTGTGAAATGGTGCAACTCCGGTTCCCAAGAGGAAGGATACAGCCAGTACCAGCGCATGCTGAGCAGCTTGTCTCAATGTGAATATTCCATGGGAAAAACGCTCCTAGTGCATGATATGAATCTGCGGGAAATGGAGAACTATGAAAAAATTTATGTTGATATAGAGAGTAGTATCGCTGCGGCACATGAGAAAATTGCAGAGTGCAAAAAACAGATCTTGCAAGCCAAGCGAATAAGGAAGAATCGCCAAGAATATGATGCATTAGCCAAAGTGATTGAGCAACATCCAGACAGGCAC…	606
GDExl11001	F09	6254233			Xl	good	1	1	1	1	0	0	0	4	0	IRBG_001_G09	BC054147	mylc2a-prov	ATGGCCAGCAGAAAAGCTGCAGGGAAGGCGGCTGCCAAACGTGCTCAGCGAGGCTCCTCTAATGTCTTCTCCATGTTTGAGCAGTCACAGATTCAAGAATTTAAGGAGGCATTCAGCTGTATCGACCAAAACCGTGATGGGATCATAAGCAAACCTGACCTCAAAGAAACATATATGCAATTGGGTAAGATGAACGTGAATGAGGATGAGCTGGATGAGATGCTCATAGAGGGCAAAGGACCCATTAACTTCACAGTCTTCCTGTCGTTGTTTGGCGAGAAGCTTAATGGAACGGACCCAGAAGACTCAATCCTCAGTGCATTCAAAATTCTTGACCCCAACGCAACTGGCAATATCAACAAAGATGAATTAAAGCTGCTTCTGATGACACAAGCAGAC…	522
GDExl11001	F10	957734	957725	sqrdl	Xl	mixed	0	1	0	0	1	0	1	1	2	IRBG_001_G10	BC054152	cg14997-prov	ATGTCTCCGGGCCTCCATGTCCATCAGTGCACACAGTTACTGAGAGCGGCAATTCAGAGTGGAAGCTGTAGGACCCTGCACATGAGCCCAAGATCAGCGGCAAAGGAATACTATGATGTGGTTGTAGTTGGAGGTGGTGCTGGTGGTATCACTATGAGTGCTCGCATGAAGAGGAAAGTAGGAGCTGGAAAGGTCGCTGTCATAGAGCCAAGCGAGACACACTATTACCAGCCAATGTGGACGCTAGTTGGTGGTGGTGCTAAGAAACTAGCAAGCTCAGCACGTCCTACAGCGAGTGTAATCCCATCTGGTGTCAAATGGATTAAATCAGAAGTGAAAGGCTTCGACCCCGAAAAGAACTGCATCCGGATAGATGATGACAAAGAGATAAGCTACAAA…	1335
GDExl11001	F11	6255813			Xl	good	1	1	1	1	0	0	0	4	0	IRBG_001_H11	BC054150	MGC64258	ATGAGGGTCTGGGTCTTCTTCGTCTTGTGCCTGGCTGGCAAAGCACTAGCTGCCCCTCAACAGGATGCTTTGCCAGAAGAGGAAGAGGTGATAGAAGATGTTCCAGCAGAGGAGACAGTGGGAACTAATCCCGTGCAGGTTGATGTTGGGGAGTTTGACGAAGCAATCAATGAGGAGGAGGAAGAAGAGCCATCTGAGAATCCGTGTCTGAACCATCATTGCAAACATGGCAAAGTTTGTGAAGTAGATGAAAGCAACACCCCATTGTGTGTGTGCCAAGACCCATCTACCTGTCCTACCAGTGTAGGAGAGTTTGAGAAGATCTGTGGCACAGACAACAAAACCTATGACTCTTCTTGCCACTTCTTTGCAACCAAATGCACCTTGGAAGGGACCAAG…	903
GDExl11001	F12	6256657	970615	ywhaz	Xl	good	1	0	1	1	0	0	0	3	0	IRBG_002_A01	BC056850	ywhaz	ATGGATAAAAATGAACTGGTCCAGAAGGCCAAGTTGGCTGAACGGGCAGAGCGATACGATGACATGGCTGCTTGTATGAAGAGAGTTACAGAGGAGGGAGGTGAACTATCCAATGAAGAAAGGAACCTTCTCTCGGTGGCCTACAAAAATGTAGTGGGTGCACGTCGGTCGTCCTGGCGGGTGGTGTCTAGCATTGAGCAGAAGACGGAAGGAGCTGAAAAGAAACAGGAAATGTCGCGAGAATACAGGGAGAAGATTGAGGCTGAATTGAGAGAAATCTGCAATGATGTTCTGAATCTTCTGGACAAATTCTTGATTGCCAATGCCACGCAACCAGAAAGCAAAGTTTTCTATTTGAAAATGAAGGGTGATTATTATCGTTACTTGGCTGAAGTAGCC…	738
GDExl11001	G01	6255806			Xl	good	1	0	1	1	0	0	0	3	0	IRBG_001_G01	BC054194	MGC64344	ATGAAGTTTCTTTTGCTCTGTGTCCTGCTGGGAGCGGCTGCTGCCTTTGATGATGATAAGATCATAGGGGGTGCCACCTGCGCCAAGAGCTCTGTCCCCTACATCGTCTCCCTGAACTCTGGGTACCATTTCTGTGGGGGGTCCCTGATCACTAACCAGTGGGTCGTGTCTGCCGCTCACTGCTACAAAGCGAGCATTCAGGTTAGACTGGGGGAACACAACATCGCTCTGAGTGAGGGAACCGAGCAGTTTATCAGCTCCTCAAAGGTCATTAGACATTCTGGCTACAACTCTTATACCTTGGACAATGACATTATGCTGATCAAGCTCTCCTCTCCTGCCTCCCTCAATGCCGCTGTCAATACCGTGCCACTGCCCTCCGGTTGTTCTGCCGCTGGT…	732
GDExl11001	G02	6255808			Xl	good	1	0	1	1	0	0	0	3	0	IRBG_001_G02	BC054187	MGC64326	ATGTCTTTTATGCAGGAATTCCTTGCTCAGGCTTCCTTCCTGGAAGGTGGAGGGCATCCTCCATGCACTGCTGAAGAATCTGGTCCGTCTCTCAAAGCAAATCCTGGATTCAATGCTGCAGCTGATGCGGCAAACTTGGATAAAGCCATTAAAGCAAAAGGTGTTGATGAAGGAACCATCATTGACATCCTGACAAAAAGAACCAACTCTGAACGACAGCAAATCAGAGCTGCTTATCAACAATTAACAGGGAAGTCACTAGATGATGCCTTGAAGAAGTGCCTCAAAAGTCACCTGGAGGAAGTTGTCCTTGGTTTACTTAAAACTCCAGCCCAGTTTGATGCCCAGGAGTTGAGAGGTGCCATCAAGGGACTTGGAACAGATGAGGACAGTTTGATT…	1032
GDExl11001	G03	6253776	5953675	rps27	Xl	good	1	1	1	1	0	0	0	4	0	IRBG_001_H03	BC053815	rps27	ATGCCACTCGCTAAGGATCTCCTGCACCCAACTCCCGAGGAGGAGAAGAGGAAACACAAGAAGAAGCGCCTGGTCCAGAGCCCAAACTCCTATTTCATGGATGTCAAATGCCCAGGTTGTTACAAGATCACCACAGTGTTCAGTCACGCGCAAACTGTCGTCCTGTGTGTCGGCTGCTCCACTGTCCTGTGTCAGCCCACGGGGGGCAAAGCTCGGCTCACAGAAGGTTGTTCCTTCAGAAGAAAGCAACACTAA	255
GDExl11001	G04	6255773	1006302	rpl18	Xl	good	1	1	1	1	0	0	0	4	0	IRBG_001_H04	BC053773	rpl18-b	ATGGGAATAGATATCCGTCACAACAAGGACCGCAAGGTGCGGCGAAAGGAGCCCAAGAGCCAGGATATCTATCTGAGGCTTTTAGTAAAGCTTTATCGATTCTTGGCTCGTCGTACCAACTCCAGTTTCAACCGGGTGGTTCTGAAGCGTCTGTTCATGAGCCGAACCAACAGGCCACCCCTCTCTATGTCCCGTCTTATTCGCAAAATGAAATTGCAAGGACGTGAAAACAAGACTGCAGTGGTTGTGGGCTGTATCACAGATGATGTCAGGATCCATGATATCCCCAAACTGAAGGTGTGCGCACTTAAAATAACCAGCGGAGCACGTAGCCGAATCCTGAAGTCTGGAGGTCAGATTATGACGTTTGATCAGCTCGCCCTTGCGGCCCCTAAAGGC…	567
GDExl11001	G05	6487754	5884306	nnmt	Xl	good	1	1	0	1	0	0	0	3	0	IRBG_001_H05	BC053814	MGC64498	ATGGCTACTGAATTCACAGGCAAAGACATTTATCAGGAGGAATTTGATCCTTGGGGTTATTTGGATACATACTATAACCTAAAATCTGGCATTCTGGTGACAGATGGATTTCTGGATTTTGCTTTGAGAAAACTTCATGAAACATTCACCGTGCGTGGAGTGAAGGGAGAGACACTTATTGACATTGGCCATGGCCCAACAATTTATCAGGACCTTTCTGCATGTGAATCATTCAAAGAGATCATTGGTGCTGACTATGCTGACTGTAGCCGTGAGTACTATGAAAAATCTGTGAAGAATGAGCCAGGAATATTTGACTGGACAACTGTTATACAAGCAGTCTGTGACCTGGAGGGAAAGGGAACAGTGGAAGAGAAGAGAGAAAAACTAAAAAGGACA…	798
GDExl11001	G06	481619	481614	stmn1	Xl	good	1	1	1	1	0	0	0	4	0	IRBG_001_H06	BC054159	stmn1-prov	ATGTGTGACTCTGATATTAAAGTAAAAGAGCTGGAAAAGCGTGCTTCTGGTCAAGCATTTGAGCTAATATTGAGTCCTCCTTCTATGGATGCTGCACCAGATCTTTCCATTGCTTCACCCAAGAAGAAGGAATGCTCCTTGGAAGAAATTCAGAAGAAACTAGAAGCTGCAGAAGAAAGGCGCAAATTGCATGAAGCTGAAATATTGAAGCAGCTTGCTGAAAAGCGAGAACATGAGAAGGAGGTCCTACAAAAGGCTATTGAAGAGAACAACAACTTCAGTAAAATGGCAGAAGAAAAGCTAACTACAAAAATGGAAGCCATTAAGGAAAATAGAGAGGCTCAGATGGCTGCAAAGTTGGAAAGGTTGCGAGAGAAGGATAAAAAATTGGAAGAAATC…	438
GDExl11001	G07	482147	482142	hmgn3	Xl	good	1	1	1	1	0	0	0	4	0	IRBG_001_H07	BC053757	hmgn3a	ATGCCTAAAAGAAAGTCCCCAGAAGGTGCTGAAGCCAAAGATGCAGCTAAAGTAACCAAACAAGAGCCTACAAGAAGGTCCGCAAGATTGTCAGCAAAACCTACACTGACTAAACCTGAAGCAAAACCGAAAAAAACTACCACCAAGAAGGAGCCAGGAACAAAAGCAAACAAAGGTGCTAAAGGAAAGAAGGAGGAAAAACAAGAAGCTGCAAAGGAAGGCACAGAAAACTGA	234
GDExl11001	G08	6255495	480505	tf	Xl	good	1	0	1	1	0	0	0	3	0	IRBG_001_H08	BC054950	MGC64251	ATGGATCTTTCTCTCCGTGTGGCACTGTGCCTGAGCATGCTGGCCCTGTGCCTGGCAATACAAAAAGAAAAGCAGGTGCGCTGGTGTGTAAAATCAAACAGTGAACTCAAAAAGTGCAAAGATCTGGTAGACACGTGCAAAAACAAGGAAATCAAATTGTCCTGCGTAGAAAAATCCAATACTGATGAGTGTTTCACTGCTATTCAGGAAGATCATGCAGATGCAATTTGTGTGGACGGAGGGGATGTGTACAAAGGATCTCTACAACCTTATAACCTGAAGCCAATCATGGCAGAAAACTATGGTTCACATACAGAAACGGACACATGTTACTATGCAGTGGCAGTGGTAAAAAAATCCAGCAAATTTACATTTGATGAGCTGAAAGATAAAAAATCA…	1599
GDExl11001	G09	5833061	5832672	rps15	Xl	good	1	1	1	1	0	0	0	4	0	IRBG_001_H09	BC053812	rps15-prov	ATGGCGGAAGTTGAGCAGAAGAAGAAAAGGACCTTCAAGAAATTCACCTATCGAGGGGTGGACCTCGACCAGCTACTCGATATGTCCTATGAGCAGGTTATGCAGCTTTATTGTGCTCGGCAAAGGAGGCGTCTAAACCGCGGTCTCCGTCGCAAGCAGAACTCTCTTCTGAAGCGCCTGCGAAAGGCTAAGAAGGAGGCACCACCCATGGAAAAACCTGAGGTCATTAAAACTCACTTGAGGGACATGATCATCCTGCCAGAGATGGTAGGAAGCATGGTGGGAGTTTACAACGGCAAAGCCTTCAACCAGGTGGAAATCAAGCCTGAGATGATTGGCCATTACTTGGGCGAGTTTTCCATCACCTACAAGCCTGTGAAACACGGCAGACCTGGTATT…	438
GDExl11001	G10	5853953	5853518	rpl27a	Xl	good	0	1	1	1	0	0	0	3	0	IRBG_001_A11	BC053769	rpl27a-prov	ATGCCATCCAAACTGAGAAAGACCAGGAAGCTACGTGGGCACGTCAGTCACGGCCATGGCCGAATTGGCAAACACAGGAAGCACCCTGGTGGTCGTGGTAATGCTGGTGGTATGCATCACCACAGAATCAACTTTGATAAATACCACCCTGGATATTTTGGAAAAGTTGGTATGAGACATTACCATCTGAAAAAAAATCAGTCTTTCTGTCCTACTATCAACTTGGATAAACTGTGGACACTTGTCAGTGAGCAGACAAGGCTGAACCATGCAAAGAACCTTGAAGGCCCAGCACCAATCATCGATGCTGTTCATGCTGGTTATTACAAGGTATTGGGAAAAGGCAAGCTCCCTAAGCAGCCAGTGATTGTGAAAGCAAAATTCTTCAGCAGGAAAGCA…	447
GDExl11001	G11	967622	967616	cetn1	Xl	good	1	1	1	1	0	0	0	4	0	IRBG_001_A12	BC054948	cetn2-prov	ATGGCTTCTAACTACAAGAAACCATCTTTAGGAGTGACAACTCAGAGAAAGAAACCTGTCCCAAAAACTGAGCTCACAGAAGAACAGAAACAAGAAATTCGGGAAGCTTTTGATCTTTTTGATACAGATGGAACTGGGACCATAGATGTTAAGGAGCTAAAGGTCGCCATGCGAGCATTGGGATTTGAGCCAAAAAAGGAAGAAATCAAGAAAATGATTGCTGATATTGATAAAGAAGGCACTGGAAAAATAGCTTTCAGTGATTTTATGTCTGCAATGACACAGAAAATGGCTGAAAAGGATTCCAAAGAAGAGATAATGAAGGCATTCAAGTTATTTGATGATGATGAAACAGGAAAGATATCATTCAAGAACCTGAAACGGGTGGCTAAGGAGCTT…	519
GDExl11001	H01	5865835	5865780	c16orf52	Xl	good	1	1	1	1	0	0	0	4	0	IRBG_001_H01	BC054192	MGC64341	ATGGATAAACTGACCATCATTTCTGGATGTTTGTTTCTGGCTGCGGATATCTTTGCCATCGCCAGTATCGCGAACCCCGACTGGATCAACACAGGGGAGTCTGCCGGAGCTCTCACAGTCGGCCTCGTCAGACAATGTCAGACTATTCATGGACGTGACAGAACCTGTATTCCCCCAAGGCTCCCACCTGAGTGGGTAACCACTCTGTTTTTTATCATCATGGGAATCATATCATTGACTGTTACTTGTGGCTTGCTAGTGGCCTCCCATTGGAGAAGAGAAGCTACAAAATATGCCCGCTGGATAGCGTTTACCGGCATGATCCTCTTCTGTATGGCAGCATTAATATTCCCAATAGGATTTTACATCAACGAAGTTGGAGGCCAACCCTACAAATTA…	504
GDExl11001	H02	6256610	5995285	dbp	Xl	unknown	0	0	0	0	0	0	0	0	0	IRBG_001_H02	BC054981	tef-prov	ATGTCCCAGACTGAGAGCATCAGGGGATTCCTGGATATTCCAGAGATGCTGAAATCACTCTTAGACTACCCCCTCCCTCAGAATGGAACAGAGAAAGACAAGACCAAATTGGACAAAGATGATGATCATGATAGTATGGTGGCCTCTGCATCACTCATGCCCCCCATCTGGGACAAAACCATTCCCTATGATGGAGAGTCATTTCACCTTGAGTATATGGACCTAGATGAGTTCTTACTGGAGAATGGAATCCCTTCCAGCCCAACACAGCTTTCCCAAGCCATTCAGACCATTCCACTTATGCCTGTAGTGGAGCTTGAATGTGACAATGAACCAGCTTCAACTTCATCTGCCTCACCGATGTCTCCCTCTGTACTGCTGGGGAACTCAGAAGTTGAA…	837
GDExl11001	H03	1006309	1006302	rpl18	Xl	good	1	1	1	1	0	0	0	4	0	IRBG_001_A04	BC053777	MGC64315	ATGGGAATAGATATCCGTCACAACAAGGACCGCAAGGTGCGGCGAAAGGAGCCCAAGAGCCAGGATATCTATCTGAGGCTTTTAGTAAAGCTTTATCGTTTCTTGGCTCGTCGTACCAACTCCAGTTTCAACCGGGTGGTTCTGAAGCGTCTGTTCATGAGCCGAACCAACAGGCCACCCCTCTCTATGTCCCGTCTTATTCGCAAAATGAAATTGCCAGGGCGTGAAAACAAGACTGCAGTGGTGGTGGGATGTATCACAGATGATGTCAGGATCCATGATATCCCCAAACTGACGGTGTGCGCACTGAAATTGACCAGTGGAGCACGTAGCCGAATCCTGAAGGCCGGAGGTCAGATTATGACGTTTGATCAGCTCGCCCTCGCTGCTCCCAAAGGC…	567
GDExl11001	H04	947713	947706	tsnax	Xl	good	1	1	1	1	0	0	0	4	0	IRBG_001_A05	BC054180	MGC64311	ATGTCTGCTAAAGGTTCGGGATCATTTAAAAACCGCAAACCTGATATTTTTCAAAGATCACAAAGAAAAGATGAGAAAGGCAGTGTTCACAGTTCCTCAGCAGTAGTAATGGCCTTTAAAGATTTTCAAAGTGAACTGGACGCAAGGCATGATAAATATGAACGACTTGTGAAACTTGGCCGGGATATAACGATTGAGAGCAAAAGGACAATTTTCCTGTTACACAGAATTATGAGTGATCATAATAAAGAAGATGTATTGTCTGAAGCAGAGACTAAATTACTTACCGTTCGTCAAAAAATAAGAGAAATTGCAGAGGAGTTGGTGGGAGAAGATATGTATCAGTATCACCGGGCATTTACACCAGGTCTTCAAGAGTATGTTGAAGCCATCACTTTC…	894
GDExl11001	H05	482845	482840	mmp2	Xl	good	1	0	0	1	0	0	0	2	0	IRBG_001_A06	BC054947	mmp2	ATGCGGACAATTAAAATTATTAACGTTTTAGTATTCATTTTCAATAGTTTTAGTATATTTTATTATGTTTCCCCTGCTCCATCTCCTATCATAAAGTTTCCAGGAGACAAATCTCCAAAGACAGACGTGGAACTTGCTGCGCAATACCTGAATCAGTTTTATGGCTGCCCTAAGGAAAAATGTCACCTGATGGTTCTTAAGGATGCCCTAAAGAAAATGCAAAGTTTTTTTGGTCTTCCTGAAACTGGGGAGTTTGATCAAAATACCATTGAAACCATGAAAAAGCCAAGATGTGGGAACCCCGATGTAGCCAACTATAATTTCTTTCCCAGGAAACCGAAATGGGACAAAAACCATCTGACATACAGGATTCTTGGTTATACAACAGATCTGGATTCT…	1680
GDExl11001	H06	865837	489130	kdelr3	Xl	good	1	1	1	1	0	0	0	4	0	IRBG_001_A07	BC054181	MGC64313	ATGAATATTTTTCGGATTTTGGGGGATGTGTCCCATCTGCTGGCCATTATTATCCTGCTCCTGAAGATGTGGAAGAGCAAGTCCTGTGCTGGTATATCGGGCAAAAGCCAGCTACTCTTTGCACTGGTGTTCACAACACGGTACTTGGATCTCTTCACTGTATTTATATCTCCCTACAACACTGTAATGAAGATCATCTTCTTGGCCTGCGCATACGTTACAGTTTATTTGATCTATGGAAAATTAAGGAAGAGTTATGACAGTGAGAATGACACATTTCGTCTAGAATTCCTCCTGGTGCCAGTTATCGGACTTTCCTTCTTGGAGAACTATGAATTCACCCCTCTAGAGATCTTATGGACCTTCTCTATCTACTTGGAGTCGGTGGCCATCCTTCCC…	645
GDExl11001	H07	6255762	968394	rpl4	Xl	good	1	1	0	1	0	0	0	3	0	IRBG_001_A08	BC054956	rpl4-b	ATGGCGGTCAGCATGGCCTGCGCTCGTCCGCTAATATCAGTGTACTCTGAAAAGGGGGAAACATCTGGCAAAAATGTCACCATGCCTGCAGTGTTCAAGGCCCCTATTCGGCCTGATATTGTCAACTTTGTTCACACAAACCTGCGCAAGAATAACCGTCAACCCTACGCAGTGAGCAAGCTTGCTGGTCACCAAACAAGTGCTGAATCATGGGGAACAGGTCGAGCTGTTGCTCGTATTCCCCGTGTGCGCGGAGGAGGAACTCACCGTTCTGGTCAGGGTGCCTTTGGAAACATGTGTCGTGGTGGGCGTATGTTTGCCCCAACCAAGACCTGGAGACGCTGGCATCGTAGAGTCAATACGACCCAAAAGCGCTATGCGGTCTGCTCTGCACTGGCT…	1206
GDExl11001	H08	949556	949550	ndufa9	Xl	good	1	1	1	1	0	0	0	4	0	IRBG_001_A09	BC054183	MGC64316	ATGGCTGCTGTTACCTTCTGCTCGGTGACCGGAGCCCGAGCAATGTCACGTCCCCAGGTCAAATCCATGGTGACATGTCTTCCCATTGTCCTGCAGCAGAGGAAAGTCCACCATGCTGTTATTCCACACGGGAAACCTGGTCGCTCTGCTAACAGTGGAGTCGTCGCTACAGTTTTCGGCGCAACAGGCTTTCTTGGCCGATATCTTGTCAACAGACTGGGGCGCGTTGGTTCTCAGGTTGTTATACCCTATCGTTGTGAGCCTTATGACATCATGTACCTTAGGCCAATGGGAGATCTGGGACAGTTAATATTCATGGACTGGAATGCAAAGGACAAAGACACCATTAGAAAAGCCCTGGAAAACTCCAACGTTGTCATTAACCTAATCGGAAAAGAG…	1134
GDExl11001	H09	6255766			Xl	good	0	0	0	1	0	0	0	1	0	IRBG_001_A10	BC054953	MGC64292	ATGGGCCGGACTCTCCTCCTCTGTCTCTCACTTGTATTGGGACTGTCCCGGGCTCGGAACTCTGACACCAACAACTACACCAGACCAGTGTTTCTGTGCGGTGGAGACATCACAGGAGATTCTGGGTTCATCGGCAGCGAGGGATTTCCAAATTATTACCCCCCTAACAAGAAATGTGTGTGGAACATAACGGTTCCAGATGGTCACGTGGTGATGCTCACGTTCCGACTGCTGGACATGGAGGCAGATCCCAGTTGCCGCTATGACTACCTAAACATTTACAATGGGCACTTTGAGACTGGTCAGAGGTTGGCCCGTGTCTGTGGAACATTTCGCCCAGGAGCTCTTCTCTCTACTGGCCCACAAATGATGTTGGAGATGGTAACAGACGATGGAACG…	1353
GDExl11001	H10	957218	957212	ehd2	Xl	good	1	1	1	1	0	0	0	4	0	IRBG_001_B11	BC054951	MGC64266	ATGTTCAGCTGGATGGGCAAGAACGAGAAAACCAAAAAGTCCCCCGAGGTCATCCACACGGTGACCGAGGGCCTGAAGGACCTGTACAAGAAGAAGCTGAAGCCAGTGGAGGACTTCTACAGGTTCCATGACTTCCACTCCCCAGCACTGGAGGATGCTGATTTTGACAATAAGCCCATGGTGCTGGTGGTGGGACAGTACTCCACTGGGAAGACCACCTTCATCAAGTATCTGCTAGAGCAGGACATCCCTGGCAGTCGCATTGGCCCAGAGCCTACCACCGACTCCTTCATAGCTGTCATGCACGGAGAGACAGAAGGAGTGACACCTGGCAATGCCCTCATGGTGGATCCCAATAAACCTTTCCGCAAACTTAATCCCTTCGGAAACACATTTCTG…	1617
GDExl11001	H11	1016064	1016057	rpl35a	Xl	good	1	0	1	1	0	0	0	3	0	IRBG_001_B12	BC053771	rpl35a-prov	ATGTCTGGAAGATTGTGGTGCAAAGCCACTTTTGCTGGCTACAAGCGGGGCCTTCGAAATCAGACGGAGCACACGGCTCTTCTTAAAATTGAAGGAGTCTATGCTCGAGATGAAACCGAATTCTATTTTGGAAAAAGATGTGCCTACGTGTACAAAGCAAAAAATAACACAGTGACTCCTGGTGGAAAGCCCAACCGAACTCGTGTGATCTGGGGAAAGGTGACCCGAGCTCATGGAAACAGTGGCATGGTCCGTGCTAAGTTCCGCTCCAACCTCCCAGCTAAAGCCATTGGGCACAGAATCCGTGTGATGCTTTACCCATCAAGGATCTAA	333
GDExl11002	A01	6254942	482749	cdk1	Xl	good	1	1	1	1	0	0	0	4	0	IRBG_002_B01	BC054146	cdc2a-prov	ATGGACGAGTACACTAAAATAGAGAAGATTGGAGAGGGCACATATGGGGTCGTGTACAAGGGTCGTCACAAAGCAACCGGCCAGGTCGTCGCAATGAAGAAAATTAGATTGGAAAATGAAGAGGAAGGTGTCCCAAGTACAGCAATCCGAGAAATATCACTACTTAAAGAGCTTCAGCACCCCAACATAGTCTGCCTCCTAGATGTCCTCATGCAAGACTCAAGGTTGTATCTTATCTTTGAGTTTCTCTCCATGGATCTAAAGAAGTATTTAGACTCGATACCCAGCGGCCAGTATATCGATACAATGCTCGTTAAGAGTTACCTGTACCAGATCCTACAAGGGATTGTATTCTGTCACTCCAGACGAGTTCTACACAGAGACCTGAAACCTCAAAAC…	909
GDExl11002	A02	5715250	5715099	cdk2ap1	Xl	mixed	0	0	1	0	1	0	1	1	2	IRBG_002_B02	BC054285	cdk2ap1-prov	ATGTCTTACAAGCCCAACCCGAACGCGCAGCACCCCGCCAGTAACCCCGGCTTGCAGGCTGGGAGTGCCCATTCCCCTTCAACAAGTATGGTATCGACTGCACAATACAGGCAGCTAGTTAATGACTATGGACCTCCATCTTTAGGATATGCTCAGGTTTCTAATAGTAATCAGGTTCCTCAGAGCAAGTATGCAGAACTTCTTTCCATCATTGAAGAGCTGGGTAAAGAAATTAGACCAACATATGCTGGCAGTAAAAGTGCTATGGAGAGATTTAAAAGAGGTATCATCCACGCTAGGGGCTTGGTCCGGGAATGTTTGGCCGAAACAGAGCGTAATGCAAGATCCTAG	351
GDExl11002	A03	1012738	1012734	klf7	Xl	good	0	0	1	1	0	0	0	2	0	IRBG_002_C03	BC054963	klf7-prov	ATGGATGTTTTGGCTAGTTATAGTATATTCCAGGAGCTCCAGATTGTACATGACACGGGCTACTTCTCAGCAATGCCATCCCTGGAGGAAAATTGGCAGCAGACATGCCTGGAACTGGAGCGGTATTTGCAGACAGAACCTAAAAAAATGTCAGAAACATTTGGAGAAGATTTGGACTGTTTTCTGAACACCTCCATTGCTCAGGCTGCTGATGGCACTGCTTGCAAGATTGATTCAATTGTAATTCCAGTGGATATTAGTACCTATGAAAAACGTCCAAGCATGGATGTGTTACTTTCACAAGACAAGTTACTATCAGAGACGTGCGTCAGCCTACAGCCCGCTACAGAATGCTATACGTCTGTAAACCAAGCGCAGTTGAATGCAGTTACATCTCTA…	882
GDExl11002	A04	6255817			Xl	mixed	0	1	0	0	1	0	1	1	2	IRBG_002_D04	BC053799	MGC64431	ATGATTCTGAACTTGCATCCCCTGGAGAACCTGAAGTCCTACATCAGCAGCCGGCCACCTCTGGTGATTTTTATGGTCAGTGTAAGTGGAATGGCCATAGCCTTCCTTACACTTGGTTATTTCTTCAAAATGAAAGAGATCAAGTCACCGGGGATGACTGAGGACTGGAACATCTTCCTCCTGAGGTTTAACAATCTGGACTTGTGTGTATCTGAAAATGAAACCTTAAAGCATTTTTTGAATGAAACCACCCCTCCTGAGAGTACAGTAACTTCAGGTCAAGCGAGGTCATCCACACAAACCCCTCAAGCTCTAGAAGACTCTGGACCCATAAATATTTCTGTGGCAATTACCTTGACTTTAGATCCACTAAAACCCTTTGGAGGATATTCACGTAAC…	963
GDExl11002	A05	960494	960490	hsd11b1	Xl	good	0	1	0	1	0	0	0	2	0	IRBG_002_E05	BC054291	MGC64545	ATGGCTGTGCTCAAAGTGCTTGTTGCTTTTGCTGGAATCTTTCTCGCTGTTTACTTTTATTCAGCAGGGGATGTCTTTGAACCGGCTATGCTTAAGGGCAAGAGAGTAATAGTCACAGGAGCAAGTTCAGGAATTGGAGAGCAAATGGCATATCATCTGGCCAAGATGGGGTCTCATATTCTCATAACAGCAAGGACAGAAGAGAAACTTAAGAAGGTAGTTGCGCAGTGTACACAGCTGGGAGCTGCTTCTGCTCATTACATTGCCGGCAGCATGGACAATTTGACATTTGCAAAGCAAGTAGTGCACAAAGCTGAGAACTTATTTGGTGCGTTGGACATGCTTATCTTAAATCACATTGGTCACACATACTTTGGTTACTTTGATGGCAATGTGGAT…	885
GDExl11002	A06	977468	977460	yipf5	Xl	good	0	0	1	1	0	0	0	2	0	IRBG_002_E06	BC055267	smap-5-prov	ATGTCGAACTTCGATAATTTCAACACAGATTTCTATCAGACCAGCTATAGTATAGATGATCAGTCTCAGGGCTACAACTACAATGCAGGCGGAGCGCAATACAGCAAGCAATATCCTTATGATCCCTACAGTCAACAAGGAGGTTTTATTCTACAAGAGATGAATCAACAACAACAGCCATATACAGGACAGATATACCAGCCTACACAAACATACACTCCCACAGCGACTGAATCTGTGTATGGAAGTACATTTGATGATGAGCCACCTCTGCTGGAAGAACTTGGAATCAACTTTGACCACATTTGGCAGAAAACTCTGACTGTGCTACACCCTTTAAAAGTAGCAGATGGCAGCATTATGAATGAGACGGATTTGGCGGGTCCAATGGTCTTTTGT…	771
GDExl11002	A07	1003802	1003795	vrk1	Xl	good	1	0	0	1	0	0	0	2	0	IRBG_002_E07	BC054213	vrk1-prov	ATGCCACCCAAGAAAGCCACAGGAGCCAGAAAGGCCCCAGCTAAAAGAAAGCTGGCTGAAGAGTTTCCTGCAGGAGAGGTGCTAACAGATTCAGCAAAAAAACAATGGAAATTGGGGTTACCAATTGGACAGGGTGGATTTGGTCGTCTTTATCTTGCGGATGAAAATTCTTCTAGAATTATAGGACCAGATGCTCCATATGTCATTAAAGTAGAACCAAGTGAAAATGGACCACTTTTCTCTGAACTTAAATTCTATATGCGTGCTGCAAAACCTGACCAGATTCAGAAATGGAGCAGCTCTCATAAGATGAAATACTTGGGTGTGCCCAGATACTGGGGCTCTGGTCTGCATTCCAAAAATGGAAACAGTTACAGATTTTTGAAAACAAAGGAAAAA…	435
GDExl11002	A08	5876509	5876073	ctrl	Xl	good	0	0	1	1	0	0	0	2	0	IRBG_002_E08	BC054286	MGC64534	ATGGCACTTCTCTGGCTTTTGTCCTGCATTGCCCTTATTGGGAGCACGTATGGCTGTGGTAGCCCAGCCATCAATCCAATACTTTCTGGATATGCTAGGATTGTGAATGGTGAAAATGCAGTACCTGGATCCTGGCCTTGGCAAATTTCTCTGCAGGACAGCACTGGTTTCCACTTCTGTGGTGGCTCTTTGATTAGCGACCTCTGGGTTGTCACTGCTGCACATTGCGGTGTCACAACCTCCCACCGTGTTATTCTTGGTGAATATGATCGTTCTTCTCCAGCTGAGCCTATCCAGACCAAAACAATTGCCAAGGTTTTCAGACACCCCAGTTACAACTCGTTCACCATTGCCAATGATATCACACTTCTGAAACTGTCCAGCCCTGCTTCCTTCAGC…	792
GDExl11002	A09	6255819			Xl	good	1	0	1	1	0	0	0	3	0	IRBG_002_E09	BC053792	MGC64389	ATGGAAGGTGAGTTAGAATGGCGACGCAAAGACTGGGTGGACGTCTATGGAATTCCCATGATTGCTGCCTTTTCCTCAAACTGGGAGCGAATCAAGAATTTCCAGGCCAGAGCCGATGATATTGTCATATGCACTTACCCCAAGTCAGGTACAACGTGGATCAGTGAGATTGTTGATGTGGTTCTTAGTGATGGGGACACAGATAAAAGCAAGCGGGACGCCATACACATGAAGGTGCCAATGTTGGAATTCTCTGCGCCGGGACAAGTAGCGTCAGGTTCCCTGGTGTTAGAATCTGTCCCCTCTCCCCGTATGATCAAGACCCACCTCACTGTATCTCTCCTGCCTAAATCCTTTTGGGAAAAGAAATGCAAGTACGTTTATGTGGCAAGGAACCCA…	885
GDExl11002	A10	6255767	5854990	rtfdc1	Xl	good	1	1	1	1	0	0	0	4	0	IRBG_002_E10	BC054212	MGC64388	ATGGGTTGCGACGGGGGAACGATTCCAAAGCGGCACGAGCTTGTAAAGGGGCCCAAGAAGGTGGAAAAGGTTGATAAAAACGCAGAGTTGGTGGCCCGCTGGTTCTACTGCACATTAAGTCAGGAGAGACTCACCAAGCCAATTGTGGCCTGTGAACTGGGCAGGCTTTACAACAAGGATGCAGTGATTGAGTTCTTACTGGACAAGTCACCTGACAAACCCCACGCCGACTCAGCTGCACATATTAAGGGCATCAAGAGTATCATCGAACTGAACCTGAGTGATAATCCCGCATGGACAGGGCGAAAAGGGAACACAAAAGGCGATACATACGATGATCAGTGTGCTCAGTTTATCTGCCCAGTGGTGGGCCTGGAAATGAATGGCAAACACAGGTTT…	915
GDExl11002	A11	6077569	485709	tnni1.2	Xl	good	1	0	0	1	0	0	0	2	0	IRBG_002_E11	BC054223	MGC64405	ATGTCTGACGACTCAGAGAGAAAATCAAAAATCCCTGCTTCCAGAAAGTTACTTCTGAAGACTCTTATGCTACAAAAGGCTACTGAAGAGTTGGAAAAAGAGAAGAGAGACGCAGATGAGGAGAAGTCGAGGATTCTTGAAGCGAATGTTCCATCTTTACAAATTGCTGGGCTTTCCCTCCAGCAGCTGCAGGAACTGTGCACAAAACTACACAAACAAATTGATTCTGTAGATGAGGAACGTTATGACATTGAGTTAAAAGTAAAAAAGCACGACATAGAGATTGATGGTTTGACTCAAAAGATTTTTGACATGAAAGGCAAATTCAAGAGGCCTAACTTGAAAAGAGTGCGTATATCGGCAGATGCCATGCTTAAAGCCCTCCTGGGTACAACACAC…	552
GDExl11002	A12	5757795	5757726	akr1cl1	Xl	good	1	0	0	1	0	0	0	2	0	IRBG_002_E12	BC053793	MGC64396	ATGGCACTGCACAAAGACTCCTATGTTGTACTCAGTGATGGGCACAAAATGCCAGTGATTGGATTTGGAACATTTGCCCCACAGAAGGTCCCCAAGAACCTGGCCGAGGAGGGCGTCAAAGTGGCCATCGACGTTGGATACCGCCATATTGACTGTGCTTTTATCTACGGGAACGAGGTGGAGGTTGGACGGGCGATAAGAGCAAAGATTGCCGATGGTACAGTGGAGAGGGAGGACCTGTTTTACACTGGGAAGCTCTGGTCCACGTTCCAAGTCCCTGAGAAGGTCCGTCCAGCCCTGGAGAAATCTCTGAAAGATCTTCAGTTGGATTACATGGATCTTTTCATCATCCACAGCCCAATAGAGTTCAAGCCTGGAGATGACCCCTTTCCATTGGAT…	975
GDExl11002	B01	1015278	1015270	hmgn2	Xl	good	1	1	1	1	0	0	0	4	0	IRBG_002_C01	BC054216	MGC64395	ATGCCCAAGAGAAAGGCTGACGGAGACTCCAAGGTTGAGAAGTCCAAGGCAAAGGATGAGCCACAGAGGCAATCTGCCCGGTTATCCGCTAAGCCTGCTGCACCTAAACCAGAGCCCAAACCCAAGAAGGCTGCTCCTCCAAAGAAGGCTGATAAGGCACCCAAAGGCAAGAAAGGGAAGGCAGACTCTGGCAAAGATAGCAGTAATGCAGCTGAGAATGGAGAGGCCAAATCTGATCAGGCACAGAAGGCAGAGACAACTGGGGACACAAAGTGA	276
GDExl11002	B02	955815	955811	acad8	Xl	good	1	0	0	1	0	0	0	2	0	IRBG_002_C02	BC056845	MGC64378	ATGGCGCTGTGCTACAGAGCAGGAGCTGTACTCTCCCGGCGTTTGAAAGGCGCTGCCGGCCAATGGACGCTGCCCTTCGCTAGACGAATTGCTTCCTGCATAGATCCTTCGGTTGGCCTCAGTGAAGAGCAAACAGAGTTTCAGAAAGTAGCCTTAGATTTTGCTGCTAAAGAAATGGCACCTCACATGGCTTTATGGGATGAAAAGGAAATATTTCCAGTGGAGACAATGAGAAAGGCAGCACAGCTGGGTTTTGGGGGAATATACACTCAGACTGATGTTGGAGGATCAGGGCTTTCTCGTCTAGACACATCCATAATATTTGAGGCATTATCAACAGGTTGTGTGAGCACTACTGCATATATGAGTATTCACAACATGTGTGTTTGGATGATTGAT…	1245
GDExl11002	B03	6255818	1016752	rpl28	Xl	good	1	1	1	1	0	0	0	4	0	IRBG_002_D03	BC053798	MGC64430	ATGTCTGCTCACTTGCAATGGATGATTGTTCGTAACTGCTCCAGCTTTATTGTAAAAAGAAACCATCAGGTCTTTAGTACGGAGCCAAACAATCTAAAGGCAAGAAACTCCTTTCGCTACAATGGTCCGATCCACAAGAAAACAGTCGGTGTTGAGCCTGCAGCTGATGGAAAGGGAGTCATTGTTGTGATGAAAAAACGTGCAGGTCAGCGCAAACCTGCAACCTCTTATGAAAAAATCACCATAAACAAGAACTCACGCTCCACTCTGAGCAGCGTGCGTCACATTATCCGCAAGAACAACTACAGGAAGGATCTCCGCATGGCTGCTCTTCGTCGTGCTAGCGCCATCCTGAAGAGCCAGAAACCAGTTGTGGTGAAGAAGAAGCGCTCCCGGGCT…	414
GDExl11002	B04	6253421	5801014	degs3	Xl	good	1	1	1	1	0	0	0	4	0	IRBG_002_F04	BC054207	degs-prov	ATGGGTAACATGGTTGTAAGGAATAACTTTGAATGGGTCTACACAGACCAGCCTCACTCAGATAGGAGGAAAGAAATACTAGCAAAATATCCTCAGATCAAGAATTTAATGGGACCCGACCCACACTTCAAGTGGATTGTCACTTTCATGGTTATGGTCCAGATACTGTCATGTTTTATTGTCCGTGATCTACCTTGGAAGTGGCTACTTTTCTGTTCTTATGCATTTGGGGGTGTAATAAACCACTCCCTTACCCTGGCAATCCATGACATCTCGCACAATGTAGCTTTTGGAAACAAATCAGCAAGGTGGAACCGCTTCTTTGGCATGTTTGCTAACTTACCTATTGGTGTGCCCTATTCCACATCCTTTAAAAAGTACCATATTGACCATCACCGT…	969
GDExl11002	B05	1004939	1004933	lum	Xl	good	1	0	1	1	0	0	0	3	0	IRBG_002_F05	BC054282	MGC64527	ATGCATCTTCATTTTATTCCCTTCTTTGCAGTGCTAATTAGTGGCATTTCATGCACATTTTATGACTATGGATATGATGGAGGATATGCTGCTCCAGAGGGAGATTACTACGCTTCAAGTTTATCTTTGGGACCATCTACTGCAAACTGTGCTCCAGAATGCACCTGTCCTTTCAACTATCCCTCTGCAATGTATTGTGACAGCCGCAAATTAAAGACAATCCCAATGATTCCTGCTGGAATACAATACTTGTACCTGCAAAGCAACATGATTGAGGCTATAGAAGAGAATGCTTTTAAGAATGTTACTGAATTGAAATGGCTTATTCTAGACCACAACCAGTTGACCAATGGCAAAATAAAGAAAAATGCTTTTTCCAGTCTAAAACATCTAGTAAAG…	1062
GDExl11002	B06	6255202			Xl	good	0	1	1	0	0	0	0	2	0	IRBG_002_F06	BC056856	MGC64526	ATGAACTCATTTTGTGTCTTGGGCTTGTACATCAATGCCTTATTATTACACAGACAACAAGTCCTCCGAATTTTCCCTACTGATGAGGATCAGGTGAACCTGGTGAGGGCGTTGGAAGATCTGGAACATTTACAGATCGATTTTTGGACAAGTCCCTCAAGAGTCCTTTTGCCCATTGATATCCGAGTTCCATTCCGCAATCTGCAATCAGTGAAAGTCTACCTGGAATCCAACAATATCCAGTACAGCATTATGATTCACGACATCCAGAGTTTGCTGAATGAAGAGCAAAACGATATGAGACGTAATCGTGCCACTGAAAACACAAGGTCTACTGACAGCTTCAATTATGCTGCCTATCATACATTTGATGAGATCAACGCCTTTATCGACAATTTG…	1251
GDExl11002	B07	6253788	1001068	hnmt	Xl	conserved	0	1	1	1	0	0	0	3	0	IRBG_002_F07	BC054281	hnmt-prov	ATGGATTCCGGGCTGAGATCTTTACTCTCCGACCACAGCAGATATGTGGAATCATTCCGGCTGTTCCTGCAAAACTCCACAGAGCACCAGTGCATGCAGCACTTTATTGAGACCAAGCTACCCGACATCATCTCAAGTATAGGAAATGACAAGCCGGTGATTGACGTCCTAGGCATTGGAAGTGGATCAGGAGAGATTGACCTGCAGATGATTGCCAAGATACAGGCTCGATGGCCAGGAGTCTCCATAAACAACCAGATTGTGGAACCAAGTGCTGAGCAAATCCTTGGCTACAAGGAGCGTGTGGCAAAGGCCCCAAATCTGGGATATGTCACCTTCTCCTGGCATCACCAGACCTCAAGTGAATTTGAACACAGAGTCACTGAAGATAAACAGATG…	882
GDExl11002	B08	973235	973231	c1qbp	Xl	unknown	0	0	0	0	0	0	0	0	0	IRBG_002_F08	BC056846	LOC398432	ATGAAATCAAAGAAGAGAAAAAAAATTCAAAAACATAAGAACCTTCCTAAAATGTCTGGTGGATGGGAACTTGAGGTTAATGGCACAGAGGCTAAACTGGTCAGAAAAATTTCTGGTGAAACGATTACAGTCACTTTCAACACAAATAATAGCATTCCACCAAGTTTTAATGAGGAGCCACAAGAAGGTCAGAAGGCAGAGGAGAATGAGCCTGAGCTTGTGTCTACTCCCAATTTTGTGGTAGAAGTTCTAAAAATGGATACCAACCAGACCCTGGTTCTTGACTGTCACTATCCAGAAGATGAGGTTGGACATGGGGAAGAAGAGGAAGAAAGTGACATTTTCACTATCCGGGAGGTTAGCTTTCAACCCACAGGAGACACAGAATGGAAGGAGAAC…	579
GDExl11002	B09	6255199			Xl	conserved	0	0	1	1	0	0	0	2	0	IRBG_002_F09	BC057298	MGC64382	ATGAAGACATGGCTGAAGTGGCTGCTAGGTATACTCATGGGGTTAGTGGTGGTTACTATTGTTGCTGTTCCTGTGGCTCTGCTTGCAACCAAAGAAAAGGTAGATGAGCGCAAGACATATACACTGGAAGACTATTTTGGCGATGAGTACAGGCCCAAATCATTTGGCCTAAAGTGGGTTTCAGAAAATGCGTTCCTCTTCAGGGCCAAAGACAATGTGCTCATTTTTAATGTTGATAACGTGAAAACAACAGAAATAATTTCCAATACCACAATTTTTAATAGCAATTCTTCATTTTATACACTCTCTGAAGATGGAAGATTTGCATTGTTGCAGTATAACTATGAGAAGATATGGAGACATTCATACACAGCTTCTTACCATATCTATGATGTTGAA…	1356
GDExl11002	B10	976421	976417	prkab2	Xl	good	1	0	1	1	0	0	0	3	0	IRBG_002_F10	BC053787	prkab2-prov	ATGGGTAACACTGCAAGTGATCGCATATCTGGAGATCGGCATGGCAAGTCCCACCGTGCAGATGGAGCAACTGCGGGACACTCTACAAAGGAGCATGAGGAAAACAAAATCATGGTTGGAAGCACAGACGACCCAAATATCTTTAGCACTCAAGAATCTAAGCACCCTGGAGACTCAACATGGACGCAGGACTCAGAGGATCCAGGGAAATCATCTCAGCAGGGTCGTCCCACTGTAATCCGTTGGACAGAAGGTGGCAAAGAAGTCTTCATATCTGGGTCATTCAACAACTGGAATACAAAAATTCCACTGATTAAAAGCCACAATGACTTTGTTGCCATTTTGGACCTTCCAGAGGGAGAGCATCAGTACAAGTTTTTTGTGGATGGGCAATGGGTA…	816
GDExl11002	B11	6256547			Xl	good	1	1	1	1	0	0	0	4	0	IRBG_002_F11	BC053791	dnaja2-prov	ATGTCCAACGTCGTGGATACGAAGCTCTACGACATCCTTGGGGTGCTTCCCGGTGCAAGTGAGAACGACTTAAAGAAGGCATACCGCAAATTGGCTAAGGAATATCACCCTGACAAGAACCCAAATGCAGGAGATAAGTTCAAAGAAATAAGTTTTGCTTATGAAGTTCTGTCCAATCCAGAAAAGCGTGAACAATACGACCGATATGGAGAACAGGGTCTACGTGAAGGAAGTGGGGGGAGTGGCATGGACGATATATTTTCACACATATTTGGCGGCAGTCTCTTTGGGTTCATGGGTGGTCAAAGTCGTAGTCGCAATGGGAGAAGAAGAGGAGAAGACATGATGCATCCACTTAAGGTGTCTTTAGAAGATTTATACAATGGCAAGACAACCAAA…	1233
GDExl11002	B12	6255804			Xl	good	0	1	0	1	0	0	0	2	0	IRBG_002_F12	BC054201	MGC64358	ATGTGGACACCAGCTATCATAATCTGCCTATTGGCTCCTCTCTATAAAGCCCATGATACATGTCCAGAAGTGAAAGTTGTGGGTGTCGGTGATTCAGGTACGCTGACCATACTCAGAGGATGTCCAGGAATACCAGGACCTCCAGGTCAAAAAGGAGAATTGGGATCAACAGGAGAGAAAGGAGCCCGTGGAGAGCCGGGAAAATATGGACCTCCAGGTCAGAAAGGTGAAAAGGGAGACAATGGTGATGCTAACTTGGTATATGCTGCCAGAAACTGTAAGGAACTACTAGACCAGGGAGTGGTCCTCAGCGACTGGTACACAATATACCCAGATGGTGTCCATCCCATGAAGGTGCTGTGTGACATGCATACCGACGGAGGAGGCTGGATAGTTTTC…	906
GDExl11002	C01	963073	963067	acaa1	Xl	good	1	0	1	1	0	0	0	3	0	IRBG_002_D01	BC054299	acaa1-prov	ATGCACAGGGTTCGGGTAGTGCTGGGCCACCTGCCGGCTAATTCTCGAGGAGTATGGGCAGAGAACAGCTCAGCGTCCGCGGACAAATCCCAGGACATTGTTATAGTTGCCGGCCGGAGGACCCCCATCTGCAAAGCGAAAAGAGGCGCCTTTAAGGAGACGACCCCTGATGAGCTGCTTTCCACTGTAATGACCGCTGTCCTGAAGGATGTGAATGTGAGCCCTGAGCTGCTGGGAGATATCTGTGTGGGAAATGTATTACAGCCGGGAGCTGGGGCATTGGTTGCAAGGATCGGTCAGTTTTTAAGTGGAATTCCTGAGAGTGTTCCTATACATGTAGTGAATAGACAGTGCTCCTCAGGTCTGCAGGCTATCATCAACGTTGCAGGTGGCATCAGA…	1260
GDExl11002	C02	943755	943748	ube2n	Xl	good	1	1	1	1	0	0	0	4	0	IRBG_002_D02	BC053797	ube2n-prov	ATGGCCGGGCTGCCCCGCAGGATAATTAAGGAAACCCAGCGTTTACTGGCAGAGCCGGTCCCGGGGATTAAGGCTGAGCCAGATGAAAACAATGCTCGCTTTTTCCACGTGGCTATCGCTGGTCCACAGGATTCACCTTTTGAGGGAGGGTCATTTAAACTTGAATTATTTCTTCCGGAAGAATACCCAATGGCAGCTCCTAAAGTACGATTCATGACCAAAATCTATCACCCTAATGTAGACAAGTTGGGAAGAATATGTCTAGATATTTTGAAAGATAAATGGTCGCCAGCTCTGCAGATTCGTACGGTGCTCCTATCAATTCAGGCTTTGTTAAGTGCTCCCAACCCAGATGACCCTTTAGCCAACGATGTAGCCGAGCAGTGGAAGACAAATGAA…	459
GDExl11002	C03	990785	990777	txndc9	Xl	good	1	1	1	1	0	0	0	4	0	IRBG_002_E03	BC054292	apacd-prov	ATGGCAGCTGACACGTCTGTGGATATGTATGCAAAAGTCATGGAGAATCAGCTTCTTCAGACAGCCAAAATAATGGAAGAGCAGTTAGATGCTGAACTAGAGAAACTCGACAAAACAGATGAAGATGAAATGGAGCTTCTAAAAGAAAGAAGACTTGAAGCCTTGAAGAAGGTACAGAAACAAAAACAAGAATGGCTATCTAAAGGACATGGGGAATATCGAGAGATACCCAGTGAAAGAGAATTCTTCCAGGAAGTGAAAGAGAGTAAAAATGTTGTCTGCCATTTCTACAAAGATTCCACCTTCAGATGTAAAATTCTGGACAAACATTTGCCAATGCTTGCGAAAAAGCACGTCGAGACCAAGTTTCTAAAGCTGAATGTGGAGAAAGCGCCCTTC…	681
GDExl11002	C04	985738	985732	metap1	Xl	good	1	1	1	1	0	0	0	4	0	IRBG_002_G04	BC054204	MGC64362	ATGGCGGCGGTGGAGAGCCGAGTGTGTGAGACTGAAGGCTGCAGCAGTGAGGCCAAACTGCAGTGTCCGACCTGCATCAAGCTGGGAATCCAAGGCTCCTACTTCTGCTCCCAGGAATGTTTCAAAGGAAGTTGGGTGACCCACAAGCTCCTTCACAAGAAAACAAAAGATGATAAAGTCAAACCTGAAGTCTCACCATGGACAATGGATGATGACGTAAATACAGATCCTTGGCCAGGTTATCGATATACTGGTAAGCTGAGGCCACATTATCCATTGACTCCAATGAGACCAGTAACAAACCACATACAGAGGCCAGATTATGCAGATCATCCTTTAGGAATGTCTGAATCTGAACAGACTTTGAAGGGTACCTCTCAAATAAAAGTCCTTTCTCCA…	1158
GDExl11002	C05	975444	975438	eef1a2	Xl	good	1	1	1	1	0	0	0	4	0	IRBG_002_G05	BC054279	eef1a2-prov	ATGGGGAAAGAGAAGACACACATCAACATCGTGGTTATTGGCCACGTGGACTCTGGCAAGTCCACCACCACTGGCCACCTGATCTACAAGTGTGGAGGCATCGACAAAAGGACAATAGAGAAGTTTGAGAAGGAAGCAGCTGAGATGGGGAAAGGTTCCTTTAAATACGCTTGGGTTTTGGACAAACTGAAGGCTGAGAGGGAGCGAGGAATCACCATTGATATCTCCCTGTGGAAGTTTGAGACAACCAAATATTATATCACCATCATTGATGCTCCAGGACATCGAGACTTTATCAAGAATATGATCACTGGAACCTCTCAGGCAGACTGTGCAGTGCTGATAGTGGCAGCCGGGGTGGGTGAGTTTGAAGCTGGCATCTCCAAGAATGGACAGACT…	1392
GDExl11002	C06	994888	994881	slc31a1	Xl	good	1	0	0	1	0	0	0	2	0	IRBG_002_G06	BC053785	MGC64360	ATGAATCACTCTCACCATATGGCAACTACCAGCGACCCACACGCCGGCCACCAGCACCCCACCACGTCTGGAAGTCACGGCGACCATGGGGGAGGGTCTGGGATGCACATGATGGCAATGACCTTTTACTTTGGATATGAGAATGTGGAGGTGCTATTCACAGGCCTGGTCATTAATTCTGCAGGAGAAATGGCGGGCGCCTTTGTGGCCGTGTTCCTGTTGGGTTTGCTGTACGAGGGGCTGAAGATTTCGCGGGAAGCCTTGCTGAGGAAGTCACAAGTCAGCATCCGATATAACTCCATGCCGGTGCCGGGGCCCAATGGGACCACACTGATGGAGACTCACAAAACAGTGGGGCAGCGTATGTTCAGTTTACCCCACATGATGCAGACCCTGCTG…	558
GDExl11002	C07	974430	974422	fabp3	Xl	good	1	1	0	1	0	0	0	3	0	IRBG_002_G07	BC056855	MGC64521	ATGGAGAAATTTGCAGGAACCTGGCGGCTAGTGGACAGCAAGAATTTTGATGAATACATGAAAGCTCTTGGAGTAGGATTTGCTACCAGACAAATTGGAAACGTTACCAAACCTACAACTATAATAAGCGTGGATGGGGACAAAATCGTACTGCAGACGCAAAGTACCTTCAAAAACACAGAGGTCAGCTTTAAACTCAATGAGGAATTTGATGAGATCACTGCAGATGATCGGAAATGCAAGTCACTGGTAACTCTAGAAGACGGGAAATTGAAACATGTGCAGAAGTGGGATGGTAAAGAGACCATCTTAATAAGGGAGGTTGATGGAGACAAACTAGTACTGAATTTAACCTTTGGAGATGTGGCCAGCTCACGTCACTACGAGAGAGCCTGA	396
GDExl11002	C08	6255820	1008579	plp1	Xl	good	1	1	1	1	0	0	0	4	0	IRBG_002_G08	BC053789	MGC64371	ATGGGTTGGCATGATGGCTGCATACGCTGCATGGTTGGGGTACCATTTGCTTCAGTCATTGCCACAGTCCTGTGTTTTGCCGGAGTGGCCCTATTCTGTGGCTGCGGACATGAGGCTTTGAGTGGAACAGAGAAGTTGATAGAGACATATTTTTCCAAAAACTACCAGGAGTATGAATACCTCATTCATGTAATTAATGCCTTTCAGTATGTGATCTATGGAATTGCCATTTTCTTCTTTCTGTATGGGATCCTACTTTTGGCTGAGGGATTCTATACAACAACTGCCATCAAACACATCCTAGGAGAGTTCAAACCCCCAGCTATGAAGGGTGGGCTCATCTCTACAGTGACTGGAGGACCACCTAAAGGAAGAAGCACCAGGGGAAGGCAGCCAGTC…	921
GDExl11002	C09	6256524			Xl	good	1	0	1	1	0	0	0	3	0	IRBG_002_G09	BC054214	socs3-prov	ATGGTAACGCAGAGCAAGTTCCCGAGCATGAGCCGGGCATTGGACTCTAGTCTACGGCTTAAGACCTTCTCTTCCTGCAGCGAGTACAACCTTGTGTTGACTGCAGTGCGCAAACTCCAAGAGAGTGGTTTTTACTGGAGCACCGTAACAGGGAGCCAGGCAAACCTACTATTGAGCACTGAACCTGCGGGAACTTTTCTGATCCGAGACAGCTCCGACCGGCGGCACTTCTTCACCCTCAGCGTCAAAACTGAGTCTGGCACCAAGAACCTACGCATCCAGTGTGAGCCTTGTGGATTCTCCTTGCAGACTGAACCACGCAGTGCCCAGCCAGTACCACGTTTTGACTGTGTCTTAAAGCTGCTGTGCCATTATATGCCAACCAAGGACAGTAGCAGT…	600
GDExl11002	C10	945648	945642	hspb8	Xl	good	1	1	1	1	0	0	0	4	0	IRBG_002_G10	BC054225	MGC64408	ATGGCTGACAGTCAGTTGCCCTTCACCTGCCATTACCCATCTAACAGACACAGGGGAAGTCGTGATCCTTTTCGGGAACAAGGACTGTCATCTCGTCTTCTTGATGATGATTTTGGCATTCCACCTTTTTCAGATGATTTAACCATGAACTGGCCAGACTGGGTAAGGCCCAGACTGACTTCCTCCTGGTCAGGCCCTTTGAGATCGGGCTTGATGCGAACGTCGGGCATCTCCCCTCCCGTATATAATTTTAGTTACACGGGTAATCCGGAACCTCGTAACACTGTAGCAAATGTCAGCCAACCGTGGAAGGTCTGCGTAAATGTGCAAACTTTCATGCCAGAGGAACTGACAGTTAAAACGAAGGATGGCTTTGTAGAAGTTTCAGGTAACCATGAA…	612
GDExl11002	C11	1002926	1002919	btg1	Xl	good	1	1	1	1	0	0	0	4	0	IRBG_002_G11	BC053755	btg1-prov	ATGCATACGCACTATCCCTGGGCCAACATGAAGCCAGAGATCATGGCGGCGGTGAGTTTCATCACGAAGTTCCTCCGAACCAAAGGCCTCATGAACGACCTCGACCTGCAGACGTTCAACCAGTCCCTGCAGGAGATGCTGGCCGATCACTATAAGCATCATTGGTTTCCAGAAAAGCCATCTAGGGGTTCGGCCTATCGTTGTATTCGGATTAACCACAAGATGGACCCTTTAGTTGGACAGGCAGCAGACCGTATTGGACTCAGCAGCCAGGCAATGTTTAAACTTCTGCCAAGTGAACTTACTTTGTGGGTTGACCCATATGAAGTATCGTACCGCATAGGAGAAGATGGTTCTATATGTGTATTGTATGAATCTGTTCCAGGAGTTGGTGTCGGT…	510
GDExl11002	C12	969453	969446	tubb4b	Xl	good	1	1	1	1	0	0	0	4	0	IRBG_002_G12	BC054297	betatub56d	ATGAGGGAAATCGTGCACTTGCAGGCTGGACAGTGCGGCAATCAGATTGGTGCCAAGTTCTGGGAAGTGATCAGCGATGAGCATGGAATTGACCCAACTGGTGCCTACCATGGGGACAGTGACCTGCAGCTGGAGAGAATCAATGTGTATTACAATGAAGCAACAGGTGGCAAGTACGTTCCCCGCGCTGTGCTGGTTGATCTTGAACCTGGGACCATGGACTCTGTGCGCTCAGGGCCATTTGGGCAGATATTCAGGCCTGACAACTTTGTATTTGGTCAAAGTGGTGCTGGAAACAACTGGGCCAAGGGCCACTACACAGAGGGAGCAGAACTGGTTGACTCCGTGTTGGATGTTGTAAGGAAAGAAGCAGAAAGCTGTGACTGTCTCCAGGGCTTC…	1338
GDExl11002	D01	6255800			Xl	good	0	1	1	1	0	0	0	3	0	IRBG_002_E01	BC054234	MGC64426	ATGAAGAGCACTTGTTATATGATTGGGATACTCTTACTGATCTTACAAAACACCTATCAAAGTCCTGTGCCAGAAGCAGATGGCAGCTCCAGATCAGTCAAAGCTGCAAGAAATGAAGCGGTAGATGATTCAGAACAGCTCAAGGAAGTTAAACGTCACTCACAAGGCACATTTACAAGTGATTACAGCAAGTACTTAGACTCCAGACGGGCTCAAGACTTTGTCCAGTGGTTAATGAACACAAAACGAAGCGGAGGACTATCAAGACGCAATGCTGACTATGAGAGGCATGCGGAAGGTACGTTCACCAGTGATGTGACTCAGCACTTGGATGAAAAAGCAGCCAAAGAATTTATTGACTGGCTAATAAATGGGGGGCCCACAAAAGAAATCATTTCA…	660
GDExl11002	D02	1001748	1001742	dnaja4.1	Xl	good	1	1	1	1	0	0	0	4	0	IRBG_002_F02	BC054199	MGC64353	ATGGTGAAGGAGACAGCATACTATGATACCCTTGGGGTGAAGCCCAATGCCACTCCAGATGAGATTAAAAAGGCTTACAGGAAGCTGGCACTGAAATATCACCCTGATAAGAACCCCAATGAAGGAGAAAAGTTTAAGCAAATCTCTCAAGCATATGATGTGCTATCGGATTCCAAAAAAAGGGACCTCTATGATCAGGGTGGAGAACAGGCCATTAAAGAAGGAGGAATGGGAGGAGGACCCTTTTCTTTCCCTACGGACATCTTTGACATGTTCTTTGGTGGAGGTGGCCGCATGAACAGAGAGAAGAGAGGTAAAAATGTAGTTCATCAGTTGTCTGTATCTTTAAACGATCTGTACAATGGCACTAGCAGGAAACTGGCTCTACAGAAGAACGTA…	1194
GDExl11002	D03	6078000	948386	ncald	Xl	good	1	1	1	1	0	0	0	4	0	IRBG_002_F03	BC054982	nca-prov	ATGGGGAAGCAGAACAGCAAGTTGCGCCCTGAGGTCATGCAGGACTTACTAGAAAGCACAGACTTTACTGAGCACGAGATCCAGGAGTGGTACAAGGGATTCTTGAGAGACTGTCCAAGCGGGAACTTAACCATGGAGGAGTTTAAGAAAATATATGGGAACTTTTTTCCTTACGGGGACGCTTCTAAGTTTGCAGAACATGTATTCCGCACGTTTGATGCCAACGGGGACGGGACAATTGATTTTAGAGAATTTATTATCGCTCTGAGTGTAACTTCCAGGGGGAAACTGGAACAGAAGTTGAAGTGGGCATTTAGCATGTACGACTTGGATGGGAATGGGTACATCAGCAAAGCAGAAATGCTGGAAATCGTGCAGGCAATCTATAAGATGGTTTCT…	582
GDExl11002	D04	5798868	5798854	unnamed	Xl	unknown	0	0	0	0	0	0	0	0	0	IRBG_002_H04	BC054202	MGC64359	ATGTTCACCCTGTGGCAAATGACGGACCCAGTTGTGGTTCTGTGTGGTTACGACACGGTGAAGGACGCTCTGATCAACCACGCGGAGCAGTTCAGTGATCGCCCGGTGTATCCGGTGGTTGAAAAATACACCAAAGGATTCACATTTATGACTGCCAATGATCACTGGCGGGAGTTCCGGAGATACATCCTGACAACTCTGAGGAACATCGGGATGGGGAAACAGACCTTGGAGGAGAAATGTCTGAAGGAGGCCGAGCAGCTGGTAGAGGCTATGGCTGAGAAGGGAGGAAAACCCTTTAACCCATCCCACCTGCTGGGCTGTGCCGTGTCCAACATCATCGGGGCTGTTCTCTTTGGGCAGCAGTTGGACTACAGAGACAAGAAACTCCTGGACCTC…	1290
GDExl11002	D05	6256585			Xl	good	1	1	1	1	0	0	0	4	0	IRBG_002_H05	BC054959	atp5a1	ATGCTGTCAGTCCGTGTAGCCGCCGCGCTGGCCCGCGCTCTGCCTCGTCAGTCCGGCCTGGTGTCCAAGAAAGCCCTCGGTGCTGCATTTGTTGCCACCAGGAACATTCATGCATCTGGCGCATGGCTTCAGAAGTCTGGCACCGCAGAAGTGTCCTCTATCCTGGAAGAGAGAATCCTTGGTGCCGACATCAGCACCGACCTAGAGGAGACTGGCCGGGTCCTTTCCATTGGTGATGGTATCGCTCGTGTCTATGGGCTTAGGAATGTCCAGGCAGAAGAGATGGTGGAATTCTCGTCTGGCCTGAAGGGCATGTCGTTGAACTTGGAGCCTGACAATGTTGGTGTGGTGGTGTTTGGTAACGACAAGCTGATTAAGGAAGGCGACATTGTGAAGAGG…	1662
GDExl11002	D06	6256552			Xl	good	1	1	1	1	0	0	0	4	0	IRBG_002_H06	BC054278	prdx6-prov	ATGCCAGGTATCCTGCTAGGCGAACGCTTTCCTGACTTCGAGGCGGACACCACCATTGGCAGAATCAAGTTTCATGAATTCCTGGGGGATAGATGGGGAGTCCTTTTCTCACACCCACGGGATTATACTCCTGTGTGCACCACTGAGCTTGGACGTTGTGTAAAGCTGGCTCCAGAGTTCAAAAAACGCAATGTTCGCATGATTGCCCTGTCAATAGACTCTGTGGAGGATCATCTTGGCTGGAGCAAGGACATCAACTCTTATAACTGTGATGAGCCCACAGAGACACTACCCTTTCCTATTATTGCAGATCCCAAAAGGGATCTGGCTGTACAGCTTGGTATGCTTGATCCTGATGAGAAGGACATGCAGGGGATGCCGGTGACTGCAAGATGTGTT…	675
GDExl11002	D07	920377	920361	dhcr7	Xl	good	1	1	0	1	0	0	0	3	0	IRBG_002_H07	BC054203	dhcr7-prov	ATGGGTGAGCGGAGAAGAGCGAATGCGTCCAGGGGGGACAAGAAAATGGCCAATGGAGAAAAGCAACATGTGGGTCAGTGGGGCCGAGCCTGGGAAGTGGATTACTTCTCATTGGCCTCAGTCATATTCCTGTTGGCCTTTGCTCCGCTGATTGTCTACTACTTTGTCATGTCATGTGATCAGTATCAGTGCGCCCTCACCTCCCCAGTCCTGGACCTATACTCTGGCAAAGCGCAGCTGTCCGACATCTGGGACAAGACCCCCGCAATCACCTGGACTGCCGTCAAGATCTACCTAGCGTGGGTCTCCTTCCAGGTGTTTCTGTATATGCTCGTTCCTGATATCTTACATAAATTTGTGCCTGGCTACGAGGGTGGAGTGCAAGACGGAGCAAGGACC…	1029
GDExl11002	D08	6254687			Xl	good	1	0	1	1	0	0	0	3	0	IRBG_002_H08	BC053786	anxa1-prov	ATGTCCTTTATCCAAGCTTTCCTGCAGCAGGCTTCCTTTCTGGGTGAACCTGACTATGGTACTCAACAAACAAGTGGAGGTTTAAAGGGGGCTCCAGGATTCAATGCATCTACAGATGCTGCTGTCCTGGACAAAGCTATCAAGGCTAAAGGTGTGGATGAAGCAACCATCATTGACATCCTGACAAAAAGAAACAATGCACAGCGCCAGGAGATTAAAGTTGCTTACCAAAAGAGCGTAGGCAAGCCCTTGGAAGAATGCCTTAAAAAGGCTCTCTCTGGCGAATTTGAAGAGGTTGTTTTAGCATTGCTTAAAACCCCTGCTGAATTTGACGCCTATGAGCTAAAACATGCCACAAAGGGCTTAGGAACAGATGAGGATACTTTGATTGAAATCCTG…	1017
GDExl11002	D09	6255803			Xl	good	1	0	0	1	0	0	0	2	0	IRBG_002_H09	BC054206	MGC64368	ATGCCTGGAGACTGGGACTCGGAGTTGGACTCAACATGGGAGGACGAGGAGAAGTGTGCGCCCAGGAGGAAGAGGAGACACGTCTGGGGGTCTCCCAAGGCAGATCTGTGTAACTACCGGCGTGGATATCCGGACAAAGTGGAACCGGGCAGTAAGGAGATGCCAAACCTACAATTCTACCAGAACAAACGCCCCTTTAGACCAGGAGGAGAATACATAGATACATTGCTTAGTGACTGGACGGAAGATTATGTCCGACTGGAAGAGAACCATTCGTATATCCAGTGGCTGTTCCCATTGCGGGAGAAGGGAGTGAATCCTCAAGCTGTACCGCTGACACTACATGAGATTAAGGCAATGAAGGCAGATGACAACGTCAGGAGGAGGTTCTGTGAGGCC…	993
GDExl11002	D10	922371	922357	herpud1	Xl	good	1	0	0	1	0	0	0	2	0	IRBG_002_H10	BC054211	MGC64386	ATGTCGGACGGAGAAGTAACTTTGCTTATACGGAGCCCTAGCCTTAGGCAGGAGGAAAGAGAGGTCCGTGTACCTCGTAATTGTACTGTGCGTGAACTAAAAACACAACTACGACAAGAACTGCCAGGGGAACCGATGGAACAAGATCAGAGATTGATCTATGCTGGAAAGTTGCTTCCTGATCATCTAAAGCTAAATGAAGTTCTTTCTATGGAGAGCAGACATGTACTGCACCTTGTTTGTTCCAAACGGATTCCTGTAAATCAGGACAGCAGCCAACATCCTGCATGTACATCTGCTCAACCTCACACTGTGAATCCTGAGGCTGATGGCATTAGACAACGGATCCCTCCACAAAACAATTCTGCAGAGAATGGCAACACAGCTAGGCCTCAAGAA…	1092
GDExl11002	D11	1015713	1015706	lmbrd1	Xl	good	1	1	1	1	0	0	0	4	0	IRBG_002_H11	BC054294	lmbrd1	ATGGCGACGGGGAGCACGGAGCTGTTGATAGGATGGTGCATTTTCGGGGTGCTATTACTGGCTATTTTGGCCTTTTGCTGGGTTTATGTCCGAAAATACCAAAGCCATCAGGAAAGTGAAGTGATTTCAACTATAACAGCGATATCATCACTAGCTATTGCACTTATCACTTCAGCACTTTTGCCTGTGGACATTTTTCTTGTTTCTTTTATGAAGAATCATAATGGAACGTTCAAGGACTGGGCTGAAAACAATGACACACGAATACAAATAGAGAACACGGTATTAATTGGCTATTACACTTTGTATTCTATCATACTTTTCTGCGTGTTCTTGTGGATACCTTTTGTGTACTTCTATTATGAAGAAAAGGATGATACTGATGGAAGCCATTGCTCT…	1614
GDExl11002	D12	999426	999420	sec22b	Xl	good	1	1	1	0	0	0	0	3	0	IRBG_002_H12	BC054298	sec22l1	ATGGTCCTGCTAACGATGATCGCCCGAGTGGCGGACGGACTCCCGCTGGCAGCCTCTATGCAGGAGAACGAACAGGTGAAATGTTCATATGCAGGCAGAGACCTGCAGCAGTACCAGAACCAGGCCAAGCAGTTGTTCCGCAAGCTGAATGAACAGTCTCCAACGCGATGCACCCTGGAGGCAGGAGCCATGAGCTTTCACTACCTGATTGAGAAAGGCGTTTGTTATCTGGTTCTCTGTGAAGCTGCTTTCCCCAAGAAGCTGGCCTTTGCTTATCTGGAAGATCTGTATTCGGAATTTGACGAACAACATGGGAAGAAAGTGCCAACGGTCTCACGGCCATACTCCTTTATAGAGTTCGATAACTACATCCAGAAGACAAAGAAGTCATACATTGAC…	663
GDExl11002	E01	972733	972726	cbx5	Xl	good	1	0	0	1	0	0	0	2	0	IRBG_002_F01	BC054962	cbx5-prov	ATGGACGCCAGTGACACTTCTACAGGTCCAAGGCCCAATAGGGAGAGCACAGTGGGCAAAAAGAGCAAAAGAGCATCAGATGCCTCCTCCTCTGAGGAAGAAGAGTATGTTGTGGAAAAGGTTCTTGATCGAAGAGTGGTAAAGGGACAAGTAGAATACCTTCTAAAGTGGAAAGGTTTCTCAGAGGAGCATAACACTTGGGAGCCAGAAAAAAACCTTGATTGTCCAGAACTCATCTCTGAGTTTATGAAGAAGTACAAGAAAGCGAAGGAGGCTGAGCCAAAAGCCAAGACGGAAAGCACCAAAAGGAAAGCTGGAAGTGACGACATTAAGGCAAAGAGGAGGAGAGAGAGCAATGACATCGCACGGGGCTTCGAAAGAGGTTTGGAGCCAGAAAAG…	600
GDExl11002	E02	6255794	5899284	gap43	Xl	good	1	1	1	1	0	0	0	4	0	IRBG_002_G02	BC054277	MGC64520	ATGCTGTGCTGTATGAGAAGAACAAAACAGGTGGAAAAGAATGAGGATGCTGAGCAAAAAATCGATAATGATGGTAACAAACCAGAGGACAAAGCTCACAAGGCCGCTACCAAAATCCAGGCCAGCTTCCGTGGACATATAATCAGGAAAAAAATGAAGGGAGACAAGAAAGACGACAGTAGCGAAGAGGCAGTAGAAAACCACAAAGGAGATGCAAAGGATGAGGCAGCTAAAACAGAGAATGAAACCCCCAAAACAGAGGAGCCCACTGCTGATGGTCCTTTAGAAGACAAGAAGGAGGCAATCAGCTCCCCGGCAGAAGACAAAAAAAACATCTTCAGAGAAGCCCCAGAACACCCCCTCAGAAGAGAAGCAAGCTGCAGCAGAGTCAGAGAGTAC…	405
GDExl11002	E03	1002601	1002595	fbp1	Xl	good	1	1	1	1	0	0	0	4	0	IRBG_002_G03	BC053784	fbp-prov	ATGACGGACCAGGCCCCCTTCAACACTGATGTCATTACCCTGACTCGCTTCGTCATGGAAGAGGGCAGGAAAGCCAAGGGGACCGGGGAGATGACCCAACTGCTGAACTCTATGTGCACGGCTGTGAAAGCCATCTCTTCTGCAGTGCGCAAGGCTGGACTGGCCAACCTCTATGGCATTGCTGGCTCCACTAATGTGACAGGGGACCAAGTGAAAAAACTAGATGTCCTCTCCAATGACCTTGTCATCAACATGCTCAAGTCCTCCTACGGTTCCTGTGTCCTGGTGTCAGAAGAAGACCCGCATGCTCTGATTGTGGAGCCTGATAAACGGGGTAAATACGTGGTGTGCTTTGATCCTTTGGATGGCTCCTCGAACATTGACTGCCTGGCTTCTATT…	1017
GDExl11002	E04	6255491			Xl	good	1	0	1	1	0	0	0	3	0	IRBG_002_A05	BC054988	MGC64541	ATGAAGCAGCTCGCGGTGCTGTTCTGTGCTCTGGCACTGGTTGCAGCAACTCCCTTGTTTGGAACAGAGCAGTGTGCCAAGGGGCCTGAGGTCTGGTGTGAGAATGTGAGGACTGCTTCTCAGTGTGGTGCAGTAAAACACTGCCAACAATCAGTTTGGAACAAGCCCACTGTGAAATCTTTGCCATGTGATGTCTGCAAGGAGATAATAACCGTTTTGGGAAACTTCATGAAGGACAATATAACACAGGGTGAAATTAAAGATTATTTAAATAAAGTCTGTGACCTGTTCCCTGATCCTGGTTTGGCTGCCACCTGCAAGCAAGAAGTGAGCGATTACTTCTCTATTGTACTGAATCTTCTTCAGCAAGAACTGAGTAATCCTGGTGTGCTGTGTTCT…	1539
GDExl11002	E05	6251264	6251244	arfrp1	Xl	good	1	1	1	1	0	0	0	4	0	IRBG_002_A06	BC054219	cg7039-prov	ATGTACACCCTGCTGTCTGGCCTGTATAAGTACATGTTTCAGAAGGACGAGTACTGCATCCTCATCCTGGGCCTCGACAATGCTGGCAAAACGACCTTTCTGGAACAGACAAAAATCCAGTTCAGCCGTAACTACAAGGGAATGAACCTGTCCAAGATCACAACCACAGTTGGGCTAAACATTGGTACCATTGATGTTGGGAAGGTGCGGCTGATGTTCTGGGACCTGGGGGGGCAGGAGGAGCTGCAGTCACTGTGGGATAAGTATTATGCAGAGTCCCATGGGGTGATCTACGTTATTGATTCCACAGATGAAACACGCCTCTCAGAATCTAAGCACGCCTTTGAGCGGATGATCAGCAGCGAATCCTTGGAAGGAGTTCCCATCCTGGTTCTGGCT…	606
GDExl11002	E06	977999	977995	bnip1	Xl	good	0	1	1	1	0	0	0	3	0	IRBG_002_A07	BC054986	MGC64539	ATGGCAGATTCCCAGGATGTCCACGTCCGGATCTGTCATCAGGAAATCGTGAGATATGATCTGGAGATCAAAGCGCTGATCCAGGATATCAGAGAATGTCCTGGTCCTCTAAGCACCCTGAATGATCTCAATGCTCAAGTCAAGGAGAAATTACACCTGCTGAGGTTGAGAATACAGGATTTTGAACAATTGGCCAAGGAGCAGGATAAGGAATCTGACAAGCAAGCATTGCTGAAGGAGATGGAGTGTCACAAAAAACAGATGTTAAGCAACCAGACTGTGTGGCGAAAGGCAAACCTTTCATGCAAGCAAGCGATCGATAATGCAGAGAAGGATGAACTGCTTCAAGGAGGCGACCCTACAAGGCAGAGAAAAGTAGCAAAGGAAAACCTGGCACAG…	684
GDExl11002	E07	6254058	987356	myoz1	Xl	good	1	1	1	1	0	0	0	4	0	IRBG_002_A08	BC054224	myoz1-prov	ATGCCACTGGCAGGAACCCCAGCTCCAAACAAGAGGAAAAAGTCAACCAAAGTCATCATGGCGATAAATCCATCAAGAGAAGGAGAGATAGAAATCTCCAAACTGAATTTAGGGAAAAAGATCAGTATTCCCAGGGATATCATGTTGGAAGAACTCTCCTTGCTCAGTAACAAAGGATCGAAGATGTTTAAACTTCGTCAAAAGAGGGTGGAAAAATTTATATATGAAAACAACCCTGATGTATTTTCTGACAATTCTTTGGACCACTTCCAGAAATTCATACCAACTGTTGGTGGGCAGTTAGGGGTTGGAGGCCAGTCAGGTATTGGAGGAGGTGGCTATGGATTGCTACATGGCAGCGGTCAAATGCTGTCCAGTATTTCGGGGGGACATCGTGGA…	936
GDExl11002	E08	1000072	1000067	spata2	Xl	good	1	0	0	1	0	0	0	2	0	IRBG_002_A09	BC054226	MGC64409	ATGGATACAAAGTACAAGGAAGACCTCTTTAGAAAATATGTACAGTACCACGAGGCCAAACTGGATGCGCCTGACAACAAGCAGCGTACGGTCAGCGACGAGTATCTTCGCACGGCGGCGTCGGCCTTTCTCAGCCTCCCAAAAGTCGATCCCCTTTATCGATTCCGGCTGATCCGATTCTACGAAGTTTGTGAGAATTCCCTGAAGTCGCTGGTGACTTCGAACCTACGTTCTCTGCACAATGCGGCCGCCATGCTTGAAACAATTGGGATTAACCTCTTCCTGTATCCCTGGAAAAAGGAGTATAAAAGTATAAAGACATACACGGGTCCATTTGTATATTATGTAAGAGCTGCACTTACTGATGATGACATCAGGCATATTTTGCATAATATGGGT…	690
GDExl11002	E09	973146	973140	proc	Xl	good	1	0	0	1	0	0	0	2	0	IRBG_002_A10	BC054968	proc-prov	ATGAACTGTTTACCCTTCTACAGAATATGGTGGCTTCTTATTTTTCATTTAATTCTGGTCATTTGGGTGTCTCCAAATGCAGAAAGCAGTCCAGTCTTCTCCAGCAGACAGGAGGCCAATCACGTGCTGAAAGTTCGGAAGCGTGCTTTTAACTTCATGGAGGAGCTAAAGCCGGGCTCCCTGGAACGCGAGTGCATAGAGGAGAAGTGCGATTTCGAGGAGGCCTTCGAAATTTTTGAGACTAAAGAGGACACACTCAACTTTTGGGCAAAATATTTTGATGGGGATCAATGTCAGTCCAATCCATGTGTCAATGCAGAGTGCAAGGATGGGATTGGAAGATTCGACTGCATCTGTAATGAGGGCTGGGAAGGGCGTCTGTGTGGCTATGAGGTTGTG…	1368
GDExl11002	E10	986707	986702	cbln4	Xl	unknown	0	0	0	0	0	0	0	0	0	IRBG_002_A11	BC056851	MGC64424	ATGGTGCTGAACACAATGCGTCCCTATACGGAGCTCTCCCTGGTGCTGAAGCTGCTCTTGGCTCTACTACTCTGCGTCCTCCCAGCTCGGGGACAGAATGACACAGAACCTATAGTCCTAGAAGGAAAATGCTTAGTCGTGTGCGACTCCAACCCTACCACTGACACCAAAGGATCTTCATCTTCTCCTCTTGGGATCTCTGTGAGAGCTGCTAACTCCAAGGTTGCCTTTTCAGCTGTTCGGAGCACCAATCATGAGCCCTCCGAAATGAGCAACAAAACTAGGATTATCTATTTTGACCAGATCTTAGTAAATGTCGGGAACTTTTTCACTCTGGAATCAGTGTTTGTTGCCCCAAGGAAAGGCATTTACAGCTTCAGCTTTCATGTCATAAAAGTT…	618
GDExl11002	E11	6253420	952556	srprb	Xl	good	1	1	0	1	0	0	0	3	0	IRBG_002_A12	BC054231	apmcf1-prov	ATGGCTGAGGCTGCGGTACAAAATGATTCCCGCTGGTTGCCGGACTTAGAGTTCATTAAACAGGAGCTGCAAAGGCAAGACCCGACCTTGCTCTCCGTGGGCATCGCCCTGATTGTTGTGTTGCTGAGCTTTGTTCTATGGAAAATTCTGAGAGGCAGTCGGATCAGCCGAAGAGCAGTGCTGCTTGTTGGACTCTGTGACTCCGGAAAAACTCTTCTTTTCAACAGGTTGCTTACAGGAACATACAAGAAAACCCAAACCTCTATCACTGCCAATTCTGCTGCATATAAAGTGAAAAGTGACAAGGGGACCAGTTTGACACTTGTTGACCTTCCTGGTCACGAAAGTTTGAGGCATCAATTCCTGGAGCAATATAAAGCATCAGCAAGGGCCTTGCTG…	795
GDExl11002	E12	1011603	1011597	pnp	Xl	good	1	0	0	1	0	0	0	2	0	IRBG_003_A01	BC054317	MGC64592	ATGTCTGAGAAGGAAAGTTGCACATATGAGGAGTATAAACAGACATCAGACTGGCTTCTATCCAAAACAAAACATCGTCCCATTGTGGCCATTGTGTGCGGCTCTGGGCTTGGTGGACTAGGGGAACTTCTTAAAGATCAACAGGCTTTCAATTACTGCGACATACCCAACTTCCCCAAGAGCACAGTTCCTGGCCATGCGGGGCGTCTGATATTTGGAAACCTTAGTGGGAAGCCATGTGTATGCATGCAAGGCCGCTTTCATTTCTATGAAGGCTACCCACTGTGGAAGGTGACATTTCCAGTTCGAGTGTTCCACCTAATGGGAGTTGAGGCCATCATTTTAACTAATGCTGCCGGAGGTCTGAACCAAGAGTTCAGTGTAGGAGACATCATGGTG…	750
GDExl11002	F01	1014194	1014190	snca	Xl	good	0	1	1	1	0	0	0	3	0	IRBG_002_G01	BC054200	snca-prov	ATGGATGTATTCATGAAAGGGCTTTCCAAAGCTAAAGAGGGTGTTGTGGCAGCTGCAGAAAAAACCAAACAGGGAGTGGCAGAAGCAGCAGGAAAGACAAAAGAGGGTGTTCTCTATGTGGGTTCAAAAACAAAGGAAGGTGTTGTACATGGAGTAACAACAGTTGCTGAGAAGACCAAAGAGCAGGTGTCTAATGTTGGTGGAGCAGTAGTTACAGGGGTAACTGCAGTTGCACACAAGACAGTAGAAGGAGCCGGTAATTTTGCTGCAGCAACAGGCCTGGTAAAGAAGGATCAAAAGAATGAAAGCGGCTTCGGCCCAGAAGGGACAATGGAAAATTCAGAAAATATGCCGGTAAATCCAAATAATGAGACATATGAAATGCCGCCTGAGGAGGAA…	426
GDExl11002	F02	6488144	5725536	amy2b	Xl	good	1	1	1	1	0	0	0	4	0	IRBG_002_H02	BC056841	MGC64337	ATGAAGCTCCTTCTACTCTTGGTGACTATTGGGCTCTGCTCAGCCCAGTACAATCCTAACACTCAATCCGGACGAACATCTATTGTGCACCTGTTTGAATGGAAATGGGTTGATATTGCTGCAGAATGTGAGCGCTATTTGGGACCTAATGGCTTTGGAGGTGTCCAGATTTCACCACCAAATGAAAACATTGTTGTGACAAACCCCTATAGACCCTGGTGGGAGAGGTACCAACCTATAAGTTATAAGCTCTGCACTCGTTCTGGGAATGAACAACAGTTTAGAGACATGGTGACAAGATGTAACAATGTTGGGGTATATATTTATGTGGATGCCATAATCAACCATATGTGTGGCTCAGGTGGCGGTGCCGGCACTCATTCAACTTGTGGAAGCTAC…	1536
GDExl11002	F03	6256521	998931	cryba4	Xl	good	1	1	1	1	0	0	0	4	0	IRBG_002_A04	BC053794	cryba1	ATGGAAATTTCCCCAGTACAGACTGAGAGAGAAAACTTCACAAAGAAAATGGCCGAGACCAACCCACTCTCCATGCGTATGGGATCCTGGAAGATCACAGTCTATGACCAGGAGAACTTCCAAGGAAAAAGGATGGAATTCTCTTCCTCCTGCCAAAACATCATGGAATGTGGCTTTGACAACATCAGATCTCTAAAGGTGGAGTGTGGAGCATGGATAGGCTATGAGCACACAAGCTTCTGCGGTCAGCAGTTTGTCCTGGAAAAAGGAGAATACCCAAGGTGGGAGGCCTGGAGTGGAAGCAACGCTTATCATGTGGAACGCATGATGTCCTTCCGCCCAATCTGTGGTGCTAACCACAAGGAATCCAAACTGATGGTCTTTGAGAAAGAGAATTTC…	645
GDExl11002	F04	5897899	5897870	cbln2	Xl	good	1	1	0	1	0	0	0	3	0	IRBG_002_B05	BC054217	cbln2-prov	ATGATTCAGGAGGAGAATGGCGCAGGAGAGAGGGAAGCTGAAGGGCTAAAGCCTTGGAGATGGAGCTTGCACTTAGTTACTAAACTGGCGCTGTCCATTGTGCTGATGCTCTTTGCGCCCCCTCTGGTGAATGCTCAGAATGACACGGAGCCTATCGTGCTGGAAGGCAAGTGCCTGGTGGTCTGCGACTCCAGCCCGTCTTCTGATGGAGCCGTCACCTCGTCTTTAGGGATCTCAGTTCGCTCTGGGAGTGCCAAGGTCGCCTTCTCAGCCATTAGGAGCACCAACCATGAGCCGTCTGACATGAGCAATCGCACCAACACTATCTATTTTGATCAGGTGCTAGTAAATGTTGGCAATCACTTTGACCTTGCGTCCAGCGGATTTCTAGCGCCAAGG…	657
GDExl11002	F05	6077166	6077096	tpm4	Xl	good	0	1	1	1	0	0	0	3	0	IRBG_002_B06	BC054220	MGC64401	ATGGAAGCAATTAAGAAGAAGATGCAGATGCTTAAGCTGGATAAGGAGAATGCCATAGATAGGGCAGAGCAAGCTGAAGCAGATAAGAAGGCAGCGGAGGACAAGTGCAAACAGGTAGAGGATGAGCTTGTGGCCCTGCAGAAGAAGCTGAAGGGAACAGAAGATGAGCTGGATAAATACTCTGAAGCTCTGAAGGATGCTCAGGAGAAACTGGAACAAGCAGATAAGAAGGCAACTGATGCTGAAGGGGAAGTAGCTGCACTAAACCGCCGTATCCAGCTTGTGGAGGAAGAGTTGGACAGAGCTCAGGAACGTCTTGCCACTGCTTTACAGAAATTGGAAGAAGCGGAGAAAGCAGCTGATGAAAGCGAGAGAGGTATGAAGGTGATTGAGAACAGG…	855
GDExl11002	F06	5730055	5729999	mrps17	Xl	good	1	1	1	1	0	0	0	4	0	IRBG_002_B07	BC054221	mrps17-prov	ATGTCAGCCATACGAGCTGCAGTCCATGCCAAATGGATTGTAGGGAAAGTTATTGGAACAAAGATGAGAAAGACTGCAAAAGTCAGAGTGACTAGGCTGGTGCTAGATCCTTACTTATTAAAGTATTACAACAAGAGAAAGACCTACTTTGCACATGATGCACAACAGCAGTGCACCATCGGAGATATAGTGTTGTTAAAAGCACTGCCAGAGAGGAGATCAAAACATGTGAAACATGAACTATCTGAGATTGTATTCAAAGTGGGGAGAGTGGTAGATCCCCTAACTGGGAGTAGATGTGCTGGAAGTGTGTTCCTCGATAGTCTGACAGCCAATGAAGATGCAAATGTTGCAAATCTTAATGAACAGCTTCAGAGTCTGGATATTACAGCCACTGCA…	426
GDExl11002	F07	985595	985593	prph2	Xl	good	0	1	1	1	0	0	0	3	0	IRBG_002_B08	BC054965	MGC64379	ATGGCCCTGATGAAAACAAAATTCAATCTAAAGAGGAGAGTGAAACTGGCCCAAGGGCTATGGTTCATGAACTGGTGCTGCGTCTTAGCAGGCATTGCCCTTTTCAGCATGGGGATATTCCTGAAAATTGAGCTCAGAAAGCGCAGCGAGGTGATGGATAATGAAGAGAGCCACTTTGTACCCAATTCTTTAATACTGATGGGAGCCCTGGCCTGTGCCCTTAATGCATTTGCAGGTAAAATCTGCTATGATTCCCTGGATCCTAACAAGTTTGCCAAGTGGAAGCCCATGCTGAAACCTTATCTGATCGTCTGTCTCCTCTTCAACGTCTTCATATTCTTCACCGGTGTGGTCTGCTTCTTAACCAGGGGCTCCTTGGAGAGCACCTTGGCACACGGC…	1053
GDExl11002	F08	977512	977508	ctrb1	Xl	good	1	0	1	1	0	0	0	3	0	IRBG_002_B09	BC056849	MGC64417	ATGGCTTTCCTTTGGCTTGTATCCTGCCTGGCTTTAGCCACCACAGTTTATGGCTGTGGCCAACCTGAAATCGCTCCAGTGGTGACTGGCTATGCCAGGATTGTGAATGGTGAGGAAGCAGTTCCAGGTTCTTGGCCTTGGCAAGTCTCCCTACAGGATTCCACTGGATGGCACTATTGTGGTGGTTCCCTTATTAACAATGAGTGGGTTGTAACTGCAGCTCACTGTGGTGTTGGGGCCAGAGATAAAGTGGTTCTTGGAGAGCATGACCGCAGTTCAAACGTTGAAAAAATCCAGTCTCTTGCTGTTGCTAAGGTCTTCACACACCCACAGTGGAATTCCAACACAATCAACAATGATATTTCCCTAATTAAGTTGGCCACTCCAGCTGTCTTTAGC…	792
GDExl11002	F09	5872781	5872779	apob	Xl	good	0	0	1	1	0	0	0	2	0	IRBG_002_B10	BC054229	MGC64418	ATGGGCAACGAGAAGCTGTTGCTCCTACTTTTGCTAGCCAGTGCCTTTGCTCAGGAAGATGGGTCAGACTCTCAGGATTCAACCTGTTCAAAAGCTGCTTTAAAATTCAAGCCTTTAAGGAAATATGTCTACAACTATGAAGCTGCAACTACAAGTGGAGTGTCTGGTACAGCGGACTCCCAAAGTGGATCCAAATTCAGCTGCAAGATTGAATTGGAGGTTCCTCAGCCATGCAACTTTATCCTACGGGTCAAGCAATGCACCCTGCGAGAGGTGTATGGGGTCAGTTCCGAGGGCAAAGCTCTTCTAAAGAAGTCCAAGAACTCCGATGACTTCTCCAACGCTATGACCAAGTATGAGGTTAAGGTCGCTGTACAAGACGGGAAGAATGTTGTTCTG…	1314
GDExl11002	F10	1001876	1001869	serpinb6	Xl	good	1	1	1	1	0	0	0	4	0	IRBG_002_B11	BC054232	MGC64421	ATGGATTCCCTTAGTGCAGCGAATGGCACCTTTGCTATCAATTTCTTTGCCAAACTAAATGAAAGTAATAAAACTGGCAATATATTTGTGTCTCCTCTGAGTATTTCATCTGCTCTGGCCATGGTGCTTCTGGGTGCCAAAGGGAACACTGCTACTCAAATGTCTCAGGTTCTCAAATTTGATAAATTAGATGGTGCCCACTGTAACTTCCAATCACTTATATCTGAGATCAACAAGCCAGGCACTAATTACCTGTTAAGGACTGCCAACCGACTGTATGGGGAGAAGTCATATACATTCCTTGAGGAATTCCTCGGATCAACTCAGAAACATTACCATGCAGACCTCAGAGCAGTAGATTTTTGTAAGAAGGCAGAGGAATCCAGAGGTGAAATCAAT…	1140
GDExl11002	F11	865328	479969	snai1	Xl	good	1	0	1	1	0	0	0	3	0	IRBG_002_B12	BC056857	sna	ATGCCCCGGTCATTTCTGGTCAAGAAACATTTCTCTGCCAGCAAGAAGCCCAACTACAGCGAGCTGGAGAGTCAGACAGTGTATATATCACCGTTCATCTATGACAAGTTTCCTGTGATCCCCCAGCCAGAGATTTTAAGCACAGGGGCTTACTACACACCTCTTGTCTGGGACACTGGTTTACTCACCACATTTTTCACCTCTGAGTCCGACTACAAAAAGTCTCCCATCAGCCCTTCCAGCAGCGACGATTCCTCCAAGCCCTTAGACCTCACGTCCTTCTCCAGCGAAGATGAAGGGGGCAAGACTTCGGACCCTCCCAGCCCCGCTTCATCCGCCACGGAAGCGGAGAAATTTCAATGCAATCTGTGCAGCAAGTCTTACTCCACCTTTGCCGGA…	780
GDExl11002	F12	5813226	5813219	tmem56	Xl	good	1	1	1	1	0	0	0	4	0	IRBG_003_B01	BC056848	MGC64415	ATGGCTAACTTCAGCCCTCTGACTGTCTTTATCTCAGTGACTAGCTTAGCAGTATTTCAGTTCCTGTTTCATGTTGGAAGCTCCTGGCTCTCCACCCGTTTAACTGGTGGTTTCCACAAGCTGAGTGCAAGGCAGAAGATTGAATGGAATTCCAGGACGGTGTCCTCATTCCATGCTTTGGTGGTTGGATGTTTCTGCTTGTATATTTTGGTGTACGATGATGCTGTTAATGCTGACCCTGTTTGGGGTGATCCCTTCATGGTCAAGCTGAATGTTGCAGTAACCTCAGGCTACCTCATTTCAGACCTGTTGCTTATTATTTATTACTGGAAGGAGATTGGTGATAAATATTTTGTGACACATCACTTGGCAGCTCTGTATGCTTGCTACTATGTACTG…	789
GDExl11002	G01	6256515			Xl	good	0	0	1	1	0	0	0	2	0	IRBG_002_H01	BC054271	cel-prov	ATGGCTCTTTGGGCTTCTCTTGCCCTGGCATTTGCCAGTCTGGTGGCAGTGTCCCAGGCTGCTTCACTGGGAGTGGTTTACACCGAGGGTGGATTTGTGGAAGGTACCAGCAAGAAAATTGGGATCCTGTTCCCGAATTACATTGATGTTTTTAAGGGCATCCCGTTTGCTGCTCCACCAAAAGCCTTTGAGAAGGCACAACTGCACCCAGGCTGGTCAGGTACATTAAAAGCCACAAACTTTAAGGAACGGTGCTTACAATCCACCTTAACCCAAACAAATGTCCGTGGTGATTTAGACTGCCTCTACCTGAACATCTGGGTTCCTCAGACCCGCTCTTCAGTGTCCACCAACCTACCAGTCATGGTTTGGATCTACGGTGGGGCCTTCTTGCTCGGT…	1662
GDExl11002	G02	6254944	971121	pgam2	Xl	good	1	1	0	1	0	0	0	3	0	IRBG_002_A03	BC054230	pgam2-prov	ATGCCTCACCGCCTAGTAATCGTACGCCACGGAGAAAGCTCGTGGAATCAGGAGAACAGGTTCTGTGGCTGGTTTGATGCCGACCTGAGTGAGAAAGGGGCAGAGGAGGCCCGTAGAGGAGCTCAGGCAATAAAGGAGGCCGGGATGGAGTTTGACATCTGCTACACCTCCGTGCTGAAGAGAGCGGTGCGTACTCTGTGGTACATCTTGGACGGAGTAGACCAAATGTGGCTGCCAGTGGTCAGGACCTGGAGACTGAATGAGCGCCACTATGGGGGACTGACAGGCCTCAACAAGGCAGAGACTGCGGAGAAACATGGGGAAGAGCAGGTGAAGATATGGAGACGATCTTATGACACCCCACCACCAGTCATGGGAGAAGATCACCCATACTACAAG…	762
GDExl11002	G03	6255802			Xl	good	1	0	1	1	0	0	0	3	0	IRBG_002_B04	BC054215	MGC64394	ATGTTGAGACTGCTGGTACTCGCTGTATTGGTCCTTGGTGGACATTGTTCTGGAAACCTCCGCTTCCTGGAGGATAATTCTCGTGTGGTAGGAGGAACTAATGTTTCCCCAAATTCTTGGCCATGGCAGATCTCACTCCAGATCCAATCTGGCAGCGGCTATTCCCACACTTGTGGAGGCTCCTTGATCCGCCCCGACAGAGTCCTGACTGCCGCTCACTGCGTGGACAGGGCCGGACCATTCCGTGTCATACTGGGTGAGCACAATCTGAGTGTGAACGATGGCTCCGAGCAGATCATTGCTGTTTCTAAAATTGTGAAGCACGTCAACTGGAACCCAAGCAGTGTTGCAGCTGGGTTTGACATTGCTGTGCTCCATCTGGCCTCCAGCGCCTCCTTG…	798
GDExl11002	G04	5829358	5829340	unnamed	Xl	good	0	0	0	1	0	0	0	1	0	IRBG_002_C05	BC053817	MGC64513	ATGGCTTCTTGGTTTCCACTGCTGCTGCTTCCCGGTGCTCTGGCCGTTAGTAATGTGCTGGAAGCTGCACAGGTCCGCTCTTCTTGCCCCAATGGATGGTTTTTTTACAAGGCAAATTGTTATGGGTATTTCCGCTACCCCCTGAGCTGGGCTGAGGCTGAGTACGACTGCCAGGCATACGGACATGGGGCTCACTTGGCCTCAATATTGGACTCTGCAGAGGCAGACGTCATTGCTTCCCATATCTCTGCCTACCAGAAGAACAAACCAGTGTGGATTGGTCTCCATGACCCTGAGCAGAATCGTCGCTGGAAGTGGAATGATGGCTCCATGTACAATTACCGCTCGTGGCTCGCTGGGCAGCCGGACAACTACAATTCAGCTGAGTACTGTGGGGAA…	483
GDExl11002	G05	1002454	1002446	fbxo9	Xl	good	1	1	1	1	0	0	0	4	0	IRBG_002_C06	BC054961	fbxo9-prov	ATGGCGGAAGGTGATGAGGATTCTTATACTGACAGCCTGATGTCTAATGAAAATGGGAGACCTGGAGAAACAAATCTTCAGGAAGAGCTACAGATGTTCAGAGCTCGTTGGATGTCTGAACTCACACCAGGATTGAGCTCTGGAGGGCTTGAAAATCGACCTATTAATGCAGCAGCTAGAGGGTCAGTGGGAAAAGTATCAGAAACCAGAGCAAAGCAAGAATTAGCTAAAGAGGAGAAGGCGAAAGAACTTTTTCTTAAGGCAGCAGAGGAGGAACAAAATGGAGCTCTTTACGAAGCTATCAAGTTTTACCGTCAAGCAATGCAGCTTGTGCCAGACATTGAATTCAAAATTAACTACACCTGGTCTCCTGATGGTGACGGGAAAAATTTCATGGAT…	1296
GDExl11002	G06	6255203	969839	tada3	Xl	good	1	0	1	1	0	0	0	3	0	IRBG_002_C07	BC056843	tada3l-a	ATGAGCGAGTTAAAGGATTGTCCTCTCCAGTTCCACGACTTCAAGTCTGTGGATCATATTAAGTTGTGCCCCAGATACACCGCAGTTCTGTCCCGCTCAGAGGATGACGGAATCGGCATTGAGGAGCTCGATACTCTTCAGCTGGAGCTGGAAACCTTGCTGTCCTCTGCGAGCCGGAGACTCCGTGTGCTGGAAGCGGAGACCCAGATTCTCACAGACTGGCAGGATAAAAAGGGTGATCGGCGGTTCCTAAAACTGGGCAAGGAACATGAGCTTGGCACACCCATCAAACACAGCAAGCCCAAGAAACAGAAGCTGGACGGGAAAGTTAGCCACGCGTCTGGACCTGGTCCCGGGAGGCCAAAGTCTAGAAACATGCAGCAAAAGATGCAGGAATAT…	1299
GDExl11002	G07	964395	964391	fah	Xl	good	1	0	1	1	0	0	0	3	0	IRBG_002_C08	BC054283	fah-prov	ATGTCCTTCATTCAAGTGGAAGCAAATTCCGATTTTCCCATTCAGAACCTCCCGTACGGAGTGTTCTCAACACACGATGAGCCCAGACATCGGATAGGGGTTGCGATTGGTGACCAAATCTTAGATCTAAGTGTTATCAGACATTTATTTACTGGACCTTTTGTGTCGGGGAATCAAGATGTTTTTAACCAGCCAATCCTCAATAGCTTTATGGCCCTGGGGCACAATGCATGGCGAGAGGTGAGACAGTTTCTCCAGCAGCTGCTATCAGCATCAGAACCTTTGCTAAGGGACAACATGGAGCTGCGATCCAGGGCATTTGTGCCACAAGCTAAGGCAACCCTTCATCTTCCAGCAAATATTGGGGATTACACTGACTTCTACTCCTCCAGAGATCAT…	1263
GDExl11002	G08	6255805	1000271	mrpl44	Xl	mixed	0	1	0	0	1	0	1	1	2	IRBG_002_C09	BC054195	MGC64346	ATGGCGTCCCTGCTTCTTGGGCTCCGGTCTCTAGCACTGTCTGGGCCACGCTGGATTCCAGTCCGAGGGAAAAAGCGCTGGTTGCGACCGTATCTTCGGGCCTTGGAGAAAAAACTGGAACTGGCCGGGCCCCCGAAGCCGATTCCAAGGTCTCAGCAGCCAAATTTTGACTATCATGCAGAGGTACTGGCTTTCTCCCAGCGCTTAAATGAGAGTTTCTCGATGCAACTGCTAAAGACTGCATTTGTGAATAAGACCTACGTGATGCAGGAAGAGCAGCAGCGGCAGGAGCTGGGCCTTGACAAGGAGACGGCCATGTTGAACCTGCAGGATAATGAGCAGCTTGCTGGTGTGGGCTCTGAGTTCACTGCTTCATATGTGCAGAAAACTCTGGAGAAG…	969
GDExl11002	G09	950610	950604	lgmn	Xl	good	1	0	1	1	0	0	0	3	0	IRBG_002_C10	BC056842	MGC64351	ATGTTTCTACATCTGGCAGCACTGGTAAGCTTCGTTTTAGGAGCCTCATCTGTGCCATTCAGCAACCCAGAGGATACAGGAAAGCACTGGGTGGTCCTTGTTGCAGGTTCCAATGGCTGGTACAACTACCGACATCAGGCAGATGTGTGCCATGCCTATCAAATAGTCAAGAAGAATGGCATCCCTGATGAGCAGATTGTCGTCATGATGTATGATGATATTGCCAATAATGATGAAAATCCTACCAAAGGAGTCATTATCAACAGGCCCAATGGTACTGACGTTTATGCTGGAGTCCTGAAGGATTATATTGGAGATGATGTCAACCCTAAAAATTTTCTGGCTGTTCTGAGTGGTGATTCTGAAGCCGTCAAGGGGAAAGGATCGGGGAAAGTAATC…	1302
GDExl11002	G10	6255492			Xl	good	1	1	1	1	0	0	0	4	0	IRBG_002_C11	BC054983	MGC64517	ATGGAAGCCATACTCTCAGAATGGGTGCAGAAATACCATGACTTTATGAAAGGAGCAGATCCCAGGATATATGATTACCCATTGATGCAGTCACCATTCCTTCCTGGTGCCATTCTCCTCGGTTATGTCTACTTCGTTCTCTCTCTTGGCCCACGCATTATGGCAAATCGAAAGCCTTTTGACCTAAAGCCACTAATGGTTGTTTATAATTTTAGCCTTGTGGCACTTTCAGCTTATATTGTTTATGAGTTCCTCATGTCAGGCTGGTTAACTGGCTATACATGGCGTTGTGACCCAGTCGATGTGTCGGACAAACCAATGGCTTTAAGGATGGTCCAAGTAGCTTGGCTGTTCTTGTTCTCTAAATTTATTGAACTGCTTGATACTGTTTTCTTTGTC…	873
GDExl11002	G11	5789874	5789750	rpl29	Xl	good	1	1	1	1	0	0	0	4	0	IRBG_002_C12	BC053776	MGC64312	ATGGCAAAGTCCAAGAATCACACAACTCACAACCAATCTCGCAAATGGCACAGAAATGGCATTAAGAAGCCCGTATCTCAAAGATATGAATCTCTAAAGGGGGTTGATCCTAAGTTCTTGAGAAACATGCGCTTTGCCAAGAAACACAACAAGAAAGGAATAAAGAAAATGCTGGCAAACAACGCAAAGTTTGCAGCCAGCGCCCAAGCCCCTGCACCCGCTAAATAA	228
GDExl11002	H01	6256570			Xl	good	0	0	0	1	0	0	0	1	0	IRBG_002_A02	BC054233	mmp1-prov	ATGAAGTCCTGGATTCTGTTGCTGCTGTGTATAGCATGTTGCACAGCATTCCCTGCTAGGATACAGACAGACATAGAAAAGAATGATGGGAAGGTTGCTGAGGAGTTCTTGAAGAAATACTTCAACCTTCAGACAGAAGGAGGCCGTCTGGCAAGAAAAAAGGGCAGCAATGCATTTTCAGAGAAAATCCGCGAGATGCAAGACTTCTATGGTTTGGAGGTCACTGGAACACTGGACGAAGAAACCTTAGAAGTGATGCAGCAACCTCGATGTGGTATTGCTGACGTGGCCAATTTCAGAGTTTTCCCTGGAAACCCCGTGTGGAACAAGAAAGACCTGACATACAGAATTCAGAACTATACCCCAGACATGACCAGAGATGAGGTGGACCGGGCCATT…	1401
GDExl11002	H02	5834075	5834067	hsd11b1l.2	Xl	good	1	0	0	1	0	0	0	2	0	IRBG_002_B03	BC054284	MGC64530	ATGGCTGGGGTAATATTACTGCTTCTGTCTCTGTGTGTTGGGTACATTGCTTATTACTTCTTTCGCACTGAGTCCATGAACAAAGAATCAGTTCGTGGGAAGCGTGTACTAATAACAGGATCCAGCACTGGCCTTGGAGAGCAGATCGCTTATGAATTTGCTCGGATGGGGGCACATATAATGATCACAGCTAGAAGACTTCAGCAGTTGCAAGAAGTGGCAAGCCAATGTATGAAGTTAGGAGCTGCCTCTGCACACTATGTGGCCTCTGATATGGGAAACTTGGAATCAGCACAGTCTGTGGCCCAAGAAGCAGTGGTCAAGCTTGGAGGCTTGGATTACTTGGTTCTGAATCACATTGGTGGATCTGGAGGATTTGGATTTTTCAAAGGTGACATG…	876
GDExl11002	H03	6256516	966284	abhd6	Xl	good	1	0	1	1	0	0	0	3	0	IRBG_002_C04	BC054984	abhd6-prov	ATGGATATAGATGTACTAAACATGTTCCTGGTGGCAGGAGGGACCCTCCTTGTCCCTTTATTGGCTTTCATGACCTCCTTCCTCTTGTGGCCAGCAGCGCTCATCAGGATTTATTACTGGTACTGGCGCCGGGCCCTGGGGATGCAGGTTAAATATTCCAGCTATGGGAACTATAAATTTTGCTACACGGCCCGCGGGAAACCGGGAAACAAGCCGTCAGTGCTGATGCTTCACGGATTCTCTGCGCATAAGGACATGTGGCTGGGGATGGTTAAGTTCCTTCCCAAGAACCTTCACCTGGTGTGTGTGGATATGCCAGGCCACGAGGGCACCTCACGTTCGGCTTTAGATTACTACTCCATCTGCGGGCAAGTTAAGAGGATACACCAGTTTGTGGAA…	1014
GDExl11002	H04	5903743	5903716	gstk1	Xl	good	1	1	0	1	0	0	0	3	0	IRBG_002_D05	BC054290	gst13-13-prov	ATGTCTAAGCGCAGGGTGCTGGAGTGTTTCTATGATGTGGTCTCCCCATACTCGTGGCTGGGGTTTGAGGTCGTGTGCCGATACAAAAACATCTGGAATGTAGACGTCCGTTTGCGCCCGGGGTTTCTTGGTGGAATCATGCAAGCGACAGGTAACTCTCCCCCTGCGATGGTGCCAAAGAAAGGCATGTATATGGGAAAGGATATAGCCAGACTCGCTGAATTCTTCCAAGTTCCTCTCCAACAGCCCAGGGATTTCTTCCAGACTGTCATTAAGAAAGGAAGCCTCCAAGCAATGCGGTTTGTCACGGCCGTAGAGATGCATCACCCAGAATTTGTGGAGCCGGTGTCTCGGGAGCTGTGGATGCGGATCTGGTCAGAGGACAAAGATATCACAGAG…	570
GDExl11002	H05	973892	973888	hba2	Xl	good	1	1	1	1	0	0	0	4	0	IRBG_002_D06	BC053818	MGC64542	ATGACTTTCTCTAGTGCTGAAAAGGCTGCTATTGCCTCCCTCTGGGGTAAGGTGTCTGGCCATACCGATGAAATTGGAGCTGAGGCTTTGGAGAGGTTGTTTTTGAGCTACCCTCAGACCAAGACCTACTTCAGCCATTTTGACCTGAGCCATGGCTCTAAGGATCTCCGTTCTCATGGAGGAAAAGTGGTGAAGGCCATTGGAAATGCTGCCACTCACATAGATGACATTCCCCATGCTCTGTCCGCTCTCAGTGACCTGCATGCCTTCAAACTAAAAGTTGATCCCGGAAACTTCAAACTGCTGTCCCATGCCATCCAAGTGACTCTGGCTATCCACTTCCCTGCTGAATTCAATGCTGATGCACAAGCTGCCTGGGACAAGTTCCTCGCCGTTGTC…	429
GDExl11002	H06	950584	950578	psmc1	Xl	good	1	1	1	1	0	0	0	4	0	IRBG_002_D07	BC054287	pros26.4-prov	ATGGGTCAGAGTCAGAGTGGTGGACATGGCCCAGGAGGTGGTAAAAAAGATGACAAGGATAAGAAGAAGAAATATGAACCACCTGTACCAACTAGAGTGGGCAAGAAGAAAAAGAAAACAAAGGGGCCAGATGCTGCCAGTAAACTTCCTCTTGTAACACCACATACACAGTGTAGGCTGAAGTTACTGAAGTTGGAGAGGATTAAAGATTATCTTCTAATGGAAGAAGAATTCATCAGAAACCAAGAACAAATGAAGCCTCTTGAGGAGAAGCAGGAGGAGGAACGATCAAAAGTAGATGATCTGAGAGGAACTCCCATGTCAGTTGGTACTCTTGAGGAGATAATTGATGATAACCATGCCATTGTATCTACTTCAGTGGGATCTGAGCATTATGTC…	1323
GDExl11002	H07	976309	976302	rlbp1	Xl	good	1	1	1	1	0	0	0	4	0	IRBG_002_D08	BC054209	rlbp1-prov	ATGTCAGAGATAACTGGAACCTATCGCATTGTCTCTGAGGAGGAACAGTCTCTCAGGGCCAAGCTTGAGCGGCTCACTACTAAAGACCATGGCTCAGTCTTTGGTAAATGTGGGAAGCTACCAGAGTACACCGTGCAGAAGGCCAAAGATGAATTAAATGAGACAGAAGAGAATAGAGAATCGGCTGTGAAAGACCTTCTGGCACTGGTTCAGGAGAAGGCCAAGGCAGGGGATGAGCTGTGCAAAGCAGTGGCCGAGAAAGTCAAAGACAAGGAAAATAATTTCTTCCTGAGGTTCATACGGGCCCGGAAATTTGATGTGAGCCGAGCCTATGAACTCCTGAAAGGATATGTAAACTTCCGCCAGCAGTACCCAGAACTCTTTGAGGACCTGACACCC…	954
GDExl11002	H08	6255793			Xl	good	0	0	0	1	0	0	0	1	0	IRBG_002_D09	BC054289	MGC64538	ATGGAGAACAGCGGTTATGGTCGTCAGATTAACGGGTCACCGTCTCTCTATGGAAGCCCGGGCTATGAGCCGTTAAGGGAAGAGATGGAGTACCGAGGGGGCCCGGGAATGCAAATACAGTCCACTGTAGTGACCATAAACTCGGAAGGACCCCCTGTGCGGGACCACTTGGTCTGGTCCATCTTTAATACCCTCTACTTCAACTTCTGCTGCCTGGGATTACTCGCTATGCTCTACTCTGTCAAGTCACGTGATAGAAAAGTGATGGGAGACAGAAGTGGAGCCATGAGTTTCGCTGGCACTGCCCGAGGATTGAACATCACAGCCACCCTGCTGAGCATTCTCTCATGTATTGTTATAATTATTCTTTTGGTCACTGGAGTCATCACCGTAGTACAT…	459
GDExl11002	H09	5891794	5891738	rbmx2	Xl	good	1	1	1	1	0	0	0	4	0	IRBG_002_D10	BC056844	MGC64376	ATGAATCCTCTAACTAAGGTGAAGCTGATTAATGAACTAAATGCCCGTGAAGCAAGTCTGGGTGTGAAAGATTCTGTATCCTGGCATCAAGACTACAAAGACAGTGCATGGATATTTATAGGAGGTCTTCCCTTTGAGTTAACAGAAGGAGATGTGATCTGTGTCTTCTCACAGTATGGGGAGGTTGTAAATATTAATCTGGCCCGTGATAAATCTTCAGGCCGTTCTCGTGGATTTTGCTTTGTGTGTTTTGAGGATCAGAGAAGCACTGTATTGGCCGTGGATAATCTCAATGGCATAAAGTTAAAGGGGCGCACAATCCGTGTAGATCATGTTGCTAATTACCGTCCTCCGAAGGATGCAGAAGACATTGATGAAATTACACAAACTCTTAGAGAA…	819
GDExl11002	H10	976961	976954	cat.2	Xl	good	1	1	1	1	0	0	0	4	0	IRBG_002_D11	BC054964	cat-prov	ATGGCGGACAAGAGGGATAATGCGGCCGACCAGATGAAGCTGTGGAAGAATGGCCGGGGCTCTCAGAAACCAGATGTCCTTACCACCGGCGGGGGCAACCCTATATCCGACAAGCTTAATCTCCTGACCGTCGGCCCTCGGGGACCCCTGTTGGTGCAAGATGTGGTATTCACTGATGAAATGGCACATTTCGACAGGGAGAGGATCCCAGAAAGAGTTGTCCATGCTAAAGGAGCAGGTGCTTTCGGCTATTGTGAGGTCACGCATGACATCACGAAATACAGCAAGGCCAAGGTGTTTGAGAACATTGGGAAGAGAACTCCAATTGCCGTGCGGTTCTCCACTGTCGCCGGAGAGGCCGGCTCTTCTGACACAGTACGAGACCCCCGAGGCTTCGCT…	1587
GDExl11002	H11	1015984	1015977	pcolce2	Xl	good	1	0	0	1	0	0	0	2	0	IRBG_002_D12	BC054276	pcolce2-prov	ATGAGCTGTTTCCTGGGCTCCCTCCTACTGTTGCTGCTACTGCCATATGGCATCTCAGGGCAACCCAATGAGAGGCAGACTTTCACATGCGGGGGAAATCTGACTGGTGATACTGGGGTGCTAGGAAGTGAGGGATTCCCTGGAGTTTACCCTCCTAACAGCAAATGTACGTGGAAAATCACGGTACCAGAGGGCAAGGTGGTTGTCCTGTCATTTCGCTTCATTGACTTGGAGAGTGACAACTTGTGCCGTTACGACTTTGTGGATGTATATAATGGCCATTCCAATGTGCATCGCATTGGCCGCTTCTGTGGCACCTTTAGGCCTGGCGCTCTTGTATCAAACAGCAACAAGATGTTGGTCCAAATGATTTCAGATGCCAACACCGCTGGAAATGGT…	1239
GDExl11003	A01	6256632			Xl	good	1	0	1	1	0	0	0	3	0	IRBG_003_C01	BC054228	g6pc-prov	ATGGAGAATGGGATGGATGCTCTCCATGACTCTGGAGTTCAGATGATCCAATATCTCCAGATGAACTACAAGAGTTCTCAAGACTGGTTCATGTTTGTTTCATTTGCCGCTGATCTCAGAAACACTTTTTTCATCTTCTTTCCCATCTGGTTCCATCTTCATGAGGCAGTTGGCATTAAGCTTATTTGGGTGGCCGTTATTGGGGACTGGCTGAATTTAGTTTTTAAATGGATTCTCTTTGGACAAAGACCATACTGGTGGGTTCATGACACCACTTACTATGGAAACTCATCTGCACCAGTCATTGAACAGTTTCCTGTCACCTGTGAGACCGGGCCAGGAAGCCCTTCAGGCCATGCCATGGGCTCAGCTGGTATTTACTATGTTATGGTCACAGCC…	1074
GDExl11003	A02	6253922	1003910	trappc3	Xl	good	1	1	1	1	0	0	0	4	0	IRBG_003_D02	BC053802	trappc3-prov	ATGTCCCGACAAACCAACAGAGGCACCGAGAGCAAAAAGATGAACTCTGAGCTCTTCACTCTGACATATGGTGCACTCGTCACCCAGTTGTGTAAAGACTATGAAAATGATGAAGATGTCAACAAGCAGCTGGAAAAAATGGGATACAACATAGGTGTGAGACTCATAGAAGATTTTTTGGCACGGTCAAGTATTGGGAGGTGTCATGATTTTCGGGAAACGGCTGATGTTATAGCAAAGGTGGCCTTTAAAATGTACCTGGGGGTCACACCTACTATCACAAATTGGAGTCCAGCAGGAGATGAATTCTCCCTCATCCTGGAGAACAACCCTCTTGTAGACTTTGTTGAGTTGCCAGACAACCATTCCACTCTGGTCTATTCCAACCTGCTATGTGGA…	543
GDExl11003	A03	865873	489495	mras	Xl	good	1	1	1	1	0	0	0	4	0	IRBG_003_E03	BC054969	MGC64433	ATGGCCAACAGGGGAAGCTTAAGGGCTAATGGAGCGGGACAGACGAAAATCTGCCAGTTCAAGCTGGTGCTTCTTGGAGATATGGCGGTTGGAAAGTCCAGTCTAGTACTGCGGTTTGTCAAAGGCCAATTTGATGAGTTTCAAGAGACCACCATAGGCGCTGCCTTTTTGGCACAGTCTGTATGTCTAGATGATACAACGGTGAAGTTTGAGATCTGGGACACAGCAGGGCAAGAGCGCTACCACAGCCTTGCACCTATGTACTACAGAGGAGCGCAGGCGGCCATTGTGGTGTTTGATATCACAAAACCGGAGACATTTGACAGGGCGAAGGCTTGGGTGAAGGAGTTACAGAGACAGGCTAGCCCAAATATCGTTATTGCTTTGGCTGGAAATAAA…	642
GDExl11003	A04	6256520			Xl	good	1	1	1	1	0	0	0	4	0	IRBG_003_F04	BC053803	maea	ATGGCGGTCCAGGAATCAGCTGCTCAGCTCTCAATGGCTCTGAAGGTTCAGGAGTACCCAACTTTAAAGGTACCATATGAAACGCTAAACAAGCGCTTTCGGGCTGCCCAGAAGAACATCGACAGAGAGACGAGCCACGTCACCATGGTTGTGGCTGAACTAGAGAAGACGTTGAGCAGCTGCTCCGCCGTGGACAGTGTTGTTAGTCTGCTTGATGGCGTTGTTGAAAAATTAAGTGTTCTTAAGAGAAAGGCTGTGGAATCCATCCAGGCAGAGGACGAGAGCGCCAAACTGTGCAAACGGCGGATCGAACACCTGAAGGAGCACAGCAGTGACCAAGTGGCGGCCATCAATATGTGGAAAAAGAAGCGTATGGACCGCATGATGGTGGAACATCTC…	660
GDExl11003	A05	6255493			Xl	good	1	1	1	1	0	0	0	4	0	IRBG_003_G05	BC054971	MGC64447	ATGGCAGCGCGGCTCTTTGAGACGATCGGGAAGCTCGGCCTAGGATTGGCTGTCGCCGGAGGGGTTGTGAACTCGGCATTGTACAATGTGGACGCTGGACACAACGCAGTGATCTTCGATAGGTTTCGAGGGGTACAGGATGTGGTCTCGGGGGAGGGAACCCATTTCCTTATTCCCTGGGTCCAGAAACCCATCATTTTCGACTGTCGCTCTCGTCCTCGCAACTTACCTGTCATCACAGGCAGCAAAGATTTACAGAATGTAAACATTACACTGCGTATACTTTTCCGGCCAGTGGCCAATCAGTTGCCGCGAATCTTCACCAGCATCGGAGAGGATTATGATGAGAGAGTCCTGCCCTCCATTACAACGGAGGTCCTGAAATCTGTCGTGGCCCGT…	819
GDExl11003	A06	974339	974331	rmdn1	Xl	good	1	0	0	1	0	0	0	2	0	IRBG_003_A07	BC054253	MGC64464	ATGTTCGCTCGCCGGGTTCAGGAAATGCTTCGTTGCCCCCTCTTTCGGCTGGGGACCAGAAGCAGCCCCCGAACTTCGGGCAGGATTGTCCCTGTTGGCTCCTCTGCTACTGCTGGTGGGAAGATCGCTTTGCTGGAGAGAGGCATTATCCTTTCATCAGTTGCCTACTTAGCATTTGAAACCTACAAATGGAAAAGAGGCCAAACAGTTGTACACGCCAGCATTAAAGTTGAAGATATCGTAGAGCAAGCGGATTACTTATATGGCAGCGGAGAGACCATAAAGTTATATGAACTTCTTAGCCAGTACAAAGACAGAAATGACGCTGAGCTTCTGTGGAGACTCGCCCGGGCAGCGCGAGACATGACACTCCTTTCCACAACCCCTCGAGATGAGAAG…	927
GDExl11003	A07	973064	973057	fbxl15	Xl	good	1	0	0	1	0	0	0	2	0	IRBG_003_B08	BC053821	MGC64561	ATGGCTAAGGATGAGGACAACAGCAGGGTCCATTTGTTGGATCTCCCTTGGGAAGATGTGTTGGTCCCACATATACTTAGCTATCTCCCACTGAGGCACATACTAAGTCTCCAGAGAGTCAGCAAGCCTTTTCACTCCCTGGTCCACATTTATCTCTGCAATTGCCGACACTTTGACTCTACTCAGTTGGGACCACAGTTACCCAAAACCACCTTCTCTGAGCTTCTTAAGAACAATACTGTATTGCAGAAACTTGACCTACAAAGCTGTTCGGATTGGTTAACAGACAAGGAGCTGCTTCCTATTATTGGCCAAAACCATCACCTCACCTACATCAATTTGAATAGCTGTGGGCAGCTAACCCGCCAGTCATTGGTTGCGATATCGCTCAGCTGTCCT…	879
GDExl11003	A08	955508	955501	ftmt	Xl	good	0	1	0	1	0	0	0	2	0	IRBG_003_C09	BC056858	MGC64558	ATGAATTCCCAGATCCGACAGAACTTCCACCAGGAGTGCGAGGCTGCCATTAATCGTCAGGTTAACATGGAGCTGTATGCCTCGTATGTGTACTTGTCCATGTCCTATTACTTTGATCGTGATGACGTGGCACTGAAAAACTTTGCAAAATACTTCCTACACCAGTCCCACGAAGAACGTGAGCATGCAGAGAAACTGATGAAAATGCAGAACCAGCGTGGGGGGCGGCTATTCCTGCAGGACATAAAGAAACCAGAACGTGATGAGTGGGCAAATGGGCTGGAAGCCTTGGAGTGTTCTCTTCAGTTGGAGAAGAATGTTAATCAGTCTCTTCTGGAGCTACACAAGCTTTCGACTGATCACAATGATCCCCATTTGTGTGACTTTCTGGAGAGCCAT…	534
GDExl11003	A09	6255798			Xl	good	1	1	1	1	0	0	0	4	0	IRBG_003_D10	BC054244	MGC64450	ATGGCGGCTGAGGCGGAATACGAGTCGGTGCTGTGTGTAAAGCCTGATATCAGCGTGTACCGGATCCCACCGCGGGCATCGAACCGAGGATACAGGGCCTCTGACTGGAAACTGGAGCAGCCGGATTGGACAGGGAGAATGAGACTCACCTCCAAAGGGAATGTCGCTTTCATCAAGTTGGAGGACAAAGTGTCAGGAGAGCTCTTCGCTCAGGCACCGGTCGATCAGTTTCCTGGCCTTGCAGTGGAGACAGTGACAGATTCCAGCCGATACTTTGTTATCAGGATTCAAGATGGAAACGGAAGAAACGCTTTCATTGGCATCGGTTTTTCTGATCGGGGCGATGCCTTTGACTTCAATGTAACTTTGCAGGATCACTTTAAATGGGTCAAGCAGGAA…	822
GDExl11003	A10	980044	980039	cmpk1	Xl	good	1	0	0	1	0	0	0	2	0	IRBG_003_E11	BC054975	cmpk1	ATGCTTTATCGCCTGCTTAAAACTTTGCCCCGAGTTTCTGCAGCGTCTTTTCACTGTGTGCGACACATTATGAAGCCCTTGGTAGTGTTTGTTCTCGGAGGACCAGGCGCAGGAAAAGGAACCCAGTGTGAAAGGATCGTGCAGAAGTATGGGTACACCCACCTCTCAGCTGGAGACCTTCTACGGGACGAGAGGAAGAAACCAGACTCCCAGTATGGTGAGCTTATTGAATCTTACATAAGAGATGGGAAGATTGTGCCTGTGGAGATCACAATCAGCCTGCTACAAAGGGCAATGGAGCGGACCATGGCCATTGATGCCAACAAGCATAAATTCCTAATTGATGGATTCCCTAGAAATGAAGACAACTTGCAAGGCTGGGAAAGAACAATGAATGGA…	651
GDExl11003	A11	951093	951086	nme5	Xl	conserved	0	0	0	1	1	0	0	1	1	IRBG_004_A01	BC081235	MGC85510	ATGGAACAAACTCAGACACCGGGGCTGTCTATGAAAGCTCCCAAGATTTATGTGGAAAGAACTCTTGCTATAATAAAACCAGATGTCCTTCACAAAGCAGAAGAAATTGAGGATATCATTCTCCGGAGTGGGTTCCACATTGTTCAGAAGAGAAAAGTGCATCTCAGTCCAGAGCAATGCAGTGACTTCTACTCAGATCAGTATGGAAAGATGTTTTTTCCTAGTCTGACGGCCTATATGAGCTCAGGCCCAATAATTGCAATGACATTGGCAAGACATAATGCCATCTCACACTGGAAAGAATTAATAGGACCAGCAAACAGCTTGAAAGCAAAAGAGACACAGCCTGATAGTTTAAGGGCAATATATGGGACTGACGACCTCCGCAATGCTCTTCAT…	660
GDExl11003	A12	990772	990768	lipt1	Xl	good	1	0	0	1	0	0	0	2	0	IRBG_004_B02	BC078584	MGC85507	ATGATCATCAGGCCAATGATCAGAAGTTTCCATTCCTTGTTTGCTTTACGCATCATACCAGCCAGATATGAAAGTTCTGTAAAAGAAGGTGTCATTTTGCAATCTACATCGAACAACGTTTATGAAAACTTAGCTATTGAAGACTGGATTCATGATCAAATGAACCTAGAAAACAAGAATGTTCTGTTTATCTGGAGGAATGCGCCAGCTGTGGTTATAGGAAGGCACCAAAATCCTTGGCGAGAATGCAATCTTCCTTTAATGAGAGAGAGGGGCATCTGTTTAGCAAGAAGACGCAGTGGAGGTGGAACTGTGTATCATGATCTTGGCAACATAAACTTAACATTTTTCACATCAAGGAAAAGATATGATAGAATGAAAAACTTAGAGTTAGTTATC…	1065
GDExl11003	B01	978878	978870	rab3ip	Xl	good	0	1	1	1	0	0	0	3	0	IRBG_003_D01	BC054310	gtpat12-prov	ATGGCTAGCGACCCTCTGGAAGGCTTTCATGAAGTGAATCTTGCTTCACCTACCACTCCAGATCTGGGTGTGAGTGATGTCAAAGTTCAGGAACCAACTACCTCTCCGAATCCTATCTATCGGCCCCATTTAACTGTTAGCTCCAGCCCTATACAGCCCAACAGTTTGAATGCTGCTGACCTTCCAACTCAGCCAGTGTACTCTTCTCCAAGGCATTTAAACTGTGGAAACACTACAGGCATAAGCCCCAATGTACAAGAATCTATATCCTGCTCTACCTCTGGATGCCCAACATGTTCTCTCAAATACAGCAGAAAGAAGGACAACCGTGCAGAGAGAGAGTTTTTGCAAGGCGCCACATTGACAGATGTAGTGGATGGCTCACATGATGTGCTTGGT…	1365
GDExl11003	B02	6077985	947266	rbm7	Xl	good	1	0	0	1	0	0	0	2	0	IRBG_003_E02	BC054991	rbm7-prov	ATGGGAGCGGCCGAGGCGGATAGGGCATTGTTTGTCGGGAATTTGGACCCGCGAGCTACAGAAGAGCTGCTTTTTGAGTTATTTTTGCAGGCAGGCCCTGCATTTAGTGTTAAAATCCCAAAGGATAAAGATGGAAAACCAAAGCAGTTTGCTTTTGTGAATTTCAAGCACGAAGAGTCTGTTCCCTATGGAATGAGTCTACTAAATGGCATCAAACTGTTTGGAAGGCCTCTCAAAATACAATACAGATCAGGAAGTAAACACATTCAACAAGATGGCAATAATTCTCCTCATTCAACACACTTTAACGGCAATGGAAGTCCAACTGGTTCATCACCAAATGGAAGCAGGTATGACAGAAACGGAGATCACCTAAAATCTCCTGGACACTCTCCTGTT…	756
GDExl11003	B03	6255490			Xl	good	1	1	1	1	0	0	0	4	0	IRBG_003_F03	BC054994	MGC64570	ATGAGTTCTGCTGCAGGTCCATCATACTGGTTGGGGAATGAAACCCTGAGAGTTCCAGCTGCTCTGTTTGCTCTGAACAGGAAACGTCTATGTGACAGACTTAAGCAAAATAAGGATGTGCCAACGGGATCTTTTGTACTTCTGCAAGGAGGAGAAGAGACCCAGAGATACTGCACTGATACTGGCATTCTGTTCCGCCAGGAGTCATTTTTTCACTGGACATTTGGAGTGATTGAAGCTGGCTGCTATGGAGCTGTTGATGTCAATACAGGAAAATCAATACTCTTTATTCCAAAGCTTCCCGAAAGTTATGCGGTGTGGATGGGAAAAATACACCCACCAGAACACTTCAAGGAGAAGTATGCCATCGATGAGATTTATTTCACCTGCGATATTTCC…	1497
GDExl11003	B04	6255816			Xl	unknown	0	0	0	0	0	0	0	0	0	IRBG_003_G04	BC053824	MGC64575	ATGGGGCTGATCTGGACACTTATCCTCTGTTTCCTTGCTACAGTACAAGGAGCACAGGTTTGCTACGACCGACTCGGATGCTTCTCTGATACCTACCCATACGCTGGGACTTTACAAAGACCAATTGCAAAACTACCATGGTCTCCAGAAACCATTAACGTCCAGTTCATGCTGTACACCCGGACCAACCAGAACAGCTACCAGATAATCAGCGCCACAAACCCCTCTTCCATCTCCTCATCCAACTTCAGCACCAGCAGGAAGACCCGATTCATTATTCACGGATTTATTACCAGTGGGACTAATTCCTGGATCACAAATATGTGCAAAACTCTTTTCCTAGTGGAGGACGTGAACTGCATTGCCGTCGACTGGAGCGGTGGTTCCCACACCCTTTAC…	1044
GDExl11003	B05	5791539	5791487	snx2	Xl	good	1	0	1	1	0	0	0	3	0	IRBG_003_A06	BC054996	snx2-prov	ATGGCAGCAGAGAGAGAGCCTCCTCCTCTTGGGGATGGGGGACAGGCTGAGTGTGAGGATCTGGAGGAAGGGGAAGACTTGTTCGCCAGTACCGTGTCTACACTGGAGTCAAGCCCATCATCCCCAGAACCAGCCAGTCTTCCTGCTGAAGACATCAGTACAAATTCTAATGGCCCCAAGACTACAGAAGTTCTACTTTGTGATGACCGAGAAGATCTTTTTGCTGAAGCTACTGATGAAGTTTCCTTGGATAGCCCTGAAAGAGATCTCATCCTTTCATCAGAACCTAGTCCAGCCATAACACCTGTGACACCAACATCACTTATAACGCCGCGAATGGAAACTATTAGTATATCTGCACCTGTGATTTATGACCGATCAACAGATGAGATTGAAGAG…	1560
GDExl11003	B06	6253419	946392	farsa	Xl	good	1	1	1	1	0	0	0	4	0	IRBG_003_B07	BC054256	farsl-prov	ATGGCAGATAACTTATTGTCGGAGCAGTTGTTACAGAGACTACAAGATGGAGATAACAAGGGAGTGGATACCCTGGAACTGGCGGCCGTGCTCAGTGTAGATCATCAGCAGGTAGTGGGGGCAGTGAAGAGCCTGCAGTGTCTGGGAGAGATAATTGAGGCAGAACAGCGCTCCAGCAAGAAATGGGAGCTCAGCTCGGAAGGGGAAGAGATTGCCCAAGTGGGAAGCCATGAGGCCCGGGTCTTCCAGAGCTTGCCCAAAGAAGGCTTGCTGCAAGCCGAACTAATGAAACTGCCGTTTGCAAAAGTTGGCTTCAGTAAAGCCATGTCCAACAAATGGATCCGACTGGATAAAGCAGCAGCAGGAGGGCCCTGCGTCTACAGAGTGGTAGAGACCATA…	1500
GDExl11003	B07	6253620	948819	chmp2b	Xl	good	0	1	1	1	0	0	0	3	0	IRBG_003_C08	BC054301	cg4618-prov	ATGGCCTCTCTATTCAAGAAGAAGACCGTGGACGATATAATCAAGGATCAGAATAAGGAGTTAAAAGGACAACAGAGGGCTATAACCAGAGACCGGACAGCCTTGGAGAAACAAGAAAAACAGCTGGAAATGGAGATAAAGAAGATGGCAAAGGCGGGTAACAAAGATGCCTGCAAAGTACTGGCCAAGCAGCTGGTACAGCTTCGGAAGCAAAAAACTCGAACATACGCCGTCAGTTCCAAAGTCACATCGATGTCAACCCAGACCAAAGTTATGAGCTCGCAGATGAAGATGGCCGGTGCAATGTCAACAACAGCAAAGACGATGCAAGCGGTAAACAAAAAAATGGACCCACAGAAAACCCTCCAAACCATGCAGAACTTCCAGAAAGAAAACATG…	645
GDExl11003	B08	1014645	1014639	calm2	Xl	good	1	1	1	1	0	0	0	4	0	IRBG_003_D09	BC054973	calm2	ATGGCTGACCAACTGACAGAAGAGCAGATTGCAGAGTTCAAAGAAGCATTCTCATTATTCGACAAGGATGGGGATGGTACCATCACCACAAAGGAACTTGGCACTGTTATGCGGTCGCTTGGACAAAACCCAACAGAAGCAGAATTGCAGGACATGATCAATGAAGTAGATGCTGATGGCAATGGAACAATTGACTTTCCTGAATTTCTGACTATGATGGCTAGAAAAATGAAAGACACAGACAGCGAAGAAGAAATCAGAGAAGCATTCCGTGTTTTTGACAAGGATGGCAATGGCTATATCAGTGCTGCTGAATTACGTCATGTGATGACAAACCTTGGGGAGAAGTTAACAGATGAAGAAGTTGATGAAATGATAAGGGAAGCAGATATTGATGGA…	450
GDExl11003	B09	5896500	5896446	trim72	Xl	good	1	0	0	1	0	0	0	2	0	IRBG_003_E10	BC056854	MGC64451	ATGTCGACTCCGCAACTGATGCAAGGAATGCAGAAGGACCTCACGTGTCAGCTGTGTCTTGAGCTGTTCCGAGCCCCTGTCACACCTGAGTGTGGTCACACCTTCTGCCAGGGCTGCTTGACTGGAGTTCCGAAGAACCAAGACCAAAATGGATCAACACCATGTCCAACTTGCCAGAGCCCCTCTCGCCCAGAGACCCTTCAGATCAACCGTCAACTGGAACACCTTGTCCAAAGCTTTAAGCAGGTCCCACAAGGCCACTGTCTGGAGCACATGGACCCCCTGAGTGTCTACTGTGAGCAAGACAAGGAGCTTATCTGCGGGGTGTGCGCCTCACTCGGCAAGCACAAGGGCCACAATATTATCACAGCTTCTGAGGCCTTTGCCAAGCTGAAGAGG…	1434
GDExl11003	B10	969369	969362	mylpf	Xl	good	1	1	1	1	0	0	0	4	0	IRBG_003_F11	BC053808	mylpf-prov	ATGGCACCAGCAAAGAAGGCCAAGAGAAGGGCAGCAGAAGGTGGATCTTCCAATGTGTTGTCCATGTTTGACCAAACCCAGATCCAGGAGTTCAAGGAGGCTTTCACAGTGATTGATCAGAACAGAGACGGCATCATTGACAAGGAAGACCTGAGGGACACATTCGCAGCTATGGGCCGCGTGAACGTGAAGAATGAAGAGTTGGAAGAGATGGTCAAAGAGGCATCTGGACCCATCAACTTCACCGTCTTCCTGACCATGTTTGGAGAGAAGCTCAAGGGTGCTGATCCCGAAGACGTTATCACTGGGGCATTCAAGGTGCTTGATCCTGAGGCCAAAGGATCCATCAAGAAGCAGTTCCTTGAGGAACTCCTGACCACACAGTGTGACAGATTCACC…	513
GDExl11003	B11	6255304			Xl	good	1	0	1	1	0	0	0	3	0	IRBG_004_B01	BC082916	LOC494794	ATGAGAATGAGTTCGTTTTTGATCAGCTCCAACTATGTGGAGCCAAAGTTTCCTCCCTGTCAGGAGTTTTCCCATAGTGATTACTCGCCCAGCGGCCAGTCTTTCAGCAGCTTTCAGCATGGGGCCCCCTACCCTCGATCCGTGTCCAACAACAACAATAACAACGCGCCCTACTCCTCCTGCCTGAGATCTGTGCGTCATGGCGCAAGGCTTCCACACTCATCTACACTTCTCCCTGGCGACAAAGCGCACGTGAAATCCCACATTACCCCCAGTCCATCCTGCAGCCTCATGTCCTCAGAGCACAAGTACCCCGACTCCCCGGAGCACGACCCAGTGTTGTAA	345
GDExl11003	B12	957003	956999	ptpla	Xl	good	1	1	1	1	0	0	0	4	0	IRBG_004_C02	BC082913	LOC494792	ATGGCATCAAGCGATGATGAAGGGTCCGTGGAAGAGAAGGAGCCTCCCAAGAAAAAGATCGGTCCCGTGGCCACGGCATGGCTCACCTTTTACAACATTGCCATGACAGCTGGGTGGCTTGTTCTTGCCATAGCCATGATCCGATTTTATGCGGAAAAAGGAACACACAAGGGTTTGTACAGAAATATACAGAAGACACTTAAATGTTTCCAGACATTTGCTTTACTTGAGCTGATCCACTGCGCACTGGGAATAGTGCACACATCGGTGCTAGTAACAGGGGTCCAAGTCAGTTCAAGAATCTTCATGGTCTGGTTTATTACAAGCAGTATAAAGAAGGTCCAGAGTGAAGAAGGCGTTCTTATTTTTCTTGTCGTATGGACTGTGACAGAGATCACG…	723
GDExl11003	C01	963751	963744	ftcd	Xl	bad	0	0	0	0	0	0	1	0	1	IRBG_003_E01	BC054248	MGC64458	ATGATTGATATGCGCAACCACAAAGGTGAGCACCCACGTATGGGAGCACTGGATGTGTGTCCATTTATCCCTGTCAGAAATGTCACAATGGAAGAGTGTGTGGCCTGTGCCAACCAGTTTGCTAAGCGACTGGCAAAGGAGCTACAAGTTCCAGTGTATCTGTATGGTGAAGCTGCTCGCAGTGAAAGCCGCAGATCCCTGCCAGCTGTACGGGCTGGAGAATATGAAGCTTTGCCCACTAAGCTGAAGAACCCAGAATGGGCTCCTGACTTTGGTGAGCCAGTCTTTGTCCCTAGCTGGGGTGCAACTGTGAGTGGAGCTCGCAAGTTCCTAATTGCTTACAACATCAATTTATTGAGCACCAAAGAGTTGGCTCATCGCATTGCTCTTAATATTCGT…	1410
GDExl11003	C02	6256519			Xl	good	1	1	1	1	0	0	0	4	0	IRBG_003_F02	BC053822	lepr-prov	ATGGCGGGGATTAAAGGACTTGTTGCATTATCCTTTAGTGGAGCCATTGGATTAACCTTCCTTATGTTGGGATGTGCCTTGGAAAGCTACAAGGTGTATTGGCCTTTGTTTGTTTTGATATTTTATGCCATCAGTCCAATTCCATATTTTATTGCTACACGAGTCAGTGATGATACAGATGCCGCCAGCAGTGCCTGCAGAGAACTAGCGTTTTTCTTCACTACTGGAATTGTCGTCTCAGCGTTTGGCTTGCCCATTATTCTGGCCAGAGTTGGTGTGATTCTGTGGGGTGCGTGCGGACTAGTGCTTGCAGGGAATGCTGTTATATTCCTTACAATACTGGGCTTTTTCATTGTGTTTGGAAGATCAGATGACTTTAGCTGGGAGCAGTGGTAA	396
GDExl11003	C03	976321	976314	idh2	Xl	good	0	0	1	1	0	0	0	2	0	IRBG_003_G03	BC054241	MGC64442	ATGGCAGGTTATCTGCGTGCTGTTAGTTCCCTCTGCAGAGCATCCGCCACCGCCTTGGGCAAGAACCCTGGTGTGCTCGCCCCGGCCCTCAGCCAACAGCTGCAGCAACAACGAAACTATGCTGATAAACGTATCAAGGTGGCCAATCCGGTTGTGGAGATGGATGGTGATGAGATGACCCGTATCATCTGGGAATTTATAAAGGAGAAGTTGATCCTGTCCAATGTAGATGTTGAGCTGAAATACTTTGATCTTGGTCTTCCATACCGTGACCAAACAGATGACCAGGTCACCATAGACTCTGCACTAGCCACTCTGAAATACAATGTTGCTGTGAAATGTGCTACTATTACCCCTGATGAGGCAAGAGTTGAAGAGTTTAAGCTAAAAAAGATGTGG…	1365
GDExl11003	C04	1004697	1004690	pdlim1	Xl	good	1	1	1	1	0	0	0	4	0	IRBG_003_A05	BC054254	MGC64465	ATGGCTACTAAACGTGTCCTAATGACTGGACCTTCACCTTGGGGATTTCGGCTGATTGGAGGGAAAGATTTCGAACAACCCTTAACTATTTCCAGGGTAATGCCAGGAAGCAAAGCTGCAGTTGCGGAACTATGTACAGGAGACGTAGTCATTGCTATTGATGGGGAAAACACAGATGGGATGACTCATTTAGAAGCGCAGAATAAAATTAAAGGCTGTGAAGATGAATTAATTCTTACGATAAACAGGGTTGAATCAAAAATATGGTCTCCTCTTGTCTCTGAAGATGGAAAACCAAATCCATATAAGATGAACTTGGCAAGTAACCCACAGGAATTAAAACAAATAGGAACTGCACACAATCGAAGTGCTATGCCGTTCACTGCTGCCTCAGCTTCC…	978
GDExl11003	C05	986878	986871	set	Xl	good	1	1	1	1	0	0	0	4	0	IRBG_003_B06	BC056839	MGC64240	ATGTCGGCGCCCAAAGTCAGTAAAAAGGAGGTGAACTCCAACCATGACGGAGCGGACGAGACCTCAGAAAAAGAGCAACAGGAAGCCATTGAGCATATTGATGAAGTACAGAATGAAACAGACAGACTGAACGAACAGGCAAGTGAAGAAATATTGAAAGTAGAACAGAAATATAACAAACTTCGTCAGCCATTTTTCCAGAAGAGGTCAGAGTTGATCGCCAAAATCCCAAACTTCTGGGTTACAACATTCGTCAACCACCCACAAGTATCAGCATTACTGGGTGAGGAAGATGAAGAAGCACTTCACTATCTGACTCGGGTGGAGGTTACAGAGTTTGAAGACATAAAATCGGGTTACAGAATAGATTTTTATTTTGATGAGAATCCCTACTTTGAA…	837
GDExl11003	C06	1016297	1016290	tspan8	Xl	good	1	1	1	1	0	0	0	4	0	IRBG_003_C07	BC054295	tm4sf3-prov	ATGGCTGGGGTTAGCAAGTGCATCAAATATTCCATGTTCGCATTCAACTTTTTATTTTGGCTTTGTGGCTGTGTAATTTTGGGTGTCTCAATTTGGGTCCGAGTCAGCAAAAATGTGCAAAAAGAACTGAACATTGAAGGAGGAAGCTTGCTTGCAGCAGTTGATCTCATGATTGCAGTGGGTGCAATTATCATGGTCCTTGGATTCTTTGGATGCTGCGGGGCCATTAGAGAAAGTCGGTGCTTGCTGCTTCTGTTCTTTATTGGATTATTTCTTATTCTTGCTCTTCAAATCACTGCTGGAATTTTAGGAGTTGTTTATAAACCAAAGATTGATGCACAGTTAACTGAAAGTTTCCAGAAACTTCTCCCATTATCTGGTCAAGATGAGAGTTTTAAG…	684
GDExl11003	C07	957325	957317	rpl34	Xl	good	1	1	1	1	0	0	0	4	0	IRBG_003_D08	BC053809	rpl34-prov	ATGGCTCCGCGTCTCACATACCGTCGTAGGCTGTCCTACAATACAACCTCCAACAAAACAAGACTATCCCGAACACCAGGTAACAGAATTGTGTACCTGTACACCAAGAAAGTTGGCAAAGCACCCAAATCTGCTTGTGGTATCTGCCCTGGAAGACTACGTGGTATCCGTGCTGTTAGACCTAAAGTGCTCATGAGACTTTCAAAGACTAAGAAGCATGTCAGCAGAGCTTATGGTGGATCCATGTGTGCAAAATGTGTTCGTGATAGAATTAAGCGGGCATTCCTTATTGAGGAGCAGAAGATTGTTGTGAAAGTATTGAAGGCACAGGCACAAAGCCAAAAGGCAAAGTAA	354
GDExl11003	C08	492170	492165	ssr1	Xl	good	1	0	1	1	0	0	0	3	0	IRBG_003_E09	BC056853	MGC64448	ATGACCCCCCTCCGTAATCTGTTCCTGCTCGTCCTCCTGGCCTTCCCGATCACGCTCATCGGCAACAGCAAAGGTCCTCTAGTTGCTGCCCAAGATGCCACGGAAGATGAAGAGGCAATTGATGATTCTGTAGTAGAGGAGGATGATGATGAAGCTGAAGTTGAGGAGGATGATACAACAGACCTGACAGAAGAAAAAGAGGAAGAGGAAGACTTAAGTTCTGGAGAGCCCAAAGCTTCCCCCAATGCTGATACCACTATTCTTTTTGTAAAAGGCGAAGATTTCCCAGCAAATGATATTGTTAAGTTCTTGGTGGGCTTTACCAACAAGGGGCCTGAAAACTTCATCGTTGAATCACTGGATGCCTCATTCAGATACCCTCAGGACTACCAGTTCTAC…	861
GDExl11003	C09	6255795			Xl	good	1	0	1	1	0	0	0	3	0	IRBG_003_F10	BC054261	MGC64482	ATGCCTCACCAATACCCAGCACTGACCCCCGAGCAGAAGAAGGAGCTCCATGACATCGCCAAACGCATTGTGGCTACTGGCAAGGGCATCCTGGCAGCCGATGAGTCCACAGGCAGCATTGCTAAGCGCTTGAGTTCCATTGGGGTAGAGAACACAGAGGAGAACCGCAGATTTTACCGCCAGTTGCTCTTCACGGCCGACGAAAAAGTGAACCCCTGCATCGGGGGCGTCATCACCTTCCATGAGACCCTCTACCACAAGACCGACGATGGCGTGGCCTTCACCAAAGTCATCAAGGACAAAGGGGGTGTCGTAGGCATTAAGGTTGATAAAGGTGTTGTCCCTCTGGCTGGAACCAACGGTGAAACCACAACTCAAGGTCTGGATGGACTGTCCGAA…	840
GDExl11003	C10	6254235			Xl	good	1	1	1	1	0	0	0	4	0	IRBG_003_A12	BC054262	MGC64484	ATGTGTGACGACGATGAGACTACCGCTTTGGTGTGCGATAACGGTTCTGGGCTAGTGAAAGCTGGCTTTGCCGGAGATGACGCTCCCCGTGCTGTCTTCCCCTCCATTGTGGGACGTCCTCGTCACCAGGGTGTCATGGTTGGTATGGGCCAAAAAGATTCCTATGTTGGGGATGAAGCCCAGAGCAAGAGGGGTATCCTGACCCTCAAGTACCCAATTGAGCATGGTATCATCACCAACTGGGATGACATGGAGAAGATCTGGCATCATACCTTTTACAATGAGTTGCGTGTGGCCCCTGAAGAACACCCCACCCTGCTCACAGAGGCACCTCTTAACCCCAAGGCCAACCGTGAAAAAATGACACAGATTATGTTTGAGACCTTCAATGTTCCAGCA…	1134
GDExl11003	C11	1004762	1004755	cgrrf1	Xl	good	1	1	1	1	0	0	0	4	0	IRBG_004_C01	BC078554	MGC85426	ATGCCGACTTTATTGCTGGCCACATTATACGAATATTCCCCGCTGTTCTACATCACCGTGGTGTTTGTCTGCTTTGTGGTTACCTCTGGCTTCGTTCTGGGATGGTTTCGTTTGGATGTTCCCGTTATTCTGAGAAACTCAGAAGAAGCATATTCTACAAGCTTTGTTTCCAAAAAGCAGATGAGGCAAGTGAAGAATCCTTTTGGCTTGGAAATCACAAATCCAGATGTAGCTTCAGTAACAAGTGGCATATCATTAACCCCAAACTGCCTGGAGAACTGTGTCCTGACCTATTACTGGGGTTGTAGTGTTCAAAAGCTCCAAGAAGCTTTGCAGCATCACTTGTATTGCTTTATAATCAAAACTCCGACAGCACTGGAAAATGCCCTCTTTGGGGAA…	1005
GDExl11003	C12	6254353	5915790	s100a10	Xl	good	1	1	0	1	0	0	0	3	0	IRBG_004_E02	BC078507	s100a10a	ATGGTGGCCCCCTCTGAGCTAGAACATTCCATGGAGAAAATGCTGTTGACTTTCCACAAGTTTGCAGGAGAGAAGAACTACATGAACCGGGACGACCTGCAGAAGCTTCTGGACAGCGAGTTCTCAGAGTTCCTGAAGAACCAAAATGACCCACTGGCCGTGGACAAAATCATGAAGGATCTGGACGACTGCCGCGATGGGCGAGTGTCTTTCCACAGCTTCTTCTCTCTCATAGCCGGCCTCCTCTGCGCCTGCGACGATTATTACGTCAAACACATGAAAGTCTGA	288
GDExl11003	D01	6254228	973567	tm4sf4	Xl	good	1	0	1	1	0	0	0	3	0	IRBG_003_F01	BC054239	tm4sf4-prov	ATGTGTTCCGGTGGTTGCGCAAAGTGCTTGGGCATTACCCTTATACCACTAGCCATTCTGTGTATATTGGCTAATATATTATTATTTTTCCCTGGAGGAACCATTGCTGATAAAAATGACCATATCTCGGATGAAGTTTGGTACTTTGGAGGAATAGTGGGCTCCGGAGTTCTGATGATTTTTCCAGCATTGGTGTTTCTGGGTCTAAAGAACAATGACTGCTGTGGGTGTTGTGGCAACGAGAGCTGTGGCAAAAGATTTGCTATGTTCACCTCTATCATATTTGCTGCTATTGGCTTTGTTGGAGCGGGCTACTGCTTTATTGTGTCAGCAGTTGCCATTGATAAAGGACCAAAATGTGATTTTGGAAATGGAAATTATACTTATGCCTCCCAGGAA…	594
GDExl11003	D02	5803899	5803740	tmem248	Xl	good	1	1	0	1	0	0	0	3	0	IRBG_003_G02	BC053800	MGC64441	ATGATTCTGACCTTACATCCCCTGGAGAACCTGAAGTCCTACATCAACAGCCGGCCACCTCTGGTGATTTTTATGGTCAGTGTAAGTGGAATGGCCATAGCCTTCCTAACACTTGGTTATTTCTTCAAAATGAAAGAGATCAAGTCACCGGAAATGACTGAGGACTGGAACACCTTCCTCCTGAGGTTTAACAATCTGGACTTGTGTGTATCTGACAATGAAACCTTAAAGCATTTTTTGAATGAAACCACCCCTCCTGAGAGCACAGTAACTTCCGGTCAAGCAAGGTCATCCACACAAACACCTCAAGCTCTAGAGGACTCTGGACCCATAAATATTTCTGTGGCAATTACCTTGACTTTAGATCCACTTAAACCCTTTGGTGGATATTCCCGTAAC…	948
GDExl11003	D03	6079175	5879625	lamtor1	Xl	good	1	0	1	1	0	0	0	3	0	IRBG_003_A04	BC054238	flj20625-prov	ATGGGCTGTTGTTACAGCGGAGAGACCGACACCGGCAAAGGGGATCAGGGAGAGAGGGAACATCTGCTGCCCCAAAACCAATCTCTTCCCAACAATAAACAGAATGGATCAGAACAGAACCCCACAAATAACCCCTCGGCTCGCACTGATGAACAGGCCATGCTCTCCCGCATATTGGCCAAGACCGCGCAGAACATTATTGATGTGTCAGCGGTGGAGTCACAGGGGATGGAGCAGCACGAATGTATGGACAGAGCCCGGCAGTACAGCACGAGGCTGGCAAAACTCAGCAGCAATTTGATGGACTGGAAGAACGTGCCCCCCCTCCCCTCATTGACCTCTCAGCCGCACCAAATACTCGCCAGTGACCCTGTTCCCTTTACAGACATACAGCAGGTG…	489
GDExl11003	D04	6253775			Xl	good	1	0	0	1	0	0	0	2	0	IRBG_003_B05	BC053823	nifu-pending	ATGGCTGGTGTGGGTCGGGTGTTTTGCTCGTTTTGGAGAAGCTATGGGGTGCTCGACCTTCGGGTGCCTTGTGCTTATTATCATAAGAAGGTAGTTGATCATTATGAAAATCCAAGAAATGTTGGATCCCTTGACAAGAATGCAAAGAATGTTGGGACTGGTTTGGTTGGAGCACCAGCATGTGGAGATGTCATGAAACAACAGATTGAAGTGGATGCCAATGGAAAAATTATTGAAGCCAAGTTCAAAACGTTTGGTTGTGGATCTGCCATTGCCTCCAGTTCTCTGGCCACAGAATGGGTTAAGGGAAAAACGGTAGATGAAGCCATGACTATCAAGAATACAGATATAGCCAAAGAACTCTGCCTTCCCCCTGTGAAGCTGCACTGTTCAATGTTG…	477
GDExl11003	D05	6254689	944974	tceb1	Xl	good	1	1	1	1	0	0	0	4	0	IRBG_003_C06	BC055268	tceb1-prov	ATGGATGGTGAAGAGAAAACATATGGTGGCTGTGAGGGTCCTGATGCCATGTACGTAAAACTGATTTCATCTGATGGCCATGAATTTATTGTTAAAAGGGAACATGCTTTGACATCAGGAACAATAAAGGCCATGTTAAGTGGTCCAGGACAGTTTGCTGAAAATGAAACCAATGAAGTGAATTTCCGAGAGATTCCCTCCCATGTTCTATCTAAAGTCTGCATGTATTTTACCTACAAGGTTCGTTACACAAACAGCTCCACAGAAATCCCAGAATTTCCCATTGCGCCAGAGATCGCGCTGGAACTGCTGATGGCGGCAAACTTCCTAGACTGTTAA	339
GDExl11003	D06	5844733	5844530	hbd	Xl	good	1	1	1	1	0	0	0	4	0	IRBG_003_D07	BC053807	hbb	ATGGTGCACCTGTCAGCTGATGAGAAATCCGCCATTAACGCCGTATGGTCAAAGGTCAACATTGAAAATGATGGCCATGATGCCCTGACCAGGCTGCTGGTTGTGTTTCCCTGGACCCAGAGGTATTTCAGCAGCTTTGGAAACCTATCCAATGTGGCTGCCATCTCTGGAAATGCCAAGGTTCGTGCCCATGGCAAGAAGGTTTTGTCTGCCGTCGATGAATCCATCCACCATTTAGATGATATCAAGAACTTCCTCTCTGTACTGAGCACGAAGCACGCTGAGGAACTCCACGTGGACCCTGAAAACTTCAAGCGTCTTGCTGATGTGCTGGTGATTGTCTTGGCTGGCAAACTGGGAGCTGCCTTCACTCCTCAAGTCCAGGCTGCTTGGGAGAAA…	444
GDExl11003	D07	1007351	1007347	cyp8b1	Xl	good	1	1	0	1	0	0	0	3	0	IRBG_003_E08	BC054247	MGC64456	ATGGCTCTGTTTTTTCCAATCATTTTGGCGCTGCTGGCCTCGGTTATCGGTGGCCTCTACCTGCTGGGAATGTTTCGTAAAAGGAGATCCGACGAGCCTCCGTTGGACAAAGGCACAATACCGTGGCTTGGATACGCTCTAGATTTCAGAAAGAGTACGTCAAATTTTTTGCAGAAGATGCACAAGAAACACGGAGACATCTTCACAGTACAGATTGCTGGTTATTATTTTACATTTGTAATGGATCCTTTGTCTTTTGGTCCCATTATAAAGGAATCCAAAGCAAACTTGGATTTTGAGGAATTTGCTAGAGAATTGGTGTCAAGGGTCTTTGGATACCAGTCAGTCACTCATGGTCACAAAATGCTGGAAAAGTCAAGTACAAAGCATCTGATGGGC…	882
GDExl11003	D08	877109	877097	mospd1	Xl	good	1	1	1	0	0	0	0	3	0	IRBG_003_F09	BC054306	dj473b4	ATGCAGCAGCAAAAACGGCAGCCAGAGCTAGTGGAAGGAAACCTTCCAGTTTTTGTCTTTCCAACAGAGCTTATATTTTATGCCGATGATCAGTCTACGCACAAGCAGGTGTTAACCTTGTACAACCCTTATGAGTTCGCTTTAAAATTTAAAGTTCTCTGTACGTCTCCCAATAAGTACGTTGTAGTGGATGCTGCAGGGGCAGTGAAACCTCAGTGCTGCGTTGATATTGTTATACGGCACAAAGATGTCCGAGCCAGTCACTTTGGCGTCATTGACAAATTCCGTCTTCAAGTATCCGAACAAAGTCAAAGGAAAGCGCTGGGACGCAAAGAAGTCATAGCAATGCTGCTTCCATCTGCAAAGGAGCAACAGCAAAAGGAAGAGGAAGAAAAGAGA…	648
GDExl11003	D09	5804592	5804365	serpina1	Xl	good	1	0	0	1	0	0	0	2	0	IRBG_003_G10	BC054235	serpina1d-prov	ATGAAGGTCTTATTGGTTGTTAGCCTAGCCCTGCCTTGTGCAGGGGTCTTGGCTGACCATCATAAACATGGTAAAGACAATGCCCACAATGGCCATGACCACGGAGATCATGACCACGACCATCACCATGGTAAAGGAAAAGATCATGATCACAAGCACCATCGCCATTCTGGAGAAACCATGTCTTGCCACAAAATAGCACCATTCAATGCCCAATTTGCTTTCGAATTCTACAGGCAAGTAGCTGCAGACCATCCATCAGAAAACATTTTCTTTTCTCCAGTGAGTATTTCCACTGCATTTTCTATGCTCTCATTAGGTGCCAAAGGACAAACTTTAAACCAGATCATAGAAGGACTGGGCTTTAACACAACTGAAATATCAGAGGAGGAGATTCAT…	1299
GDExl11003	D10	5908692	5908186	ldhb	Xl	good	1	1	1	1	0	0	0	4	0	IRBG_003_B12	BC054257	ldhba	ATGTCTACTGTTCAGGAGAAACTGATCACTAATGTGTGCCAGGATAAGGCTGCCAAACCCACAAACAAGATAACGATCGTTGGGGTCGGACAAGTTGGCATGGCCTGCGCTGTCAGTGTCCTCCTGAAGGAGTTGGCCGATGAGCTTGCCCTGGTTGATATCTTGGAAGACAAACTTAAGGGTGGAGTGATGGATCTGCAACACGGTTCCCTGTTCCTCAAAACACCAACCATTGTAGCTGACAAAGATTATTCCGTAACCGCTAACTCCAGAATTGTTGTGGTAACTGGTGGGGTCCGCCAGCAGGAAGGAGAGAGCCGCCTGAACTTGGTCCAGAGGAACGTCAATGTCTTCAAGTTCATTATCCCTCAGGTTGTCAAGTACAGTCCTGACTGCATC…	1005
GDExl11003	D11	6254341			Xl	good	1	1	1	1	0	0	0	4	0	IRBG_004_D01	BC078532	MGC85366	ATGGCAACTTTCAATGAAAAAAAGACTTGCAGCCAACGCATGGAAAACTTTGGACGCTTTGTGTGGAATCCAGATACTTCAGAGTTTATGGGAAGAACATTTGCCAAGTGGGTGTACATCAGTCTATACTATGCCGCATTCTATGTTATTATGATTGGAATCTTTGCACTATCTATATATTCCCTGATGAATACTATGAGCCCGTATGTTCCAGATTATCAGGATCAACTGAAATCGCCAGGTGTGTCAATGAGACCAGATCCGTATGGCGATGAAGTTATTGAACTCTTTTACAACATGGCTGACAACTCAACATACCTCCCACTTGTAACCAGCCTGTGTGACTTTCTCTCGGTGTACAACAAATCAGTTCAAGAAAAGATGAACGCAAACTGCTCA…	888
GDExl11003	D12	6254348			Xl	good	0	1	1	1	0	0	0	3	0	IRBG_004_F02	BC078518	MGC85331	ATGGGCGAGCAGCCGGCTTTCATTGGGGCCAAGGTAGTGGAGAAGTACTTAGACTTTGCTACTCTCATCCCACTACTCGAGAGAGCTCTGATTCACTTCTCCAGTGGCAGCGAAGGGGGAGTTGTTCAGCCCATCAGGACCATTGTTCCAGTGGCTAAGTACAATGGCTTTCTCGGGGTGATGCCCGCATACAGCAAATGGGATGATGCTCTAACTACGAAGGTAGTAACTTTTTATGAAAATAAGACTTCCAGTGAAATTCCTTCCCACCAAGCGACGGTCCTGCTGTTTGAGCCCAGTAACGGAACACTGAAGGCGGTAATTGATGGAAAAGTCATTACAGATAAGAGAACAGCTGCAGTTTCAGCAATAGCAACAAAGCTCCTTAAGCCCCTGCAC…	942
GDExl11003	E01	944281	944275	ddit4	Xl	good	1	1	1	1	0	0	0	4	0	IRBG_003_G01	BC054246	MGC64453	ATGCCTGCAAGATGGGACGCCTTCTCTGCTCTCTCCGTGCCACCCCCAATCTTGGAGGAAGAGTCTCCATCCCAATTTTGGGGCGAAGACTGCGCAAATGTGGCGCAAAGGTGCTCCAGTTTGCCCAGTTCCGACTGTGAATCTCTCACCAGTAGCAACTCTTACTCTGAATGCGATCTAGATGCTTGGGATGAAATCTCTATACCAGACTCTGAGCTTCTGAATGATCCCGAAGGAGAGCAGCTGTGCCCCAGTCTTTTAAAGCTCATAAACCGGTGCCTGACCAAAGCCAGAATCAATTCCCTGAGGTGTTCAAGGCTTCTCATTCCTGATGAGCTTTTGTGTAATCTGGGTCAAGAACTGCTACACTTGGCATACAGTGAACCTTGTGGACTTAGG…	660
GDExl11003	E02	6255775			Xl	good	1	0	0	1	0	0	0	2	0	IRBG_003_A03	BC054316	MGC64589	ATGAAAGACGATTCTGGCATTCGGTGTTTCCAGTCCCTCCTTATCTTCGGCAATGTGGTCATTGGGCTCTGTGGTCTGGCCCTGACAGCCGAGTGCATCTTCTTTGTGTCGGACCAGAGTGGTATCTACCCGCTGCTGGAGGCCACCGACAACGATGACATATTTGGCGCAGCCTGGATTGGCATCTTTGCTGGATTCTGTCTTTTCGTCTTGTCTATCCTCGGCATCATTGGCATCATGAAGTCGAACAGGAGACTGCTAATGGTGTATCTCATCCTGATGTTCATTGTGTATGCCTTCGAAGTGGCCTCCGCCATCACTGCTGCAACTCAACAAAACTTTTTCATTCCAGAACTCTTCCTGAAACAGATGCTAGAATTTTACCAAAACCCAAACCCA…	780
GDExl11003	E03	946412	946405	iscu	Xl	good	1	0	0	1	0	0	0	2	0	IRBG_003_B04	BC054995	cg9836	ATGGCTGGTGTGAGTCGGGTGTTTTGCTCGTTATGGAGAAGATGCGGGGTGCAGGAGCTTCGGGTGCCTTGCGCTTCTTATCATAAGAAGGTAGTTGATCATTATGAAAATCCAAGAAATGTTGGATCCCTTGACAAGAATGCAAAGAATGTTGGGACAGGTTTGGTGGGCGCACCAGCATGCGGTGATGTCATGAAACTACAGATTGAAGTGGATGACAATGGAAAAATTATTGAAGCCAAGTTCAAAACGTTTGGTTGTGGGTCTGCCATTGCCTCCAGTTCTCTGGCCACAGAATGGGTTAAGGGAAAAACGGTTGATTAA	324
GDExl11003	E04	5757952	5757898	slc35a3.2	Xl	good	1	0	0	1	0	0	0	2	0	IRBG_003_C05	BC053795	MGC64413	ATGGCGTCCCACCTGAAGTACATATCACTGGGGGTGCTGGTATTCCAGACCACAACTTTAGTACTAACAATGCGCTACTCCCGCACGCTGAAGGAAGAGGGGCCACGCTACTTGTCCTCCACAGCTGTAGTAGCAGCAGAGGTGCTGAAGATTGTGGCCTGTATTGTGCTAGTCTATAAAGAAAATAGTTACAGCGTTAGATCTTTGAGGAGAGTGCTGCACGATGAGATAATCAACAAGCCGATGGAGACCCTGAAGCTGGCCATACCTTCCGGCATTTACACCCTACAGAATAATCTCCTCTATGTAGCACTGTCCAACCTTGATGCAGCCACTTATCAGGTGACCTATCAGCTCAAAATCCTCACCACAGCGTTGTTCTCGGTGTCCATGCTTCAG…	684
GDExl11003	E05	6255796			Xl	good	1	1	1	1	0	0	0	4	0	IRBG_003_D06	BC054260	MGC64477	ATGTCCACTGTTGGAAAGGTTATCCACTGCAAAGCGGCAGTTGCCCTGGAGGCTAAAAAACCACTTGTTATACAGCAAATTGAAGTTGCTCCACCAAAGGCTAAAGAAATCCGTATCAAGATTTACCACAGTGGCATTTGCCATTCAGATGACCATGCTCTAGGGGGTTTTATGGCTGGTATTAAATTTCCAATTATTTTGGGACACGAGGGAGCTGGAGTTGTTGAGAGTGTTGGAGAAGGGGTAACAAGTGTGGAACCAGGAGATCATGTCATCGCAATATGCAGTCCAATGTGCATGAAGTGTCCAAGCTGCTTGCATCCCGACAGCAACTTCTGCGTGCAAAATGACGTCGGCAAGAATGTTGGAATGATGCTGGACAAAACCAGCAGATTTTCC…	1131
GDExl11003	E06	970282	970277	cela2a	Xl	good	0	0	1	0	0	0	0	1	0	IRBG_003_E07	BC054304	ela2-prov	ATGAATCCACTGTTGGTGTTAGCGCTGTGCGTGGCTGGTGCCTACAGCTGTGGCGTGCCCACCTACCAGCCTGTTGTTTCCCGAGTGGTCAACGGGGAGGACACTGTCCCACACAGCTGGCCCTGGCAGGTTTCCCTGCAGTATCTCTATAATGGCTACTGGTATCACACATGTGGGGGGAGCCTTGTGGCATCCAACTGGGTTCTAACTGCGGCTCACTGTATCAGTTCATCCAATACTTACAGAGTGCAGCTCGGGAAACACAATCTCCGACAGGTTGAATCCGGACAGAAAACCATCAACGTCATCAAACTGATTAACCATTCCAAATGGAACCCAAACAGACTGTCCAATGGCTTTGATATCTCACTCATCAAATTGGAGGAAAGTGTGGAATCC…	723
GDExl11003	E07	965473	965467	dph5	Xl	good	1	1	1	1	0	0	0	4	0	IRBG_003_F08	BC054245	cgi-30-prov	ATGCTGTATTTGATAGGTTTAGGCCTCGGAGATGAGAAGGATGTGACTTTAAAAGGGCTGGAGGTGATCCGCAGCTGTGCCAGGGTGTACCTAGAAGCTTACACCTCTATACTCACCGTCAGAAAGGAAACGTTGGAAGAGTTTTATGGAAGGGAGTTGATCCTTGCTGACCGGGAGACAGTCGAGCAAGAGGCTGACGAAATACTGCGCGATGCTGCTGTCAGTGATGTAGCACTTCTTGTGGTTGGTGATCCTTTTGGGGCTACAACCCATAGTGACCTGGTCCTACGAGCAGCTAAGGCAGGAATCCAGCACCATGTTATTCACAATGCTTCCATCATGACTGCTGTGGGCTGTTGTGGTCTTCAGCTTTATAACTTTGGAGAGACAGTCTCAATA…	726
GDExl11003	E08	942951	942944	osgep	Xl	good	1	0	1	1	0	0	0	3	0	IRBG_003_G09	BC054300	osgep-prov	ATGACCATTGTTGTTGGGTTCGAGGGGAGTGCCAACAAGATTGGTGTAGGAATAATCCAAGATGGGAAAGTGCTGAGCAATCCACGAAGAACCTACATCACTCCTCCAGGACAGGGCTTCATGCCAAGTGACACTGCACGTCACCATCGTTCCTGTATCCTAGATGTGCTGCAAGAAGCGCTCGAGGAATCAAATATAAAGCCGGAAGATGTAGATTGTGTAGCTTATACCAAAGGCCCTGGAATGGGAGCCCCTCTGCTGTCAGTAGCTATAGTGGCTCGGACAGTCGCACAGCTTTGGAAGAAGCCCCTATTGGGTGTTAATCACTGTATTGGGCATATTGAAATGGGAAGGCTGATAACTGGTGCAGAAAATCCCACTGTGCTGTATGTGAGCGGG…	1008
GDExl11003	E09	950622	950615	itpk1	Xl	good	1	1	1	1	0	0	0	4	0	IRBG_003_A11	BC054977	itpk1	ATGCAGACTTTCCTCAAAGGGAAGAGGGTGGGTTACTGGATGAGCGAGAAAAAGATCAAGAAACTGAATTTTCAGGCTTTCGCAGATTTGTGCAGGAAAAGAGGCATTGAGGTCGTACAGCTTAATCTGGCCAAACCCATTGAGGACCAGGGCCCTCTAGATGTGATTATACACAAACTGACAGATGTCATTCTTGAGGCTGACCAAAAAGATAGCGAGTCCATGCAGCTGGTGCAAAGGTTCCAGGACTATATTGAAGCTCACCCTGAAACAATAATACTTGACCCATTGCCTGCCATTAGAACATTGCTGGACCGCTCAAAATCTTACGAGCTTATTCGCAGAATAGAGACCTACATGCAAGATGAAAGGATTTGCTCCCCTCCATTCATGGAGCTA…	1191
GDExl11003	E10	997520	997513	mtch2	Xl	good	1	0	1	1	0	0	0	3	0	IRBG_003_C12	BC054302	MGC64562	ATGGCGGATACAAGCAGTCAGCTAATGTTGGGCGCCGGCCTGACAGTTTTGTCGCACCCGATGATGTATGTAAAGGTGCTGGTGCAGGTGGGACATGAGCCACTACCACCAACATTGGGAAGAAACCTTTTTGGACGTCAGGTCTACCAACTCCCAGGTCTTTTCTCCTATGCCAAACACATCATTAGTATCGATGGGAAGAGCGGCCTCTTCAAGGGCTTGGTTCCCAGACTCTGTGCAGGAGCCATTGGGACTGTGGTGCACAGTAATGTCTTGCAGCGCTATCAGGATCCCGATGCTACTGAAGAAAATGAACAGAAAGATAGCTCAACCTCACTGGATCTCATTGTCAAAGAGACAACTCAGGAGATGGTTGCCCGTTCTGCAGCTGCCCTTGTT…	894
GDExl11003	E11	6254347	6258828	selrc1	Xl	conserved	0	1	1	1	0	0	0	3	0	IRBG_004_E01	BC078519	MGC85335	ATGGCTGGACTAGTGGATTTTAAGAACGAGGAAGAGGTGAAAGATTACCTGGATAATCTGGGCACGGAATACTCTTACCAATGTTTTAAAGAGAAGCAGCCAGACGGCTGCAATCGGTTAGCCGAATACTTTGAAAACATCAAAAAGAACTTTGAGTCTGCAGCTGGGATATTGAAGATCAACTGTGACCAAAATGAACATAGCGAGAGTTTCTACAAACTAGGTGCTTATTATGTTACTGGGAAAGGTGGGTTACCAGTAGATCTGAAGGCCGCATACAGTTGTTTCTTGAAATCATGTAACAAAGGTGGGAAAAAATCCATCGATTCTTGCCATAATGTTGGATTATTAGCTCATGATGGACGAGTGAATGATGAGAAAGCTGATGCTGTAACAGCC…	696
GDExl11003	E12	5816267	5816250	nkain3	Xl	good	0	1	1	1	0	0	0	3	0	IRBG_004_G02	BC078500	MGC85284	ATGGGATGTTGTACAGGGCGCTGCACTTTGGTTTTCATCTGCACTTTACAGATGTTGGTTGCACTGGAAAGACAGATATTTGATTTCCTTGGATACCAATGGGCACCGATTCTTGGGAATTTTCTTCACATCATTGTCGTCATATTGGGATTATTTGGAACTATACAGTACAGGCCGAGATACATAGTGGCGTACACAATTTGGACAGCTTTCTGGGTTGCCTGGAATGTCTTTATCATCTGTTTCTACTTGGAAGTTGGTGGACTCTCTAAGGACACTGATCTCATGACCTTCAATATCTCCATCCATCGTTCATGGTGGCGAGAACATGGACCGGGCTGTGTGTGGAGGCTTGTGCCTGCTCCGCCAAGCAAGAATCTGGGAGATCACTCGTTTATA…	540
GDExl11003	F01	1003813	1003807	psmg2	Xl	good	1	1	1	1	0	0	0	4	0	IRBG_003_A02	BC054255	clast3-pending-prov	ATGTTCGTACCGGTGGGATCTGAGCAGGATTTTCCGAGTGTTTCTACTCTGCTGCTGCCAGCCATATCAGTTGGAAATGTTGGGCAGCTAGCCATTGATTTGATTATTTCAACACTGAACATCCCGAAAGTGGGGTATTTTTACACAGACTGCCTTGTACCTATGGTGGGAAACAATCCATATGAAACCAATGAAGAAAACGCTAAGGAACTGTGTACAAATGCTGAAGTGTATGCACTGCCATCCCAGAAACTTGCAGTTCTCCAGCTAAGATCACTTGTTATAAAGAAAAAATCCAAATCCTTCCGGCAAGCCCTGGTTTCCTGGATTAAAAGATGTGCATTTGCCCGAGTGATTTTTCTCTCAAGTTGCCATGCTTATCACAGGGATGATAAACAG…	780
GDExl11003	F02	6256523	5820466	krt18	Xl	good	1	0	0	1	0	0	0	2	0	IRBG_003_B03	BC054993	krt18-prov	ATGAGTTACTCTCGCTCTATGTACTCTTCCTCCTCTGTGGTAGGTGGGAGTCCCTACCGCTCCCTGAGCTCAGCACCCCGTTTTGCACCAGGTAGCAGCGCTGCAAGCGTCCATGCAGGTCCAGGGGGTTCTGGTGCCCGGATCTCTGTATCTAGGGTATCCTCCGTGGGATCAGGGTTTGGTGGTGGATTTAGTGGTGGATTTAGTGGGGTATCTAATGTCAGTCTGATGGGTGGGGCCCAGAATGAGAAGGAGACCATGCAGGACCTGAATGACCGTCTGGCATCTTACCTGGAAAGAGTCCGCAGCCTGGAGACAGCCAATAAGGAACTGGAGGTGCAAATTCGTCAGCACACTGAAAAGAAGGGGCCTGCCAAGGACTGGAGTCCATACTACAAG…	1299
GDExl11003	F03	1217490	1217487	cel	Xl	good	0	0	0	1	0	0	0	1	0	IRBG_003_C04	BC054227	MGC64411	ATGGCTTTTTGGGCTTCTCTTGCCTTGGTTTGTGCCAGTCTGGTGGCAGTGTCCCAGGCTGCGTCACTGGGAGTGGTTTACACGGAGGGTGGATTTGTAGAAGGTACCAGCAAGAAAATTGGGATCCTCTTCCCAGATTACATTGATGTTTTTAAGGGGATCCCCTTCGCAGCTCCACCAAAAGCCTTTGAGAAGGCAGAACAGCACCCAGGCTGGTCAGGTACATTAAAGACCAAAGATTTTAAGCCACGGTGCTTGCAATCCACCTTAACCCAAAAAGATGTCCGTGGTGAATTAGACTGCCTCTACCTGAACATCTGGGTTCCTCAGTCCCGCTCGTCAGTGTCCACCAACCTACCAGTCATGGTTTGGATCTACGGCGGGGCCTTCTTGCTCGGT…	1662
GDExl11003	F04	981796	981789	atp6v0c	Xl	good	0	1	0	1	0	0	0	2	0	IRBG_003_D05	BC054258	MGC64475	ATGTCTGTAGAGACCGCCAGTGCGCCCGAGTACTCCGCCTTCTTCGCTGTCATGGGGGCTTCGTCTGCCATGGTTTTTAGCGCCTTGGGAGCAGCCTACGGTACGGCGAAGAGCGGAACAGGTATTGCCGCGATGTCTGTAATGAGGCCAGAGTTGATTATGAAGTCCATCATTCCTGTTGTCATGGCTGGTATCATTGCCATCTATGGTCTTGTAGTAGCAGTCCTTATTGCAAACTCTCTGACGCAAACTATCACGCTATACAAGAGCTTCCTTCAGTTGGGTGCAGGCCTCAGTGTAGGCCTGAGTGGTCTAGCTGCTGGCTTTGCCATTGGTATTGTGGGAGATGCCGGAGTGCGGGGTACAGCACAGCAGCCTCGACTATTCGTGGGAATGATC…	471
GDExl11003	F05	957420	957414	snrnp40	Xl	good	1	1	1	1	0	0	0	4	0	IRBG_003_E06	BC054992	MGC64565	ATGAACGAACAAAACAAGCGGAAGGGAATGGAACTGGTGCCGGTACTGGCGAAAAAACCACGGAATGAGTTGGTGGTTTCGGGTCCCCCAAGATCATCCAGTCTTCAGGCTCCAATCATGCTGCTCTCTGGTCATGAAGGAGAAGTATATTGCTGCAAATTTCATCCCAATGGTGTAACTTTGTCTTCTGCAGGATTTGACAGACTAATCCTGCTATGGAATGTATATGGCGACTGTGACAATTATGCAACTTTGAAAGGACATAGTGGAGCAGTGATGGAGCTTCATTATAATACAGATGGGAGCCTGCTATTCTCAGCATCAACTGATAGAACTGTTGCTATTTGGGACTGTGAAACAGGAGAAAGGGTGAAGCGGTTAAAGGGACATACATCATTT…	1014
GDExl11003	F06	6253615	5782072	hmgn1	Xl	good	1	0	0	1	0	0	0	2	0	IRBG_003_F07	BC054972	hmgn1-prov	ATGCCTAAGAGAAAGCAGGTAAACGCTGCTGATGCTGCAGATGCTAAAGATGAGCCCAAGAGAAGATCGGCACGGTTGTCGGCTAAACCAGCCCCAACAAAAGCTGAAGCAAGCCAAAAAAAGAGAAGGCACCGGTAA	138
GDExl11003	F07	6078910	5769266	unnamed	Xl	good	1	1	0	1	0	0	0	3	0	IRBG_003_G08	BC054243	cyp2d6-B-prov	ATGAGCCTTTTGTCACAGCTCTGCCCATTTGCCTTTGGGTGTAATGTCTTCACACTGGGCATCATCTGTACCCTTTGCCTTCTGCTGCTGGATTACATGAAGCGCAGAAAACCCTGCACAAATTTCCCTCCCAGCCCTCCCTCCAGGCCCTTTGTGGGAAATCTGCTGCAGGTGGACTTAAAAAATCTTCACAACAGCATCAAACAGCTCTCTAAACAGTATGGGGATGTGATAAGCCTGCAGCTCTTTTGGAAACCCATGGTGGTGCTCAATGGATTTGAAGTCATGAAGGAGGCCTTGATACAGAAGTCAGAGGACATAGCAGATCGTCCCACAATTTACATATTTGATATCTTTGGGTTTGGTGCAAACAACAGAGGTGTTATGTTTGCAAATTAT…	1518
GDExl11003	F08	6255797			Xl	bad	0	0	0	0	1	0	1	0	2	IRBG_003_A10	BC054251	MGC64462	ATGACGGCCTGTTTCCTACAGGCGGGTTTCGCATTTAAAATCGCCTCCTTCAATATACAGAGATTTAGCATGACGAAAGTGGATGATCCAGTTGTGTTAGAACTCTTGATCCGGATCCTGAGCAGATACGAAATTATTGCCATTGAGGAGGTGATGAATGCAGATAACACCGCGATTATCAGTCTTGTCAAGGAACTCAGCTTAGCTACCAAACTGAACTACAATGTGCTGATTTCAGATCATCTGGGCCGCAGTTCTTACCGTGAGAAGTACGCCTATGTGTACAGGGAAGATATTGTAAAGCCTACCGAGTGGTATCACTTTGATGATGGCTGTGAGAACTGCGGTACAGACAGCTTCATACGGGAACCCTTTGTGGCTCGCTTCACTTCACTCACT…	1038
GDExl11003	F09	5720853	5720825	efna3	Xl	good	1	0	0	1	0	0	0	2	0	IRBG_003_B11	BC054997	efna3-prov	ATGGCTGTGGTGTTTGTGCTTCTTTTCCCGCTGCTCTTCCTGTTTCCTCGCTCCGGAGCCAACAGGCACTCGGTCTACTGGAACAGCTCCAACTACCACCTGCGGCGGGACGGCTACACGGTGCAGGTGGATGTGAACGATTACCTGGATATCTATTGCCCCCACTACAATGAGTCGGTGGTGGAGCACAAGATGGAGCAGTACATCCTCTATATGGTGAGCTACGAGGGCTACCGGACCTGCAACATCAGCCAGGGCTTCAAGCGCTGGGAGTGTAACCGCCCCCACGTCCCCCACAGTCCAATCAAATTCTCCGAGAAGTTCCAGCGGTACAGCGCCTTCTCCTTGGGCTACGAGTTCCACGCCGGCCACGAGTACTACTATATCTCGACACCGACG…	654
GDExl11003	F10	962407	962405	rom1	Xl	good	1	1	1	1	0	0	0	4	0	IRBG_003_D12	BC054990	rds35	ATGGTCCTCTTTAAGGCCAAATTTTCTTTCCAGAGGCGGGTGAAACTTGCACAAACTCTATGGCTTCTCTCCTGGCTCAGTGTCCTAGTAGGGTGCCTGACATTTGGAATGGGGATCTTTCTAAAGGTACAGCTCTGGATACACAATGAAGTGATGGAAATCACCTCAGCTCACGCTGTTCCTAACACGGTGATAACAGCAGGGTTAGTGGGAATACTCCTTGGTATTTATGCAGGGAAGGTCAGCCAGGCCTCTATGGATGTGACCAAGTACCAACGCTGGAAGTCTTTCATGATGCCCTTTTTCTTTTTGGCTATCCTGAGCTGTTTAGTATGCTTAGCTGCCCTAGTCCTCAGTGTGGCATTGAGGGGCACCTTAGAAGAATCACTTAAAATAGGG…	1038
GDExl11003	F11	6254351			Xl	good	1	0	1	1	0	0	0	3	0	IRBG_004_F01	BC078509	MGC85304	ATGTCCGAACGCAAAATACCATTCACCTTCCTCCGCACTCCAAGCTGGGACCCATTTCGGGACTGGTACCAAGGAAGCATTTGCCTTTTTGATCAGTCATTCGGTATGCCACGTATTCCTGAGGACTGGTACCAATGGCCTAGCACCAACTGGCCAGGCTATGTTCGCTTGTTTCCAAGCCAATCCATGGAAGCTGTGCCCCCCATTACACCTGCTGCTGATGCAGCTGCTCCTGACTTCAGTCGTGCCCTCAGCCGACAACTTAGCAGTGGAATCTCAGAGATCCGTCAGACTTCAGACAGATGGAAAATCAGCTTGGATGTCAACCATTTTGCCCCAGAGGAGCTGGTTGTAAAAACTAAAGATGGCATTGTGGAAATCACAGGCAAACATGAAGAG…	615
GDExl11003	F12	989450	989446	cpo	Xl	unknown	0	0	0	0	0	0	0	0	0	IRBG_004_H02	BC078533	MGC85368	ATGATAAAAGATGTACAAGAAATTATAGACAACAGCAATGTGGGTGACTACAGAAGACAGAAAACAATATTGGCTGAATTTGATTATACAAAATACCACCCAATGGATGAGATTTATCAATGGATGGATCAAGTTAAGGAGACATACAGTGACCTGGTTTCTATGCATTACCTAGGATCAACATATGAGCATAGGCCTATTTACTATTTCAAAATTGGCTGGCCTTCTGACAAACCGAAGAAAATTATTTGGATGGACTGCGGGATACATGCTCGTGAATGGATTGCTATTGCGTACTGCCAATGGTTTGTTAAGGAGATTCTTGAAACTCACAAGAACAATCCTTTGCTCCAAAAAGTACTTCATAATATAGACTTCTATGTTGTACCTGTCCTAAAT…	1071
GDExl11003	G01	6077596	486967	slc15a2	Xl	bad	0	0	0	0	0	0	1	0	1	IRBG_003_B02	BC054967	slc15a2-prov	ATGTTCATTGTCGTCAACGAGTTCTGCGAACGATTCTCCTACTATGGAATGAAAGCTGTCCTCACCCTGTATTTCCTCAATTATCTGCACTGGGATGAAAACCTGTCAACAACCGTGTATCATGCCTTCAGCGGCCTCTGCTACTTCACCCCTCTTATTGGTGCCCCTATAGCTGACGCCTGGCTGGGGAAATTCAACACCATCTTTTATCTGTCAATCTTGTATGTCATTGGCCACATCATAAAGTCAGTGGGTGCCATCCCTACCGTGGGAAGTACCGAGGTGCACGTAGCGCTGTCCGTGATTGGCTTGATTGCCATTGCATTTGGTACGGGAGGCATTAAACCCTGTGTGGCTGCGTTTGGAGGGGACCAATTTGAGGAAGAGCATGCACAAGAA…	2049
GDExl11003	G02	865586	486188	thbs1	Xl	good	0	0	1	1	0	0	0	2	0	IRBG_003_C03	BC054970	MGC64438	ATGGGGATGATGAAGGGAATTTTCCTACTGTTGATGTTGGCCATGCCTCAGACACATCAGGCAGCAGAATCTGGGAATGATGATAACAGTGTATTTGATCTGTTTGAGTTAACGGGATACAACCGCAAGGCTGGCTCTCGTAAGCCTGAAGGACTTCATTTAGTGAAGGGACCTGACCCTTCCAGCCCAGCTTATAGAATTGAAAATGCTGACTTGATCCCACCACTGCCAGAAGATAAATTTCAAGACTTGCTGGATGCAATACGTGCTGATAGAGGGTTCATCCTGTTGGCTACTCTGCGTCAAGCAAAGAAGAGTCGAGGGGCACTTATTTCTGTGGAGAGAAAAGATGGTGGTGGACACATCTTCAGTCTTATCTCCAATGGCCAGGCTGGAACC…	1491
GDExl11003	G03	5857153	5857145	unnamed	Xl	good	1	0	0	1	0	0	0	2	0	IRBG_003_D04	BC053801	MGC64444	ATGGCAGACTCCACATTGGTTGATCACATGACTAGACTGAAACTGAAACTTCTGGAGAAGAGATTAGAGAACGAACGTGAAATGGCAGAGGAAGCTGGTGAAACTGAGCCTGAAACTGCAAGAAGCTACAATGGACATGAAGAAGCTCTGCAGTCAGCTTTACGAAGGAGGAAGGGTCTACTGCATAAATTACGTGAAGAGCATCTTCTAGAAGAAATTGCTCGGCCTCACACGTGGGAGGGCACACACCGAAAAAAAAATTATGTGGAACCCATTCATCAGATATCACCAATGCACTTCCATCACCAACTACCTCCTCGAGAGCCACCCATACACTTTTATCCACCTCCACCTCCACAAGAGCCACCCAGAATCATCCAGCAGCAGCTACCTCAGCCT…	930
GDExl11003	G04	5797769			Xl	good	0	1	1	1	0	0	0	3	0	IRBG_003_E05	BC056847	MGC64410	ATGGAAATCTTCTCTGTCCTGACTTTGTTCTTCATCTTCCTGCTCACCCTCCTCTTCCTCTCCTCACTGTGGAGACAACAGAAGAGATCTCACGTCCTACCCCCAGGCCCAACCCCAATCCCACTTCTAGGCACCCCAAATTATTTATACCGTGATGGAATTCTCAGGTATTACCCAGAGTTCCACAAGAAATACGGCACAATCTTCACCCTGTGGCAAATGACGGACCCAGTTGTGGTTCTGTGTGGTTACGACACGGTGAAGGAGGCTCTGATCAACCACGCGGAGAGGTTCAGTGATCGCCCCCCGTATCCGTTACTTGATAAATACACGGAAGGATTCAATTTTCTAAGTACCAACAAACACTGGCGCCTCTTCCGCAGATTCATACTAATGACA…	1491
GDExl11003	G05	6078052	951730	prdx6	Xl	good	1	1	1	1	0	0	0	4	0	IRBG_003_F06	BC054309	MGC64582	ATGCCTGGAATCCTGCTAGGAGACGTCTTTCCTAACTTCGAGGCGGACACCACCATTGGCAGAATCAAGTTTCACGATTTCCTCGGGAATTCATGGGGTGTCCTTTTCTCACACCCACGGGATTATACCCCTGTCTGCACCACTGAGCTTGGACGTTGTGTAAAGCTGGCTCCGGAGTTCAAAAAACGCAATGTTTCCATGATCGCCCTGTCAATAGACTCTGTGGAGGATCATCTCGGCTGGAGCAAGGACATCAACTCTTATAACTGTGATGAGCCCACAGAGACACTACCCTTTCCTATTATTGCTGATCCCAAAAGGGAACTGGCTGTACAACTTGGTATGCTTGACCCTGATGAGAAGGACATGCAGGGGATGCCAGTGACTGCAAGATGTGTT…	675
GDExl11003	G06	6256514			Xl	good	1	0	0	1	0	0	0	2	0	IRBG_003_G07	BC054307	stom-prov	ATGGCTGACAACATGGAACTCAAGTCCAGGAGGGGAAACCAGGAGTCCAGTAATATCACTGTTTCGGAAGGAGGGCTCGGATGCTGCGGCTGGTTTTTGGTCATTTTGTCCTTCTTCTTCACGATCCTCACCTTCCCCATATCAATATGGATGTGCATAAAGATTGTAAAGGAATACGAGCGAGCTATCATTTTCAGACTTGGACGAATCCTCCGCGGAGGAGCAAAGGGACCAGGTCTGTTCTTTGTTCTCCCCTGCACCGATAGCTTCATCAAGGTGGACATTAGAACCATTTCATTTGACATCCCTCCCCAAGAGATCCTGACAAAGGACTCCGTCACCGTTAGCGTGGATGGTGTTGTCTACTACCGAGTCAATAATGCTACACTGGCAGTGGCA…	846
GDExl11003	G07	980561	980555	vbp1	Xl	good	1	1	0	1	0	0	0	3	0	IRBG_003_A09	BC054252	vbp1-prov	ATGGCGGTGACCAGTGAGGGAGCCGGCGGTGCTGGTTTGAAACGGACTCATTTGGGGATCCCGGAAGCGGGGTTTGTGGAAGATGTGGAGGCATTTATGAAGAAAGCTGGAAATGAGACGGCAGATGCAGTACTCAAGAAATTGGATGAGCAATATCAGAAATATAAATTTATGGAACTTAATCTGACCCAGAAAAAAAGAAGGCTAAAGAATCAGATTCCAGAAATTAAGCAGACCTTAGAAATTTTAAAACACATGCAGAAGAAAAAGGATACTACTGAACCAATGGAAACTAGGTTTATGCTAGCGGATAATCTGTACTGTAAAGCATCGGTGCCACCTACAGACAAAGTCTGTCTGTGGCTGGGGGCCAATGTTATGCTTGAGTACGATATTGAT…	579
GDExl11003	G08	6254236	970068	mpc1	Xl	good	1	1	1	1	0	0	0	4	0	IRBG_003_B10	BC053805	MGC64469	ATGGCTGGAGTGCTGGCCCGAAAAGCTGTCGACTATGTCAAGAGCAAAGACTTTCGGGACTATCTTATGAGCACACATTTTTGGGGTCCTGTGGCCAACTGGGGACTTCCTGTCGCTGCTATCAATGACATGAAAAAATCACCAGAGATCATAAGTGGACGCATGACATTTGCCCTTACCTGTTACTCCTTGATGTTTATGAGGTTTGCATAA	213
GDExl11003	G09	492785	492780	cirbp	Xl	good	1	0	0	1	0	0	0	2	0	IRBG_003_C11	BC054250	xcirp2	ATGTCTGATGAAGGAAAACTCTTTATCGGTGGTCTGAATTTTGACACCAATGAGGAAAGCTTGGAGCAAGTGTTTAGCAAATATGGGCAGATCTCTGAAGTTGTTGTGGTGAAGGATCGGGAAACAAAGAGATCAAGAGGATTTGGCTTTGTCACATTTGAGAATCCTGATGATGCCAAGGATGCTATGATGGCAATGAATGGGAAGGCTGTAGATGGCCGTCAAATCCGCGTTGATCAGGCTGGCAAGTCTTCTGGTGATAGAAGAGGTGGTTACAGAGGTGGCTCTTCTGGAGGCAGAGGCTTCTTCCGTGGAGGCAGAGGCCGAGGTGGTGGAGACAGAGGATATGGAAGCAGCCGTTTTGATAACAGAAGTGGAGGTTATGGCGGTAGCAGTGGA…	501
GDExl11003	G10	6066520	6066016	ubc	Xl	good	0	0	1	1	0	0	0	2	0	IRBG_003_E12	BC054976	ubc-prov	ATGCAGATATTTGTGAAAACTCTCACTGGGAAGACCATCACACTAGAAGTTGAGCCAAGTGATACTATTGAGAATGTGAAGGCTAAAATTCAGGATAAAGAAGGCATTCCTCCAGACCAACAAAGGTTGATTTTTGCTGGCAAACAGCTGGAAGATGGTCGAACCCTGTCAGACTATAACATTCAAAAGGAATCCACTCTGCACTTGGTTCTCCGTTTGAGAGGTGGCATGCAGATATTTGTGAAGACCTTGACAGGGAAGACAATTACTCTTGAGGTAGAGCCTAGTGACACAATTGAAAATGTCAAGGCCAAAATCCAAGACAAAGAAGGTATTCCCCCTGACCAGCAGAGATTGATTTTTGCTGGTAAGCAACTGGAAGATGGTCGCACTCTTTCT…	1830
GDExl11003	G11	968769	968764	rgs1	Xl	bad	0	0	0	0	0	0	1	0	1	IRBG_004_G01	BC078517	MGC85328	ATGTCTCTGGAAAAACTCCTTGTAAGCGAAGAAGGACAGGCTGTCTTCAAAGAGTTTTTGAAGTCTGAGTTCAGCGAGGAAAACATTGAGTTCTGGCTGGCCTGTGAAGACTACAAGGCTAACAACGATTCAGAGGAATTGCGTTGCAAAGCTAACGTTATATACCAAGAATTCATACAACCGAATGCATACAAACAAATTAATATTGATTTTTCTACCAGAAATTCAGTTACAAAAGATCTCCTTGAACCCACAATAACAACATTCAATGACGCTCAGAAAATGATATTCGTTCTCATGGAAAGAGACTCATACCCAAGATTTCTAAAATCAGAAATATTTTTCAGACTTGCAGAAAGGCACCATGGAAATAATGTGAGAGGATAA	387
GDExl11003	H01	6253624	5860424	pdlim7	Xl	good	1	1	1	1	0	0	0	4	0	IRBG_003_C02	BC054240	enigma-prov	ATGGAGGAATACAAGGTGACTCTGGATGGGCCAGCCCCGTGGGGCTTCCGACTGCAAGGAGGCAAGGATTTTAACATGCCCCTGTCCATCTCTCGGCTCACTCCAGGGGGAAAGTCAGAGCTGGCTGGAGTCAATGTGGGGGATTGGCTGCTTCAGATTGAGGGTGACAGCACGGCATCAATGACTCATATTGAAGCGCAGAACAAGATCAGAGCCAGCAGCAACAAACTGGGCCTTGTCCTGAGCAGATTTGCTGTAGGTGCGAATCATCCCAAGGTGGAGCAAGTAGTAAAGGTTGCCACAAAACCCAAAGTGCAGAATTTGCCCAAGACCTTGAACGGGCTGACCCAATCAAATCTGAACGCTTGTTTCTTTGACGATCAACACTCTCTGAGAATG…	672
GDExl11003	H02	6255799	984031	ca4	Xl	good	0	0	0	1	0	0	0	1	0	IRBG_003_D03	BC054242	MGC64443	ATGATGAAATGCTTCTCCCTCACTTTGCTTGTTAGCCTGTCATTTATCAAGAATTCAGCAGCAGCAGCAGCAGCAGCAGAAGGCCATTGGTGCTATGAAATCCAGGCATGTCAAGATCCAGGCTGTGGACCCAGGTTTTGGAACAACGCCAATACATTCTGCGGAGAAAAAGAGCAATCACCAATAAATATTCTCACCAAAAAAGCAGTTTTTATGGAATCCCTCAAAGAGTTTGACCTTAAAAGCTATGGTGTCAGTATACGGCAATTGAATGTTACAAATAATGGCCATTCTGCCCAAGTAGACCTGCCACCAGGTATTGAAATTTCAGGAGGTGGACTTTCAGGAACTTATGACGCAATACAGTTTCATTTCCATTGGGGCAGTGAAGAATTTCCT…	939
GDExl11003	H03	5747560	5747471	ambp	Xl	good	1	0	0	1	0	0	0	2	0	IRBG_003_E04	BC054142	ambp	ATGAACACCTGCTGGGCCCTAATTTTGGTCCCCGCACTCCTGGCTCTTGGGAGGTGCAGCCCAATCCAGCCAGAGGACAATATCCAGATCCAGGAGAACTTTGATCTCCAGAAGATTTATGGCAAATGGTACGACATTGCCATCGGCTCCACCTGCAAATGGCTGAAGCACCACAAGGAAAAGTTCAACATGGGGACACTGGAGCTTAGCGATGGGGAGACCGACGGGGAGGTGCGGATTGTGAACACAAGGATGAGGCACGGAACCTGCTCTCAGATTGTTGGGTCCTATCAGAAGACAGAGACCCCAGGGAAGTTCGACTATTTCAACGCACGGTGGGGAACCACGATCCAAAACTACATTGTCTTCACTAACTACAATGAGTATGTCATCATGCAG…	1029
GDExl11003	H04	5869932	5869910	gosr2	Xl	good	0	1	1	1	0	0	0	3	0	IRBG_003_F05	BC054249	gosr2-prov	ATGGAGGCGCTTTATCACCAGAGTAACAAGCAGGTTCATGAGGTTCAGTCTCACATGGGTCTCCTGGAAACATCTGACAGACAGTCTGTACATCAGAATGAAATCCAATCGAGGATTGACCAAATCTTCAGCAACCTGGAGCGCCTGGAAATACTGTGCAGTAAGGAGCCCCCAAGCAAGCGTCAGAATGCCAAGCTACGAGTCGATCAGCTGAAGTACGATGTGCAGCATCTACAGACTGCGCTGAGGAACGTCCAGCATCGGCGCATCCTGCGAGACCAACAGGATCGAGAGCGAGAGGAGCTGCTGACCCGCAGTTACACCACCAATGATTCAGAGACCACCATACACATGGATGAGACCCTACAGTTTAATTCCAATATCCGTAATGCTCACCAA…	633
GDExl11003	H05	965096	965092	gjb7	Xl	good	0	1	1	1	0	0	0	3	0	IRBG_003_G06	BC055269	MGC64446	ATGAGTTGGTCATTTTTGCGTGATATCTTGAGCGGAGTAAATAAATATTCCACAAGCATTGGAAGAATCTGGCTTTCAATTGTGTTCATATTTCGACTATTGGTCTATGTTGTTGCAGCCGAAGCAGTGTGGAAAGATGAACAGAAAGAATTTGAGTGCAACATCAGACAGCCTGGGTGTGAAAACGTTTGCTTCGATCAGTTCTTCCCCATCTCCCAGGTGCGGCTCTGGGCTTTACAGCTGATTATGGTGTCAACACCCTCGCTTCTTGTTGTTCTTCATGTTGCCTATCGGGAAAGTAGGGAGAAGAGGCACAACAAGAAGCTGTATGCCAACACTGGAGACATGGATGGGGGATTATGGTGCACATATGTCATAAGCCTTTTCTTCAAGACGATA…	744
GDExl11003	H06	1018436	1018429	mybph	Xl	good	1	0	0	1	0	0	0	2	0	IRBG_003_A08	BC054315	MGC64588	ATGCCAGCAAAGGCTCCAATTAAAAAGTCCCCAGCAGCTAAAGCTGCTCCAGGTAAACCACAGGCAGCTCCTGCGCCTGTGCCTGAGCCAGTCCAGGAAGTCCCTGTACCAGAAGTCCCTGTACCAGAAGCCCCTGTTCCTATTCCAGAACCTGTTGAGAATTCTGTTCCAGAGGCATCTGCACCACCCACAGAAACCCCAGCCCCAGAAACAGAAGTTTCTGTTCCAGCACCAGCTGCACCAGTTTCAGAACCAGAAAAGGCTCCTGAAGTAGTTGAAGAACCTCCACCTGAACCAGAAGCTTTAAAAGAAGAACCACCAAGTGAGCCTATAGAATTAACAGTGGATGAAATTGATGACACTTCGATATCCCTTAAATGGAAAGCTCCAGAAAAGGAA…	1533
GDExl11003	H07	966893	966886	rho	Xl	good	1	1	1	1	0	0	0	4	0	IRBG_003_B09	BC054145	rho-prov	ATGAACGGAACAGAGGGTCCCAATTTTTATATCCCCATGTCCAACAAAACTGGGGTGGTACGAAGCCCATTCGATTACCCTCAGTATTACTTAGCAGAGCCATGGCAATATTCAGCACTGGCTGCTTACATGTTCCTGCTCATCCTGCTTGGGTTACCAATCAACTTCATGACCTTGTTTGTTACCATCCAGCACAAGAAACTCAGAACACCCCTAAACTACATCCTGCTGAACCTGGTATTTGCCAATCACTTCATGGTCCTGTGTGGGTTCACGGTGACAATGTACACCTCAATGCACGGCTACTTCATCTTTGGCCAAACTGGTTGCTACATTGAAGGCTTCTTTGCTACACTTGGTGGTGAAGTGGCCCTCTGGTCACTGGTAGTATTGGCCGTT…	1065
GDExl11003	H08	5919104	5918987	sqstm1	Xl	good	1	0	0	1	0	0	0	2	0	IRBG_003_C10	BC056852	MGC64432	ATGACGGTCACCGTGAAAGCCTATCTGCTGGGCAAGGATGAGAGTCACAAGGAGATCCGCCGCTTCCAGCTCGAGCTGCCAGTCGCTGGCAAAGGGAAGGCGGCCTCTTCCGGGTCCAGCTGCGAGATCCTCGCTAACAAGGTGACAGATGTCTTCCAGGGCCTGAAAGGGGGAGCCTTCCAGATGTTCTACAAAGATGAAGAAGGGGACCTGGTTGCATTTTCTACCGATGAGGAACTTCATATGGGCCTTTCTCTGCTGAATGAAGATGTGTTTCGTATTTACATTAAAGAGAAGAAAGAGTGCAAACGTGATCATCGTGGACACTGCGGGCAGGAAACCCAACAAAACGTTGTTCACCCAAACGTGACCTGTGATGGATGTGATGGTCCTGTAGTG…	1365
GDExl11003	H09	1011251	1011249	msra.1	Xl	bad	0	0	0	0	1	0	1	0	2	IRBG_003_D11	BC053804	msra-prov	ATGAGCTCGAAAACCCAACTCCCCAGCAAAGAAGGCTCCCTTCCGGGCAGATCTGAGAAGATGAGGGTCTCTGCTAAACATCATGTCAGTGGCAAGTCCATGGTCGAACCTTTCCCAGAGGGAACACAAATGGCAATATTCGGTATGGGCTGCTTTTGGGGAGCAGAAAGAAAGTTCTGGAGACAAAAAGGGGTCTACTCCACCCAAGTTGGCTATTCTGGAGGTTACACACCCAACCCGCTGTATGAAGAAGTCTGCTCAGGACGGACGGGACATGCAGAAGTGGTTCGAGTTGTCTACGAGCCAGAAAGCATCAACTTTGAGAAATTGATCAAGGTCTTCTGGGAGAATCATGACCCGACACAAGGAATGCGCCAGGGTAACGATGTTGGCACCATG…	636
GDExl11003	H10	973877	973869	hba3	Xl	good	1	1	1	1	0	0	0	4	0	IRBG_003_F12	BC054259	hba3	ATGACTCTGACCGACAGTGATAAGGCTGCAGTTGTTGCTCTGTGGGGCAAAATCGCACCCCAAGCTAATGCCATTGGAGCTGAGGCTTTGGAGAGACTTTTCCTGTCCTATCCCCAGACCAAGACTTACTTCAGCCACTTTGATCTGTCTCATGGCTCTGCTGATCTTGCCAACCACGGAGGAAAGGTTGTGAATGCTCTTGGAGAAGCTGCCAAGCACATCAATGACCTGGATGCTGCTCTGTCCACACTCAGTGACCTGCATGCCTACAACCTGAGAGTGGATCCTGGAAACTTCAAGTTGCTGTCTCACACCATCCAGGTGACTCTGGCCATCCACTTCCATAAGGAATTTGATGCTGCCACCCATGCTGCTTGGGACAAATTCCTGGCTGAGGTT…	429
GDExl11003	H11	6253599	5721377	slc43a1	Xl	good	0	1	1	1	0	0	0	3	0	IRBG_004_H01	BC081238	MGC85567	ATGGCACCCTCCCTGGAGACCACATATTCACGCCGTTGGTGGATAGCGTGCACAGCAGTTCTGGAAAACCTTTTCTTTTCTGCTGTTCTTTTTGGATGGGGGTCTCTGCTCATTATGTTACAGCAGGAAGGATTTTACTCACACCTCTGCTCAGCTGAAAACACATCTGAGAAAGATTTACTGCCACGCACTCTGGGAAATGAGAATAATTCACAGCCACTACCTTGGCTAACATGTACTGCCCAAGAAGAGATGCTGAATTTGGGTTTTACAATAGGATCTTTTCTGTTAAGTGCAGCAACTCTGCCACTGGGTATCCTTATGGATCGATATGGGCCAAGACCACTCAGATTAGTGGGGAGCTTCAGCTTTGCACTTTCTTGTGCACTTATGGCCCTT…	1662
GDExl11004	A01	5812171	5812146	dtnbp1	Xl	conserved	0	0	1	1	1	0	0	2	1	IRBG_004_A03	BC081232	MGC85477	ATGTTTGAAAGCCTGCGGGAGCGGCTGCTCAGTGTTCAGCAGGACTTCACCAGCGGGCTAAAGAGTTTAGGGGATAAGTCAAGAGAAGTGAAAATAAAAAAGCAATACAGGCAAGCTGAGCAGCTCTCAAAGTTTCCTGCTGGAGCAGAACTCCTTCGCAGGTACGAAGATACCTGGGCTGCACTCCACAAAGTAGCAAGCGATTGTGCTAAAGCTGGAGAGCAGGTAGATGGGGAGGTTGTGATGCTATCAGCACACTGGGAGAAAAAGAGGAATAGTCTTGTAGAACTGCAGGAACAGTTGCAACAAGTGCCAGGATTTGTAGCAGATCTGGAATCTGTTACAGCAAAATTAGTTGCACTGGAAGGAAGCTTTGAAGATGTTGAAAGATGCCTGTTG…	1065
GDExl11004	A02	864811	481954	gadd45g	Xl	good	1	1	1	1	0	0	0	4	0	IRBG_004_A04	BC078567	xgadd45-gamma	ATGACTCTGGAAGAAGTTCACGGACAAGAAACCGTTGTTGAAAGCACTGACAGAATGCAAAGTGCTGGCAAATCCCTGCATGAGCTACTGGTCTCTGCCCAGAGACAGGAATGTCTGACCGTTGGAGTCTATGAGTCTGCCAAAGTCATGAATGTAGATCCAGACAGTGTTACATTCTGCATTTTGGCTGCTGATGAATACGACGAAGGTGATATAGCCCTTCAGATCCACTTCACTCTGATTCAAGCTTTCTGCTGTGAAAATGACATCGATATCGTGAGGCTGAACGACACAGAAAAAGTCGCTCAAATACTAGGCTTAACTGATGAGTCTGCAGAACCCAAGGACCTGCACTGCATCCTTATTACGAATCCAAATGAGGATGCATGGAAAGATCCA…	480
GDExl11004	A03	945828	945824	rwdd2a	Xl	conserved	0	1	1	1	1	0	0	3	1	IRBG_004_A05	BC082686	LOC494695	ATGGCCACTACAACAAGAGAATGTCTGGAACTTCAGCTTTTAGAGATGGAGATGCTTTTGTCAATGTTTCCTAACAAAGAACTTATTCTGGAGAATGCAAATTCTGTTTTGTATATACGTAGATATCTAGAGGGAATTCGTGAATCATTACCTCCTGTTATTGAATTTTCAGTTTTCCTTAACATTCAGAATTCTGAGGTAAAGGCAGTGATGCACGTGTCACTACCTCAAAGTTACCCTCAAGAAGAACCCCAGGTATTTGTTAGGTCAGTGGCACTAGACAGGCAACAGCAAAACTTTCTAAACAAAGAACTAGGGTCCTATATCCGTTCCTTAGATCGAGGGGAGCTGTGCATCTCAATGGCAGTTCAGTGGCTGCAGGACAACATCTCCACTTAC…	867
GDExl11004	A04	975250	975244	iyd	Xl	good	1	0	1	1	0	0	0	3	0	IRBG_004_B06	BC078565	iyd	ATGGCAGCATTTTCCTTGTTAACGCCTGTGTTTATAGGCATTTTATGTGTCTTTATTGTGGTGATCCTAAGGAGTAGGGGAAAATCCTCCAACAAATTACAAGAGACTAAGAAGAAAAATAAAGAATCTAAACCATGGGTAGATGAGGATCTACAAGATGGGACTGAAATTCTGCTCAACGATGGTGAAGATAAGGAAGAGTGGCAAGACCTAGAGGAAGAAGATTTGTTGCACGTTCCATTTGCCCCTGCCCATTACCCAGTGGATGAAATGGTTAAAAGATCAAAACATTTTTATGAGTTGCTCAATCAAAGAAGATCAGTCAGGTTTATTAGCAATGAACCTGTTCCAAGAGAGGTTATTGAAAACATCATCAGAACAGCAGGGACATCTCCCAGT…	885
GDExl11004	A05	5808117	5808004	hbg2	Xl	good	1	1	1	1	0	0	0	4	0	IRBG_004_B07	BC078566	LOC397871	ATGGTCCATTGGACAGCTGAAGAGAAGGCCGCCATCACTTCTGTATGGCAGAAGGTCAATGTAGAACATGATGGCCATGATGCCCTGGGCAGGCTGCTGATTGTGTACCCCTGGACCCAGAGATACTTCAGTAACTTTGGAAACCTCTCCAATTCAGCTGCTGTTGCTGGAAATGCCAAGGTTCAAGCCCATGGCAAGAAGGTTCTTTCAGCTGTTGGCAATGCCATTAGCCATATTGACAGTGTGAAGTCCTCTCTCCAACAACTCAGTAAGATCCATGCCACTGAACTGTTTGTGGACCCTGAGAACTTTAAGCGTTTTGGTGGAGTTCTGGTCATTGTCTTGGGTGCCAAACTGGGAACTGCCTTCACTCCTAAAGTTCAGGCTGCTTGGGAGAAA…	444
GDExl11004	A06	6254334	945876	ndufs8	Xl	good	1	0	0	1	0	0	0	2	0	IRBG_004_C08	BC078569	MGC85457	ATGCTGGGTGCACGTCTCATCTATAATGCTGCTAAACGACCAGGTATTCCTCCGGTGTTGTCAAGGTCTCTCAGTCTTGCCTCACAGATGCATTCATACAAATATGTTAATGCTCGAGAGGAGGCAACAGACCTAAAGTCTGTAACTGATCGTGCAGCCCAGACCTTACTTTGGACAGAGCTTTTTAGAGGTCTAGGAATGACCCTGAGTTATATGTTCCGAGAGCCAGCAACTATTAATTACCCATTTGAGAAAGGTCCTCTAAGTCCACGGTTCCGTGGTGAGCATGCATTACGTAGGTATCCATCGGGTGAGGAGCGCTGCATCGCCTGCAAACTCTGTGAGGCAGCCTGCCCTGCTCAGGCAATTACAATTGAAGCAGAGCCACGTGCAGATGGA…	624
GDExl11004	A07	6466534			Xl	good	1	1	1	1	0	0	0	4	0	IRBG_004_D09	BC081229	MGC84457	ATGTCAGATCGAAGCCCCTTTGAAACGGACATGTTAACCCTTACCCGCTATGTCATGGAAAGGGGAAGGCAAGCTAAAGGCACCGGGGAACTGACACAACTTCTGAACTCCATTCTGACTGCTATAAAAGCCATCTCCTCTGCTGTAAGGAAGGCAGGCATTGCACATATGTATGGCATTTCTGGAAGCGTGAATGTGACTGGGGATGAAGTGAAGAAACTGGACGTGTTATCTAATGATCTTGTAATTAACATGCTCAAATCATCCTATGGTACTTGTGCCTTGGTTTCTGAGGAGAACAAAGACGTTATTATCATACCAAAAGATTTACGGGGTAAATACATTGTCTGTTTTGATCCCCTTGATGGTTCTTCTAACATAGACTGCTTAGCATCTATT…	1020
GDExl11004	A08	6254329	1006322	ndufa3	Xl	good	1	1	0	1	0	0	0	3	0	IRBG_004_E10	BC078590	MGC85518	ATGGCAGCCTTCGGTAAAGTAGGCACTTTCCTTAAAAACGCCTGGGCGAAAGAGCCAGTTATAACGGTTTCGGCAGCCATTGGAATTTTGGCTGTGGCCGTTCCGCTTGTAAGTCCCTACACAAAGTATACTGCATTGTTGAATCAATCCACGCCTTACAATTACCCAGTTCCAGTTCGAGATGATGGAAACATGCCAGATGTCCCCGGTCGTCCCACTGAAAAACTTGGGCCTAACTTGGATTGGTTTAAGAACATGTAA	261
GDExl11004	A09	946025	946019	sh3bgr	Xl	good	1	0	1	1	0	0	0	3	0	IRBG_004_E11	BC078489	MGC82574	ATGGTTATTAAGGTCTTTGTGGCTACCGTGGCAGGATCCACTGCGATAAAAAAGAAGCAACAAGAAGTAGTGGGGTTTTTGGAGGCCAACCGAATTGACTTTGAACAAAAGGATATTGCGTGTAATGATGACAATCGCCAATGGATGAGGGAAAACGTCCCCGGGGAGAAGAAACCGGAGAATGGGATTCCTCTTCCTCCCCAGATTTTCAACGAAGAACAGTATTGTGGGGACTTTGAATCGTTCTTTGATGCTAAAGAAGGAAATGAAATATTTGTGTTCCTGGGATTAACTCCACCTGCGAGTAAAAAGAAATCGGAAGTACCAACTGATGTGCAAAACGAGATGGTTCCCGCAGAAGAGAGCTCTGTTCAAGAAGAAGTAGAAGAAGAAGTAGAG…	408
GDExl11004	A10	966314	966310	fkbp11	Xl	unknown	0	0	0	0	0	0	0	0	0	IRBG_004_F12	BC078481	MGC85245	ATGTTGTGGGGCTTTGTGCTGCTCCTGCTCCTGTCCCCTGCAACACTCAGGGCAGAAACCCCGGAGGAAGATAGTGAAAATGTTACCGAGCTTGTGATTGAGACGGTGGAGAAGCCGGACTCGTGCACTGAAACTGCAGTTATGGGGGACACCATCCACCTTCACTACACGGGAAGGCTAGAGGATGGGCGGATTATTGACAGTTCACTTTCTCGGGATCCTCTTGTGGTGGAACTTGGAAAGAAACAAGTTATTCCAGGTCTGGAAACAAGTTTGGTAGGCATGTGTGTTGGAGAGAAGCGCAAAGTGGTTATCCCTCCTCACCTGGCCTATGGCAAGAAAGGATACCCTCCTTCTATACCAGGTGACGCTGTGCTGCAGTTTGAGACAGAAGTAATG…	516
GDExl11004	A11	6255305	967281	higd2a	Xl	good	1	0	0	1	0	0	0	2	0	IRBG_005_G01	BC082915	LOC494793	ATGGCGCAGCCGGAGATTGAGGGCTTTACTCCTAGTACGTACACCAGTGAGGGCTTCAAGGGCAAATTCATTAGGAAAGTGAAGGAGAACCCGTTTGTTCCTATTGGGTGCCTTGCCACAGCCGGAGCTTTAACCTATGGCCTCATATCTTTCAAGCAAGGAAAAACCCGTCAGTCTCAGCTTCTGATGCGCACCCGTATCCTTGCCCAAGGATTTACAGTTGCTGCCATCATGGTTGGTGTGGTTATGACTGCCTTGAAGCCTAGTGAAACCCCTAAGTGA	282
GDExl11004	A12	958798	958792	cox17	Xl	good	1	1	1	1	0	0	0	4	0	IRBG_005_G02	BC078552	MGC85413	ATGTCTAGTTTGGCCGCAGCGAGTTGTGAGTCTCAGAGCTCTGAGAGTCAAGAGAAGAAGCCTCTGAAGCCATGCTGTGCGTGTCCAGAGACCAAGAAAGCACGAGATGCCTGCATCATTGAGAAGGGCGAAGAGAACTGTCAGCATCTTATCGAGGCGCACAAGGAGTGTATGAGATCCCTGGGATTCAAAGTGTGA	198
GDExl11004	B01	984929	984923	zmat5	Xl	good	1	1	1	1	0	0	0	4	0	IRBG_004_B03	BC078573	MGC85468	ATGGGGAGGCGATATTTCTGCGACTACTGCGATCGCTCTTTTCAGGACAATTTACACAACCGCAAGAAGCACCTGAATGGCGTGCAGCACCAGCGGAGCAAAAAGGCCTGGTTTGATACGTTCAGAGATGCTTCGGAGGTCCTTGCAGAAGAACAAACCAAGAAACTTTGCAGGAGATTTATACAGTGGTCAGTGTGA	198
GDExl11004	B02	6078073	953359	pemt	Xl	good	1	0	0	1	0	0	0	2	0	IRBG_004_B04	BC078570	MGC85461	ATGGCAGACGTGCTGCAGTACGTGGTGCTGACGGACTTCCATTTTCTTGTTGCTTTGCTCTGTATAGTCTTCAATCCTTTGTTCTGGAATGTGGTTGCAAGATGGGAGTACCGGACTCACACCATCACTAGGCTGTTTGGGTCTCCGTACATTGGGTGCTACAGTTTGGGTGTAGTCATTATTTTCCTTGCCGTCCTACGGAGTCACTGTTTTACAGAAGCCATGAAGAATCAGTCCCATCTAGGGGCGCTGGAGAACACTGGCGTTTATTACCTGAGCTGGATGTTGATTGGCGCAGGCGGAGTGCTGGTGGTTTCCAGTTTCCTGGCACTGGGTTTTGTCGGAACCTATTTGGGAGACTACTTTGGGATTTTAATGGAAAAGAAGGTGACCGGCTTC…	612
GDExl11004	B03	6254322	961717	leng9	Xl	good	1	0	0	1	0	0	0	2	0	IRBG_004_B05	BC078625	MGC85593	ATGGAGGACACAGGCACATCACAAGATGTCCCAAACGGTGATACCAACTCAGAAGTGGATCCCCCTCACTCAGAAAGTGAAACAGATCCTTTAACAAATTCTTCTGGGACATCGGCTGAGGGTGTTCCATGCCAGTTCTTTCTACTGGGGCGCTGCAGATTTGGAGAAAGGTGTAGAAACGTGCACCCAGAATCGCTGCAGAACTCCCAACCTGAAAGTAAAGCAAAAACAAAAGAAAAAAGGTCTGAACCAAATGCAAAGAAGCCGCCAATGAAGACTGCAGCAGATGTCATCTCACGAATTCAGTGGGACCCGAACTTACCCAAGGAGCATTTTCTGATCGGTTATCTGGATAGGTTTTTGGGCATTATTGAAAAGCCCTATTCTGCTTTCTGTTGG…	1296
GDExl11004	B04	6466078	5904758	ighv4-31	Xl	unknown	0	0	0	0	0	0	0	0	0	IRBG_004_C06	BC081242	MGC69066	ATGTGTCCTCTCTCAGACATTACAAGAGTCTGGTCCTGGAACTGTGAAACCCTCAGAGTCACTCAGACTGACCTGCACAGTTTCTGGGTTGAGCTAAGCAGGTATTATATTAGCTGGGCCAGGCAGCCTCCTGGGAAGAGACTGGAATGGATTGGGCTTGCATATGCTGATGGGAGCACAGCTATTGCTGATTCACTAAAAAACAGAGTTACAATTACTAAAGACAATGGGAAGAAGCAGGTCTACCTCCAAATGAATGGGATGGAAGTTAAAGACACTGCCATGTATTACTGTGCAAGAGGTAGCGGGTACAACTTTGACTACTGGGGACAAGGGACCATGGTCACCGTCACTTCAGCTACTTCAAAATCCCCATCCCTTTTTCCACTCATTTCTTGT…	1719
GDExl11004	B05	865856	489306	sdf2	Xl	good	1	0	0	1	0	0	0	2	0	IRBG_004_C07	BC082685	LOC494694	ATGACGAAGCCTCAGGATGGAGCCGGCTCTCTCCTGCTGTTCATCACTCCGTTGCTGCTGCCGGTGAGCTTTGCCTCCGAGCTGTCCGTGGTGACCTGCGGCTCAGTGGTCAAGTTGCTCAATATCAAGCACAATGTCCGGCTCCATTCGCATGACGTTCGCTACGGTTCAGGCAGCGGACAGCAGTCTGTGACAGGCGTCACATCTGTAGACGATGGCAACAGTTACTGGCGTATCCGTGGGCAAACCTCCACTGTATGCGAGAGAGGAACAATGATTAAATGTGGACAATCTATGCGTCTAACACATGTCAACACAGGACGCAATCTGCACAGTCATCACTTCACTTCTCCTCTGTCTGGAAACCAGGAAGTCAGTGCATTTGGGGATGATGGGGAA…	657
GDExl11004	B06	6077877	942864	emc3	Xl	good	1	1	1	1	0	0	0	4	0	IRBG_004_D08	BC081227	MGC85432	ATGGCTGAGCCAGAGCTGTTGCTGGATTCCAACATTCGACTGTGGGTCGTTCTCCCCATCGTCTTCATCACGTTTTTCGTAGGAATGATCAGACATTACGTTTCCATTTTACTTCAGAGTGACAAAAAGCTAACACAGGAACAAGTGTCAGACAGCCAGGTGCTTATTCGTAGCAGAGTCCTTAGAGAGAATGGCAAATACATTCCAAAACAGTCATTCCTAATGAGGAAGTTCTTTTTCAATAATTCAGAAGATGGATTTTTCAAAAAGACCAAGAGGAAGGTGGTTCCCCCCTCCCCAATGACAGACCCTACAATGTTAACAGACATGATGAAAGGAAATGTGACCAATGTGCTTCCCATGATTCTCATTGGTGGATGGATCAACATGACTTTCTCC…	693
GDExl11004	B07	999491	999485	ap2s1	Xl	good	1	1	1	1	0	0	0	4	0	IRBG_004_E09	BC078470	MGC85224	ATGATCCGCTTTATCCTGATCCAGAACCGTGCCGGGAAGACTCGCCTGGCCAAGTGGTACATGCAGTTTGATGATGATGAAAAGCAAAAGCTGATTGAGGAGGTTCATGCTGTGGTCACTGTCAGAGATGCCAAGCACACTAATTTTGTGGAGTTTAGGAACTTTAAGATCATATACCGCCGGTATGCTGGGCTGTATTTCTGTATATGTGTGGATGTGACCGACAATAACCTGGCCTATCTGGAAGCCATCCACAACTTTGTAGAGGTGTTAAACGAGTATTTCCATAATGTATGTGAATTAGATCTGGTGTTCAATTTCTACAAGGTATACACAGTGGTGGATGAAATGTTTTTGGCTGGTGAAATTAGAGAAACGAGTCAGACAAAAGTTTTGAAG…	429
GDExl11004	B08	6254557	971578	otos	Xl	good	0	1	1	1	0	0	0	3	0	IRBG_004_F10	BC078483	MGC85248	ATGAAGCTGCTTCTTATTGGATTATATTTCTCTTGTGTTTTACTTGGCACGTTCATTGATGCCAGACCAGTGTATGAAGAGGAAGATCCATACTTGGACGCCCCTGCTCATCCTTACTGGCCCTTCTCCACTTCAGATTTCTGGCTGTATGTGGAGCATTTCCGCTCCCTGGGCGCATACGACAAGATAAATGATATGGCTCGTACCTTCTTTGCTCACTACCCTATTGGGGATACTCTTGGATACACTAGCAAAAACCATGATGAATAG	270
GDExl11004	B09	6254564			Xl	good	1	1	1	1	0	0	0	4	0	IRBG_004_F11	BC078462	MGC85215	ATGGCGTTCACGTTCGCGGCCTTTTGTTACATGCTGGCTTTGCTTCTCACGGCGGCGCTCATCTTCTTTGCTATCTGGCACATTATTGCTTTCGATGAATTGAAAACAGACTACAAAAATCCTATAGACCAGTGTAACACCCTCAACCCTCTTGTGCTTCCGGAGTATCTGATTCATGCTTTCTTCTGTGTCATGTTTCTGTGCGCTGCGGAGTGGCTTACCTTGGGTTTAAACATGCCTCTTTTAGCTTATCATATTTGGAGGTATATGAGTAGGCCGGTCATGAGTGGACCAGGACTGTATGATCCTACAACTATTATGAATGCTGATATACTAGCCTACTGTCAAAAGGAAGGGTGGTGTAAATTAGCGTTTTACCTTCTGTCATTTTTTTACTTC…	435
GDExl11004	B10	5941032	5941005	lsm5	Xl	good	1	1	1	1	0	0	0	4	0	IRBG_004_G12	BC078466	MGC85219	ATGGCGGCTACCGTGCCTCCCAATTCGTCGCAACTTCTCCCGCTCGAACTTGTGGACAAGTGCATAGGATCTCGCATCCATATCGTTATGAAGAGTGATAAAGAAATTGTTGGCACCCTTCTTGGCTTTGATGATTTTGTCAACATGGTGTTAGAAGATGTTACAGAATTTGAAATCACACCGGAAGGAAGGCGAATTACAAAACTCGATCAAATATTACTGAATGGAAATAACATAACTATGCTGGTGCCTGGAGGTGAAGGTCCTGAAGTATAA	276
GDExl11004	B11	865154	478219	suclg1	Xl	bad	0	0	0	0	0	0	1	0	1	IRBG_005_H01	BC082922	LOC494796	ATGGTGCAGGTCAAACACAGGCTTCTTCGCCAGACTACAACACGGTTAATTGGTCCCAACTGTCCTGGAGTCATTAATCCTGGTGAATGTAAAATTGGAATCATGCCTGGGCACATTCACAAAAAAGGAAGGATTGGGATCGTGTCCAGATCGGGCACCCTGACCTATGAAGCCGTGCATCAGACCACGCAGGTTGGATTGGGACAGTCGCTGTGCGTCGGTATTGGTGGTGACCCCTTCAATGGAACGAATTTCATTGATTGCCTTGATGTCTTCTTGAGTGATCCTAAAACCGAAGGCATTATACTGATTGGAGAGATTGGTGGCAGTGGCGAAGAAAATGCAGCTGAATTCCTAAGAGTAAACAATTCTGGTCCTAATGCCAAACCTGTAGTGTCC…	588
GDExl11004	B12	6255308			Xl	good	1	0	1	1	0	0	0	3	0	IRBG_005_H02	BC082903	LOC494785	ATGAGCACAGAAATGTGTAACTTCCCCATGGAGGTGGCCGTGTACGAGCTGCACAATTTTTCCATTTCATTTTTTTCCTCCTTACTGGGGGCTGATGTGGTGTCTGTAAAGTTGGATAACAGTGCATCGGGTGCCAGTGTCGTTGCCATTGACAACAAGATTGAGCAAGCCATGGATTTGGTAAAAAATCATCTCATGTACGCTGTGTGCGAAGAGGTCGAGGTGCTGAAGGAGCAGATTAAAGAGCTGGCGAAGAAGAACTCACAGCTTGAGAAAGAGAATCATCTACTCAAGAACCTGGCAAGCCCAGAGCAAATGAAGAAGTTCCAGTCCCGGCTTCCAACAGATGAAACACCAACCAAGACAAAACTAGATTTCCATCGATCAACTCTGAAAGCC…	414
GDExl11004	C01	967901	967892	rpl38	Xl	good	1	1	1	1	0	0	0	4	0	IRBG_004_C03	BC078548	MGC85404	ATGCCTCGCAAAATTGAAGAGATCAAAGACTTCCTACTGACAGCCAGAAGAAAAGATGCAAAATCTGTCAAGATCAAGAAAAACAAAGACAATGTTAAGTTCAAGGTGCGCTGCAGCAAATACCTGTACACTCTGGTCATTACAGACAAAGAGAAGGCAGAAAAACTGAAACAGTCTCTACCACCTGGTCTGTCTGTGAAGGAACTGAAGTAA	213
GDExl11004	C02	1016759	1016752	rpl28	Xl	good	1	1	1	1	0	0	0	4	0	IRBG_004_C04	BC078544	LOC100101273	ATGTCTGCTCACTTGCAATGGATGGTTATTCGCAATTGCTCCAGCTTTATTGTAAAGAGAAACCATCAGGTCTTTAGTACGGAGCCAAACAATCTGAAGGCAAGAAACTCCTTTCGGTACAATGGCCTGATCCACAAGAAAACAGTTGGAGTTCAGCCTGCAGCTGATGGAAAGGGGGTCATTGTTGTGCTAAAGAAGCGTGCAGGTCAGCGCAAGCCTGCAACATCTTATGAAAAAATTTCCATAAACAAGAACTCCCGCTCCACTCTGAGCAGCGTGCGTCACATTATCCGCAAGAACAACTACAGGAAGGATCTCCGCATGGCTGCTCTCCGTCGTGCTAGTGCTATTCTGAAGAGCCAGAAACCAGTTGTGGTGAAGAAGAAGCGCACCCGGGCA…	414
GDExl11004	C03	5884975	5884939	tmod4	Xl	good	1	0	0	1	0	0	0	2	0	IRBG_004_C05	BC078623	MGC85587	ATGTCTTACCAGAAGGACCTGGAGAAGTATCGGGATGTAGATGAGGATGCGCTCATGAAGGCCATGTCCCCAGAGGAACTGGCTCAGCTGGACTATGAGCTCCAGGAGATGGACCCAGAGAACATCCTTCTGCCAGCAGGCATGCGTCAGAAAGACCAAACCACAAAGAATGCGACTGGGCCACTAGACAGGGATGCCCTCTTACAGCACCTGGAGAAGGAAGCCATCGAGTACAAAGAAAGAGATGACCTGGTGCCTTTCACCGGAGAGAAAAAAGGGAAAGCTTTTGTACCCAAACAAGCCAAACGGGAGATCCCCCAAGAAGAGCAGATCACATTAGAGCCAGAGCTGGAGGAGGCTTTGGCCAACGCTACCGATGCAGAGATGTGCGACATTGCA…	1041
GDExl11004	C04	973610	973604	cfd	Xl	good	1	0	0	1	0	0	0	2	0	IRBG_004_D06	BC082912	ami	ATGAATATCTCCAGGGTTCTGTTTGCGGTGGTCCTGGTACTAACTGTTTCCACCTATGAATGCAGGCCACGTGGGCGTATTCTAGGTGGGCAAGATTCAAAGGAAAAAACCTGGCCTTTTATGGCATCTATTCAGAAGAATGAGGTCCACCAATGTGGGGGGGTCCTTATTTCTGATAAATGGGTGCTGAGTGCAGCACACTGTGCTACTGACAGCAATAATTCATCACTGCATGTGATGCTTGGCGCCATCTCTCTCACCAAACCAGAGCAATACAAAATAGTTTTAAAGGTGGAAAGGGAGATCCCTCACCCTCTGTACAATTCTACCAAAAAGCATCATGATCTTCTCCTGCTAGAGCTATCTGAAAAAGTAACATTAAGCGAAGCTGTGAAGCCC…	792
GDExl11004	C05	974806	974798	rpl36a	Xl	good	1	1	1	1	0	0	0	4	0	IRBG_004_D07	BC078555	MGC85428	ATGGTGAATGTTCCCAAGACCCGCCGGACCTACTGCAAGAAATGTGGCAGGCATCAGCCACACAAAGTGACCCAATACAAGAAGGGCAAGGATTCTCTGTACGCCCAGGGAAAAAGGCGTTATGACCGCAAACAAAGCGGCTATGGTGGCCAGACCAAGCCAATTTTCAGAAAGAAGGCTAAGACCACAAAGAAGATTGTCTTGAGACTGGAGTGTGTTGACTCAAACTGCCGATCAAAGAGAATGCTGGCAATCAAGCGATGCAAGCACTTTGAATTGGGAGGGGACAAGAAGAGAAAGGGTCAAGTCATCCAGTTCTAA	321
GDExl11004	C06	974469	974465	pmm1	Xl	good	1	1	0	1	0	0	0	3	0	IRBG_004_E08	BC081220	MGC85250	ATGGCTCAGTGTGACGTTCTGTGTTTGTTTGATGTGGACGGAACCCTGACAGCAGCCAGGCAGAAAGTCTCAAAAGAAATGGCAGAATTTCTACAAGAGCTGCGAAAAAAGGTAAAAGTCGGGGTTGTTGGAGGCTCCGATTTTGAAAAAATCAAGGAACAGCTTGGAGATGATGTTGTTGAACAATTTGACTATGTATTTGCTGAAAATGGGCTTGTGGCTTATAAAGATGGGAAATTCTTGTGCAAACAGAGTATTCACGCCCACTTGGGAGAGGATTTACTGCAAGATATCATCAACTACTGTCTAAGTTACATTGCAAAGCTCAAGCTGCCAAAGAAAAGAGGCACATTTGTGGAATTCCGGAATGGGATGCTTAATGTTTCGCCTATCGGAAGA…	741
GDExl11004	C07	6254555	6372191	prss3	Xl	good	1	0	1	1	0	0	0	3	0	IRBG_004_F09	BC078492	MGC85264	ATGATGCCTATCTGGGTATTGATGTTCCTGGCAGTTGCAGCTGCAGCTCCTCTGGATGACGATAAGATTATAGGGGGATATGAATGCACCCCTCACTCTCAGCCCTGGCAGGTTTATTTAACCCAAAATGGAGACCGCTGGTGTGGGGGTTCACTTATCTTACCAAGGTGGATTATTTCTGCTGCACATTGCTACGTTCCACCCGAGACCATGGTTGCTCACCTTGGAGAACATGACCTTAATAAGAAGGAGACAACTGAGCAGCACATCCAAGTGGAGAGCATCTACATGCACCACGGCTACAATGAGGATACTTATGACAATGATATCATGTTGGTTAAACTAGTGGAACCTGCTCAGTATAATCAGTATGTACAGCCCATCCCAGTGGCAAGAAGC…	747
GDExl11004	C08	6254562	5928118	mak16	Xl	good	1	1	1	1	0	0	0	4	0	IRBG_004_G10	BC078464	rbm13-prov	ATGCAGCATGATGATGTAATCTGGGATGTTGTGGGGAACAAGCAGTTCTGCTCTTTCAAAATAAAAACAAAGACACAGAACTTCTGTCGAAATGAATACAACATAACGGGGCTGTGCAATCGCTCCGCCTGCCCCCTAGCCAACAGCCAGTATGCCACCATCAAAGAGGAGAAAGGCATCTGCTATCTGTATATGAAGACAATAGAGAGAGCGGCCTTCCCAGCTCGCATGTGGGAGAGGGTACGACTGAGCAAGAATTATGAGCAGGCGCTGGAACAAATCGACGAGAACCTGATCTATTGGCCGCGCTTCATTAGACACAAGTGCAAGCAGAGATTCACCAAGATCACGCAGTACTTGATCCGCATCCGCAAGCTCACACTCAAGAGGCAACGTAAA…	906
GDExl11004	C09	6254554			Xl	good	1	1	1	1	0	0	0	4	0	IRBG_004_G11	BC078494	MGC85267	ATGGCGGCACTGACAGCTTCATGGCTGTCTCGGCTCTGTGCTCCTACATTTCGACCAGCCTCTCTGGCTGCCATACACACAAGGACCTGGAACCCACCAACTCAAACTGAAAATGCCACCAGCCTCCTACCAGTCAGACAGAATAGCAGTGCAGTTACTGCAAAAAAATCATCACTGCCGAGCAACAAAGGGGAGTTTGTTATCACAAAACTGGATGAGCTGGTGAACTGGGCACGCAGGAGCTCCCTGTGGCCCATGACTTTTGGATTGGCATGCTGTGCAGTAGAAATGATGCATATGGCTGCGCCTCGTTATGACATGGACAGGTTTGGGGTAGTTTTTCGAGCTAGTCCCAGGCAAGCAGATGTGATGATCGTGGCAGGAACCCTCACCAATAAG…	654
GDExl11004	C10	6254560			Xl	good	0	0	0	1	0	0	0	1	0	IRBG_004_H12	BC078467	MGC85221	ATGTTAAGAAAATTCCGATTTCGGAAGGAAACCAATAATGCAGCCATTCTGATGAAGATAGACAAAGAGAAGCAACTGGTGATATTAGAAGAAGAATATCAGGATATTTCTCCTGATGAGCTACAGAACGAGCTGCCTGAACGGCAACCAAGGTTCTTGGTGTACAGTTATAAGTATGTGCATGAAGATGGCAGGATCTCCTATCCACTCTGCTTTATATTCTCCAGCCCAGTGGGATGTAAACCTGAGCAGCAGATGATGTATGCAGGAAGTAAAAACAGACTAGTACAAACTGCTGAGCTTACAAAGGTCTTTGAGATCAGAAACACAAGTGATCTGACAGAGGACTGGCTGAAAGAACGCTTGGCATTTTTCCGTTGA	381
GDExl11004	C11	6254332			Xl	good	1	0	1	1	0	0	0	3	0	IRBG_005_A02	BC078576	MGC85478	ATGAACACACAAGAAGAAGAACAAGAGGGGTGCAGCACCGGACCCGAGTCTGTCCTGCGACTGCGCAAAGGACACATGCCAGTCACCTCCACAGACTCCCAGCATGAACAGTTCGACAATCTGTGCCCCCTCTTGGCGGACCCCCCTCCGAATCCTGCACCAGATAATAACGTAGAGGAAAATGACAGCGTTGAGGAACCGGCTCAGGAAGATGAAGGCTTCATGGGAATGGCCCCTCTCCTTCAAGCCCATCATGCCATGGAACGGGTGGAAGAATTTGTGTGCAAGGTATGGGAAGGAAGATGGAGAGTCATCCCCCACGACGTGTTGCCAGATTGGCTAAAGGACAACGACTACCTGCTGCATGGCCACCGGCCCCCCATGCCTTCCTTCAGAGCC…	1158
GDExl11004	C12	952578	952571	esd	Xl	good	1	1	1	1	0	0	0	4	0	IRBG_005_A03	BC078560	MGC85439	ATGGCCTTAAAGGAGATTTCAAGCAACAAGTGTTTTGAGGGATTCCAAAAGGTGTTTGAACATGACAGCACTGAACTGAAATGCAAGATGAAGTTTGGAATTTATTTGCCTCAGAAAGCTGAAAGCATAAAATGTCCAGTTATTTACTGGCTTTCAGGATTAACATGTACGGAGCAAAACTTTATCACAAAAGCAGCTTTTCATCAAGCTGCCTCTGAGCATGGACTTATCATAGTAGCACCAGATACCAGCCCACGTGGCTGCAACATAGATGGAGAAGAGGAGAGCTGGGATTTTGGTACAGGAGCTGGATTCTATGTCAATGCCACTGAAGATCTTTGGAAAACAAACTACAGAATGTATTCATACATAGTAGATGAGCTTCCACATCTTATAAAT…	849
GDExl11004	D01	6256605			Xl	good	1	1	1	1	0	0	0	4	0	IRBG_004_D03	BC078541	rpl34	ATGGCTCCCCGCCTCACGTACCGTCGTAGGCTGTCCTACAATACAACCTCCAACAAAACAAGACTATCTCGGACACCAGGTAACAGAATTGTATACCTGTACACCAAGAAAGTTGGCAAAGCACCCAAATCAGCATGCGGTATCTGCCCTGGAAGACTCCGTGGTATCCGTGCTGTTAGACCTAAAGTTCTTATGAGACTGTCAAAGACTAAGAAGCATGTCAGCAGAGCTTATGGCGGATCCATGTGTGCAAAATGTGTTCGTGATAGGATTAAGCGGGCATTCCTTATTGAGGAGCAGAAGATCGTTGTCAAAGTATTGAAAGCACAGGCACAAAGCCAGAAGGCAAAATAA	354
GDExl11004	D02	1004243	1004237	polr2d	Xl	good	1	1	1	1	0	0	0	4	0	IRBG_004_D04	BC078547	MGC85403	ATGGCTGCCGGCGGAGCGGAGACGCATTCGGGGGATGCAGAGGAAGATGCTTCGCAATTATTGTTTCCCAAAGAGTTTGAGAGTGCCGAAACCCTGCTGAATTCAGAGGTGCACATGCTCCTGGAGCACAGAAAGCAGCAGAACGAGAGTGCAGAGGAGGAACAGGAGCTCTCTGAGGTCTTCATGAAAACCCTTAACTACACTGCCAGGTTCAGCCGCTTCAAGAACAGAGAAACCATTGCTAGTGTCAGAAGTTTGCTGTTGCAGAAGAAGCTGCATCGGTTCGAGCTCGCCTGTTTGGCCAATCTGTGCCCAGAGACGGCAGATGAGGCTAAAGCCTTGATCCCAAGCCTGGAAGGGAGGTTTGAGGAAGAGGAGCTGCAACAGATTCTAGATGAT…	429
GDExl11004	D03	6254326	999214	nme3	Xl	good	1	0	1	1	0	0	0	3	0	IRBG_004_D05	BC078612	MGC85572	ATGATCTGCCTGGTGCTCACCATCTTCGCGCACATCTTCCCTTCAGCCTGGACGGGAATCAATGAGCGCACTTTCCTGGCCATCAAGCCTGATGGTTACCAACGGCGACTGCTTGGCGAGATCATTCGCCGCTTTGAGAAAAAGGGATTCCGTCTCGTGGCCATGAAGATAGTGCAGGCCTCGGAGAAACTGCTCAAGCAGCATTACATTGCCCTGCAGGACAAGCCCTTCTATGACCGGCTGGTAAAGTACATGGGTTCTGGACCAGTGGTTGCCATGGTGTGGCAGGGCTTGGATGTGGTGAAGACTGCACGTCTAATGATCGGGGAGACAAACCCAGCTCACTCTTTGCCGGGCACAATCCGAGGAGATTTCTGCATTGATGTCGGCAGGAATGTT…	510
GDExl11004	D04	865663	486986	tnni3	Xl	good	1	0	0	1	0	0	0	2	0	IRBG_004_E06	BC082923	LOC494826	ATGTCTGATGAGGAAGAGGTGACCTATGAAGAAGAGGAGGAAGATTATGTTGAAGAAGAAGAAGAAGAAGAGGAAGTGGTGGCCCCTGAACCACCAAAACCTGCTCCTCCTCCTGCAGCTCCTCCACCTCTCATCCGCCGGCGCTCCTCCGCTAACTATCGGGCCTATGCCACAGAACCACAGGTTAAGATAAAACCCAAGATTTCTGCATCACGGAAGCTCCAGCTGAAGAGTTTGATGCTGCAGATTGCTAAGGCAGAAATGGAACATGAGGAAGAGGAGAGAGCTCTCGAGAAGGAGAGATACCTTGCAGAACAATGTCAGCCTCTACAACTGTCCGGCTTATCCCTCTCTGAACTGCAGGACCTGTGTCGGGAGCTTCATGCAAGAATCGATGTA…	741
GDExl11004	D05	6254352	945192	cdc42se1	Xl	good	1	1	1	1	0	0	0	4	0	IRBG_004_F07	BC078508	MGC85303	ATGAGTGACTTTTGGCACAAGCTGGGCTGCTGCGTCGTAGAAAAGCCACAACCAAAGAAGAAGCGGAAGAGAATTGACCGATCGATGATCGGAGAGCCTATGAATTTTGTCCACTTGACTCACGTTGGGTCAGGAGATATGGGAGCCGGTGATGGACTTCCAATGGCCGGTACAGTCCAGCAGCAGATGAGGTCCAAATGTGGACGTGACAGACAGTGGAGCAACTCCAGAGTTTTGTAG	240
GDExl11004	D06	6465967			Xl	good	0	0	1	1	0	0	0	2	0	IRBG_004_F08	BC082898	LOC594871	ATGTCCTGGGCTGTCCTCCTCCTCTCTCTCACCTCTCTCTGTACATATTCAGCCGCCCAAGTCTCTCTTACTCAGCCAGTGTCTGAATCAGTGAAATTGGGGGAGACAGTGAGAATCTCCTGCACACTCAGTGGTTACAGTATCAGTGATCGTGCTGTGCACTGGTTCCAGCAGAAAGCAGGGAATCGCCCCAGATACTTACTGTGGTTTAATTCTGACTCAAGCAAACACCAGGGAGATGGGGTACCTGATCGGTTCTCTGGATCCAAAGATTCCCCTAATAATGTTGGCTATTTAACCATTAAAGGAGCCTTACTAGAAGATGATGCAGATTATTACTGTGCTATATGGTATTCCAGCTCGTTGCATATCTTTGGAGGTGGAACCCAGCTGACTGTC…	723
GDExl11004	D07	6254561	1010039	timm8b	Xl	good	1	0	1	1	0	0	0	3	0	IRBG_004_G09	BC078465	MGC85218	ATGTCTGACTTTGATTCAAACCTGGATTTGGCGGGGACTGGAGCGAGTCCCGCGGAGGCTGCAGAACTGCAAAGGATGTTGGCGGTGGAACAGCAGAAAGCCCAGTTCACTGCACAGGTTCATAATTTTATGGATGTGTGCTGGGACAAATGCATTGACAGACCTGGAAACAAGCTGGATTCGCGGACTGAGAGCTGCTTGGTTAGCTGTGTAGACCGATTCATAGATACAACCTTGTCCATCACCAATCGGTTTGCTCAGATTGTACAGAAAGGAGCACATTAA	285
GDExl11004	D08	865899	489761	dynlt3	Xl	good	1	1	1	1	0	0	0	4	0	IRBG_004_H10	BC082681	LOC494690	ATGGAAGATCAGAACAAAGGAGAGACTGCATTCAATGGAGATGAAGCCAGTATTGTTGTGAAGGAGTGTGTAGATGTCATCTTGGGTGGAGTTGACTATGATGAGAATCGAATTAACGAGTGGATGTCAGCGGTGGTTGAACAGTCTTTAACACACCTAGTAAAGATGGGGAAAGCCTTTAAATACATTGTGTCCTGTACAGTGATGCAAAAACGGGGATCTGGTCTTCATGCTGCAAGTTCTTGTTTTTGGGATAACAACACCGATGGGAGCTGCACAGTGCGATGGGAAAACAGGACCATGTATTGCGTTGTCAGTGTGTTTGCTGTCGCCATCAACTTATAG	345
GDExl11004	D09	6255600	959356	rabac1	Xl	good	1	1	0	1	0	0	0	3	0	IRBG_004_A12	BC082682	LOC494691	ATGGCGGGGAAGAACGGGGACGATTTTAGTGATGTAGCAGAAGAGGGACCAGGTGGAATCCTTAACAAAATGTTTCCTAAAATGATCACTCAGACTGCTGCGAAGGACTGGATTAACAGACGTCGTGCGCATATCCGCCCGTGGAGGAATTTTGTGGATCAGCGGCGTTTCTCTCGCCCTCCCAACTTCGGAGAACTGTGCAAGCGTATGACAAGGAATGTTGAGCATTTTCAAAGCAACTATATATTTATCTTCCTTGGACTCATCTTGTACTGCATAATCACCTCTCCGATGTTGCTGATCGCTTTAGCTGTGTTTTTTGGAGGTTGTTACATTATTTACCTGAGGACTCTGGAGTCGAAGATGGTTTTGTTTGGACGAGAGCTTAGCACAGCAAAT…	564
GDExl11004	D10	982950	982943	rnf114	Xl	bad	0	0	0	0	0	0	1	0	1	IRBG_005_A01	BC081234	MGC85497	ATGAGAGAGCACTTGGCCGCTTGTTCAAAATATGAAAAATATGTCATGAATGGGATTAAGTCTGTCAAGATGGGCAAGCCCCAGGAAGCTGGTGATGTCCCAAACCGCTTCACCTTTACCTGCCCCTACTGCCAGGAACATAACCTCTCTCAGGAAGGGTTAGTGGATCATTGCAAGAGGTTACACATGATGGATCCAACTCCTGTGGTTTGCCCAATCTGTGCCTCCATGCCATGGGGAGATCCAGCTTACAGGAGCGCCAACTTCATAGAGCACATTAATCGTAGACATCGCTTCTCCTATGACACCTTTGTGGATTACAGCGCAGACGAAGAAGCCATGATAAACGAAGCATTAGTGCGTTCTGTTTCGGACAACTGA	381
GDExl11004	D11	923065	923056	atp5l	Xl	good	1	1	1	1	0	0	0	4	0	IRBG_005_B02	BC078473	MGC85230	ATGGCTCAGGCAGCTCAGAGGCTTGTAAAGGCCGTAACCACAAAGACTCCTCAGCTTGTTGGCGCTGCTGTTGGTTACTCCCGTCCACGACTTGCTACTTTTTGGTACTATGCCAGAGTTGAGCTCGCCCCTCCAAGTCCTGCAGAGATCCCAAAAGCCATTGAGAGCATAAAGGGTCTGGCCAAGTCTTTTCAAAGAGGCCGCTTGTCTGAGCTCACTGTCCGGGAGACCCTGCGAAATGGTCTGGTAGCTATAGAGGTCCTTATGTGGTTTTATATTGGGGAGTGCATCGGAAAAGGTGGCCTTGTGGGATACAATGTTTGA	324
GDExl11004	D12	6255310	6258926	ackr4	Xl	good	0	0	0	1	0	0	0	1	0	IRBG_005_B03	BC082897	LOC494782	ATGGAGGAAAAAATCAATACCACAATAAGAGCAACAACAGAAAACTATGATGAATATGGAGACACCACCTTTGACTATGGTAATTACGAAGAGCTCTGTGAGAAGAAGGAAGTTCGACAGTTTGCACAGATTTTCCTCCCTGCTTTCTATGCTGTGGCATTCGTGATAGGGGTGGCTGGGAATTCTCTAGTGGTTGCCATATACTCTTATTACAAGAAGATGAAAAGCAAGACTGATGTGTACCTTCTTAATCTGGCAGTAGCCGACCTTTTACTTCTATTTACACTACCTTTCTGGGCAACTGATGCTGCTGTAGGGTGGCAGTTTGGCATATTCATGTGCAAGATAACTTCTGCTTTGTATACTATAAATTTCAGCTCAGGTATGCAGTTCCTGGCT…	1071
GDExl11004	E01	5804136	5804074	slc48a1	Xl	good	1	1	1	1	0	0	0	4	0	IRBG_004_E03	BC082899	hrg1-a	ATGGCGGTCACCAGGCAGCTTTGGATCCGTATCATTTACGCGGCGGTGGGCACCTTGTTTGGCCTATCAGCCTTCCTGGTATGGAACGTGGCCTTCGTGCAGCCTTGGACCGCGGCCATGGGAGGGCTATCAGGGGTTCTGGCACTTTGGGCGCTCATCACACACATCATGTACGTGCAAGACTTCTGGAGGACATGGCTGAAAGGACTGCGCTTCTTCCTTTGTATAGGCGTGCTTTTCTTGGTACTGGCGCTGGTAGCCTTCATCACATTCCTTGCAGTAGCCATATCAGAGAAGCAATCCATATCCGACCCAAAGAGCTTATACTTGTCCTGTGTATGGAGCTTCATGTCCATGAAGTGGGCCTTCCTGCTCAGCCTGTACTCCCACCGCTACAGG…	438
GDExl11004	E02	987673	987669	psmc3ip	Xl	good	1	0	1	1	0	0	0	3	0	IRBG_004_E04	BC082900	LOC494783	ATGAGCAAGTCCAAGGAAGCGGCTGCTAGCAGCATTATTCTGAAATATCTCAATGATCAGAACAGACCTTACAGCACCCAGGATGTGTTCAGTAACCTGCAAAGGGATCACGGTCTAGGAAAAACGGCAGTTGTCAAGACCATGGAGTTGCTGGCTCAAAAAGGGAAGATCAAGGAGAAAGTTTATGGAAAACAGAAAATCTACTTTGCAGATCAGGAGCAGTTTCCAAGCGTTAGTGACTCAGAGCTTAAGGATCTCGATGCCCAAGTCACAGAACTTTCTAGCAAACTGCAGAGTTCTCAGCAGAGCTGCCGCCAGCTGGAGTCAGAGCTGAAAGATTTGACCAGCTCCTTAACCACAGAGGAGATGCTAAAAGAAGTCTCTTGCTTAAAGGAAGAA…	645
GDExl11004	E03	953196	953193	crip1	Xl	good	1	0	1	1	0	0	0	3	0	IRBG_004_E05	BC078491	MGC85263	ATGCCCAAGTGTCCCAAGTGTCAGAAAGAAGTCTACTTTGCCGAGAAGGTATCCTCCCTGGGCAAAGACTGGCACAGACCATGTCTCAAGTGTGAAAAGTGCAGCAAGACCCTTTCCCCTGGAAGCCATGCTGAGCATGATGGGAAACCTTATTGCAATCAACCATGCTATGGAGCATTGTTTGGACCAAAAGGATTTGGCCGTGGTGGAGCAGAAAGTCACTCTTACAAATAA	234
GDExl11004	E04	947423	947418	ndufs4	Xl	good	1	0	0	1	0	0	0	2	0	IRBG_004_F06	BC078596	MGC85528	ATGGCGTCTTCAATGTCACCAGCGTTGAGGCAGCTGCTATGGGGAAGCCGAACAGTAATAAACTCACACAGGTCACTGAGCGCTTCCACATGGAGACTGGCACAGACCCAAGCTAAAGACACGCAACTCATCACGGTTGATGAAAAAATGGATATATCTACCATAAGTGGTGTTCCAGAGGAGCACATCAAAACAAGAAAAGTCCACATTTTTGTTCCTGCACGGAATGCAATGCAGTCTGGTGTGCAAAACACAAAGAGATGGAAGATGGAATTTGACACTCGGGAGCGCTGGGAAAACCCTTTAATGGGATGGGCATCAACGGCGGATCCTTTGTCTAATATGGTGCTGTCCTTTTCTTCCAAAGAAGATGCTATCTCTTTCGCTGAAAAGAATGGA…	501
GDExl11004	E05	6253603	494042	fntb	Xl	good	1	1	1	1	0	0	0	4	0	IRBG_004_G07	BC081217	MGC85220	ATGGCGGATCCCATGGAGTTGCTGAGATGTGAGCGCGATAGCCATGTAACCGAGCACCTACAGGATGACTCCGTGCCTACTGAGACTTCTGCTGAGCAGAAAAAAGTGGAGAATAATATCAGTGCTCTGTTCAGCGCCTACAAGAAAAACCAAGGAAAGATCCAGCTTGTTCTGGAGAGAGAGTCACACGCTCATTACTTAAGGAAGGGCCTACGGTACCTGTCAGACTCCTATGAGTGTTTGGATTCCAGTCGTCCCTGGATCTGTTATTGGATAGTACATAGTATGGCGTTGCTAGATGAGCTGATTCCCGAGTCTTTGGCATCTGACGTTTGCCAGTTTCTAATACATTGTCAGGACCCCAATGGTGGATTTTGTGGAGGTCCTGGGCAACAGCCC…	1245
GDExl11004	E06	946549	946545	dnajc8	Xl	conserved	0	0	1	1	0	0	0	2	0	IRBG_004_G08	BC078484	MGC85251	ATGGCGGCTCCCGGGTCTGGCGGTCCGTCCGGTTCAGTGGATGATGCTTTCTCGACGTATTACACAGAGGTTAAGCAAATTGAAAAACGTGATTCTGTCTTAACCCCAAAGCAGCAAATCGAAAGACTGATTAGACCTGGATCGTCCTACTTTAACTTAAACCCTTTCGAGGTCCTGCAAATTGATCCAGAAGCAACAGATGAGGAAGTCAAGAAGAGATTTCGCCAGTTATCGATTCTTGTTCATCCGGATAAAAATCAAGATGATCCAGAAAGAGCCCAGAAAGCTTTTGAAGCTGTAGACAAAGCCTATAAAGGTCTCCTGGAACCAGAGCAGAAAAAGAGGGCTATTGATGTCATCCAAGCTGGACAGGAATATGTTGAACATATTGTAAAAGAA…	753
GDExl11004	E07	6255309			Xl	good	1	1	0	1	0	0	0	3	0	IRBG_004_H09	BC082901	LOC494784	ATGGAGCTGCACCTCTGGCTTTTACTCATTGCTGGATCCATGGCAGATCAAAACATGAGAGACAATGTCTTCCTCTTCCCCAGTCAGTCTGCTTCTGATTATGTGCTTCTGACACCAAAGATGACTGGGCCTTTACAAAAACTCACCGTTTGCTTGAGGAGCAACACAGACAGAGGAGGCTCTGCTCTTTTTACTGTGGGCACCCCTGAGTCACGGATCCGCAATATTTTTAGCATTTTACCATTCACTATGGCCAACCCATATTTTTATTGCAAAATCTACATAAACAATACAGATGTAACCATAAATGCAAAGGCAGATGTTCTGAGCTGGATTCACATGTGTGTGACCTGGGACTCTAACACTGGAGTTGTAGAGCTTTGGGTTAACGGAAGAGCG…	678
GDExl11004	E08	866007	490845	cuta	Xl	bad	0	0	0	0	1	0	1	0	2	IRBG_004_A11	BC078516	MGC85327	ATGGCATCTGACAGTTATGTATCAGGTTCTCTTTCTGCAGCCTATGTTACCTGTCCTAATGATACAGTGGCCAAAGACATTGCCCGGGGTCTTGTGGAGCGAAAGTTAGCAGCCTGTGTAAATGTTATACCCCAAATCACCTCCATATACGAATGGAAGGGGAAGTTAGAAGAGGATACCGAAGTACTTCTGATGATTAAGACCAGATCTTCCAAAGTTTCAGCACTGACAGAATATGTTAGGTCTGTTCATCCTTATGAAGTCTGTGAGGTCATCAGCCTTCCCATAGAGCAGGGGAACCCTCCATACCTGAAATGGGTTGGGGATATTGTACCAGAGTAA	342
GDExl11004	E09	1016356	1016349	shfm1	Xl	good	1	1	0	1	0	0	0	3	0	IRBG_004_B12	BC078531	shfm1	ATGTCGTCTGATAAGAAGCCACCGGTTGATTTGGGTCTTTTGGAAGAGGACGATGAGTTCGAAGAGTTTCCCACCGAAGACTGGACGGGTTTCGATGAAGATGAAGATACACATGTCTGGGAAGATAACTGGGATGATGACAATGTAGAAGATGATTTTTCAAATCAGTTAAGGGCTGAATTAGAGAAACACGGATACAAGATGGAGACATCATAG	216
GDExl11004	E10	6253602			Xl	bad	0	0	0	0	0	0	1	0	1	IRBG_005_B01	BC081219	MGC85240	ATGTCCTACTCACACCACTTTGTGGATTTCCACGGCTCTAACATCCCCAGCTCCATGAAAAAGCTGGTTGTGACCCAGCTCAGCCCCAACTTCAGGCAGGCTGTTACTCTCATTCCCAACGCCCCGGTGCCAGTGCCAGGGGACGGAGAACTCCTCGTCAGGAACCGCTTTGTAGGAATCAATGCATCGGATATAAACTACTCCTCTGGGCGATATGACATTTCAGTAAAGCCTCCATTTGATGCTGGATTTGAAGGCATTGGGGAAGTTGTAGCTTTGGGCCTCAGTGCTAGTAAAACATACACTGTAGGCCAAACAGTAGCCTATGTTAAAGGTGGCTCATTTGCCGAATATACTGTTGTACCTGCTAAAACTGCAGTCCCAGTACCCTCCGTAAAA…	867
GDExl11004	E11	943127	943121	wibg	Xl	good	1	1	1	1	0	0	0	4	0	IRBG_005_C02	BC082679	LOC494688	ATGGCGGCTCCTTATGTTTCCGATGACTCCGGGAAGTACATAGCATCCACTCAGCGACCAGACGGTTCCTGGAGGAAGCAGAGAAAAGTGAAGGAGGGATATGTGCCCCAAGAAGAAGTACCAGTGTATGAAAATAAATATGTCAAGTTCTTCAAAAGCAAACCTTCTCTGCCTCCTGGTCTTTGTGAAGCCGATGGCACTACAGGCCAAGCCCAGCCTTCAAAGCCTGATGCTGACGCCAGCTTGTCCAAAACAGCCAAGAGGAACTTGAAGCGCAAAGAGAAAAGGAAACAAGAGAAAGGGGAACGCGAGCAGGTGGAAGAAACACGACAAGATCTGGAGAGGGTTAACATTTCAGATACCCCTGTGCAAAAGAATGTGACATCAGCACATAAGAAT…	600
GDExl11004	E12	5924802	5924778	asb12	Xl	good	1	0	0	1	0	0	0	2	0	IRBG_005_C03	BC078478	MGC85239	ATGCTTCAGCTTAGAGGGCATGAATATGACCTTACAGAAAGCTGTCAGCTCCACCTTACAGTGGCAAAAGATGATCCTCATCAACTCAGCGAGCTACTGTCTCAATCCAGGTACAAGGAAGTTATCAACAGCCCTAGCGGCTGGGGCGTTCCAGAAACCCCTCTCCGTTGTGCTGCATCTCATGGCTTTTTAAACTGTCTGAAAATCCTGTTGGACAATGGAGCAGAGGTTGACAGGTTAGATGTGAAGGCCCAGACTCCACTTTTTACTGCTGTCAGTGCTGGCCATTTGGAGTGTGTTAAAGCATTACTGCAAGCTGGAGCTAATCCTTGTGGGAGCATGTACAATAACTGTTCCCCCATACTTACTGCAGCGCAGAATGGGAATGACAACATATTA…	891
GDExl11004	F01	1014768	1014761	coro2b	Xl	bad	0	0	0	0	1	0	1	0	2	IRBG_004_F03	BC081222	MGC84457	ATGTCATGGCGCCCACAGTACCGGTGCTCTAAATTCCGGAATGTCTACGGGAAAGTGGCGAGCCGAGAGAACTGTTATGATTGTATACCGATCACAAAGAATGTGCACGACAACCACTTCTGTGCCGTCAACCCTAAGTTTCTGGCAATTGTCACTGAAAGTGCAGGAGGGGGTTCATTCTTTGTAATTCCTTTACACCAGACTGGCCGCATTGAACCTAATTACCCTAAAGTGTGTGGACATCAAGGCACAGTTTTGGACATTAAGTGGAACCCATTCATAGAGAATATCATCGCATCCTGCTCTGAAGACACCTCGGTGAGGATATGGGAAATACCAGATGGTGGTTTGAAGAGGAACATGACAGAGGCTGTCCTGGAGTTATACGGACATAGCCGG…	1428
GDExl11004	F02	866100	491828	dynlt1	Xl	good	1	1	0	0	0	0	0	2	0	IRBG_004_F04	BC078505	MGC85297	ATGGATGAATTTCAAACGGCAGAGGAGTCTTCATTTGTTGTGGATGAAATAAGCAACATCATTAAGAGTCAATCGAAAGTGCCATTGGTGGTAATGCCTACCAGCACAACAAAGTGA	117
GDExl11004	F03	6254556	6457635	uqcrb	Xl	good	1	1	1	1	0	0	0	4	0	IRBG_004_G05	BC078487	MGC85256	ATGGCAGCTCGGGCACCAGTTGCTGCATCAGGCCGCCTCTTAGATGGTTTGCGGAAATGGTATTATAATATTGCTGGATTCAACAAACTCGGTTTAATGAGAGATGACACCATTTATGAAGATGATGACGTGAAAGAGGCAATACGGAGGCTGCCACCTAGAGTTTATGATGACAGACTTTTTCGTATCAAGAGGGCTCTGGACGTTAGCCTCAGACAGCAGCACCTCCCAAAACAACAATGGACTAAATATGAAGAGGATGTTCGTTATCTGGAACCATATCTGAAAGAAGTGATCCGTGAAAGAAAAGAAAAAGAAGAATGGCAAAAGAAATGA	336
GDExl11004	F04	6254563			Xl	good	1	0	1	1	0	0	0	3	0	IRBG_004_G06	BC078463	MGC85216	ATGCTGTCTTCACGGGTACTCAACTTGGTTGGGAAAAGAGCATTGTCTACATCAGTATGTCTGCAGGGACATGCTGGTGTTGTAAAACCAGAAACTTACAGCCTTCCTATCTACATTGATCGCCGTGATGTGCCACTGCCAGATATTGCTTTCGTAGATACTCTTTCTGCTGAACAAAATGCTCTGAAGCAGAAGGAAAAGGGAGCATGGGCATCACTGAGCTCCAAAGAGAAGCTGGATTTATACCGCATAAAATTCCATGAGAGCTATACTGAAATGAACCAGGGATCAAGTGAATGGAAGACCATTCTTGGTGGCACTCTCTTCTTCATTGGTTTTACTGCATTCGTTGTCCTTTGGCAGAGGAAGTACGTTTATGGAGATGTTCCTCATACCTTT…	510
GDExl11004	F05	948163	948154	rpl32	Xl	good	1	1	1	1	0	0	0	4	0	IRBG_004_H07	BC078535	MGC85374	ATGGCGGCCCTCAGACCTCTCACCAAGCCAAAGATAGTGAAGAAGCGGACAAAAAAGTTCATCCGCCACCAGTCAGATCGCTATGTTAAGATTAAGCGTAACTGGCGCAAACCCAGAGGTATTGATAACAGAGCCCGCAGAAGGTTTAAGGGACAGATCCTGATGCCTAACATTGGTTATGGTAGCAACAAAAAGACAAAACACATGTTGCCCACAGGATTTAAGAAGTTTCTGGTGCACAACATCAAAGAATTGGAGGTTCTCATGATGAGCAACAAGTCTTTCTGCGCAGAAATCGCCCACAATGTTTCCTCTAAAAACCGTAAGACAATTGTGGAGAGAGCTGCACAGCTTGCAATCAAAGTCACAAACCCCAACGCCAGACTTCGCAGCGAGGAA…	408
GDExl11004	F06	6255307			Xl	good	1	0	0	1	0	0	0	2	0	IRBG_004_H08	BC082905	LOC494786	ATGGAGTCTGGTCAAGCAGCAGAGTTTCGACCCGTGGAACTGGGAGGGCAGGAACTCCCTAAACCAGATGACATGAAGAATACTGTGAGCAAGAAGGAACAAGAGCCAGCACCTCCTCAAGATACTGTGCCACAGCAACCAAACGACTACCTTATGAGAAAGTATTTTGTGGGCAGGCCGGGAGCATTTGAGCAGGCCAGTGAAGACTTGAGAAAACAAATTTTTGCAAAGGAAAATGAAACTGTGAACAGTGCCTGGCTTTTAGCAGAAGTTGATCACTGGAACAATGAGAAGGAGAGGCTTGTTCTGATCACTGATAAAAGCCTTTTCATTTGTAAATATGACTTTATCATGCTGTGCTGCGAGCAGATTCAGAAGGTTCCTCTCAACTTCATCGAC…	795
GDExl11004	F07	865475	481662	aqp12a	Xl	good	0	1	1	1	0	0	0	3	0	IRBG_004_A10	BC082904	LOC494822	ATGGCTGGACTCAACATCTTGGTGGCTTTCTTTGCATCAACCGTAGCCCTGTGCCAGCTTCTTCGCTGGGCTAGCAGAAGGTTCCTGCCTGATCGGCTCTATCAGTGCACGGCCAGTGAGTTGGCCAGTTCATTTCAGTTATGTGCTTGCTGTCTGGAGCTGCGGATGCTGCTGGAAATTGGTATGTGGGGAGGTGGATATGGCCCTGATGTAGTCACAACACTGCTGTTTCTTCTGTTCGTTGCCCATGGATTCACTTTTAATAAAGCATCAGGCAACTCCGCAGTGTCACTGCAGGATTTCCTTCTCCGTGACTCTCCTCTTTTAGACACTGTGGCTAAGTTACTGGCACAGTACATGGGCATGGAAGCTGCAAAAGTTCTAACGAAACAATACTGG…	963
GDExl11004	F08	864827	482090	myl2	Xl	good	0	1	1	1	0	0	0	3	0	IRBG_004_B11	BC078537	MGC85379	ATGTCACCCAAGAAAGCAAAGAAGAGATCAGAGGGGGGCAGCTCTAATGTGTTCTCCATGTTTGAGCAAACACAGATCCAGGAATTTAAAGAGGCTTTTACTATTATGGACCAGAACCGAGATGGATTCATTGACAAAGATGATCTGAGAGATACTTTTGCTGCATTAGGTCGACTGAATGTAAAAAATGAGGAACTGGATGAGATGCTAAAAGAAGCTCCAGGACCAATCAACTTTACAGTGTTCCTGACTATGTTTGGCGAGAAGTTAAAGGGAGCTGATCCAGAAGAAACAATTCTAAATGCGTTCAAAGTGTTTGATCCCGAGGGCATTGGACTTCTAAAATCAGAATACATTCGAGAAATGCTCATGACTCAGGCAGAAAGATTTACAAGCGAA…	504
GDExl11004	F09	992340	992333	utp11l	Xl	good	1	1	1	1	0	0	0	4	0	IRBG_004_C12	BC078583	MGC85505	ATGGCTGCTGCATTTAGAAAGGCTTTGAAGTCCCGGCAAAGGGATCACAAGGAGAGATCTCAGCCTGGTTTCCGCAAGAATCTAGGACTTTTGGAAAAGAAAAAAGACTACAAACTTCGAGCTGAAGACTATCGGAAGAAAAGGAATACTCTCAATGCCTTGCGAAAGAAAGCCCTCGACAAAAACCCAGATGAATTCTACTTTAAGATGACATCATCCAAACAGGAGGATGGTGTCCATGTTATAAAGCAAAAGACTGAGGAGGTCACAGATGAACAGGCTAAAGTGATGCGGACGCAGGACATAAAGTATGTGGAGATGAAGAGAGTAGCAGAGGCTAAGAAAATCGAAAGACTGAAGTCTGAGCTCCATCTGCTGGAAACGGAGGGGAACCAAAGA…	762
GDExl11004	F10	963451	963445	atp5j2	Xl	mixed	0	1	0	0	1	0	1	1	2	IRBG_005_D01	BC078621	MGC85584	ATGGTGCCCATAGCAGAGCGAAGGCTCATGGATGTTAAGCTTGGTCAGCTGCCCAGCTGGCTATCCACACGTGATTTCGCTCCAAATGGAATCATCGCATCCTTACGCAGAGGCCATAGCTCCTATTACAACAAGTACATCAATGTGAAGAAGGGAGGCATTGGAGGAGTGGCTATGCTCCTGGCTGGTTATGTTATTCTGAGTTATGTCTCGGAATATGATCACATCAAGCATGATCGCTGGAGAAAGTATCACTGA	258
GDExl11004	F11	5952447	5952438	dhrsx	Xl	good	0	0	1	0	0	0	0	1	0	IRBG_005_D02	BC078616	MGC85576	ATGTGGCTCGTGTCTGTGCTGCTGCCCATCCTGAGGGTCTATTACACGGGCCTGAGAGTCATCCTCCAACAAATGTGCGGCGGCCTCGCATTCTCCCATCCAGCATTCTCATCACAAAACGGAAAAGTTGCTATAGTCACAGGAGGTGCCAAGGGAATAGGATGCAGCACTGCAAAACAACTGTCAAGACTTGGCATGCACGTGATAATAGCTGGAAATAATGAAGCTGAAGGCAATGAAGCAGTGACTCGAATACAGCAAGACACTCAGAATGAGAAAGTGGAATTTTTATATTGTGATTTGGCTTCCATGAAGTCCATCCGGCAGTTCGTCCAGAATTTCACAGCAAAAAACCTCTGCCTTCATGTGTTGGTGAATAATGCTGGTGTAATGTTGGTA…	984
GDExl11004	F12	964262	964256	fhl1	Xl	bad	0	0	0	0	0	0	1	0	1	IRBG_005_D03	BC078615	MGC85575	ATGTCCGGAAGTTTTGATTGCCACTACTGCAGAGCCCCGCTCCAAGGAAAAAAATATATTGAGAAGGATGGACACAACACCTGCGTGAAGTGTTTTGACAAAATATGTGCCAACACCTGTGCAGAGTGCAGGAAGCCTATTGGAGTGGATTCCAAGGAGCTGCATTATAAGAACCGATACTGGCACGATACCTGCTTCCGCTGTGCTAAATGCTATCACCCTCTGGCCAATGAGCAATTCATTGCTAAAGACAATAAAATCCTGTGCTCCAAGTGTACCACCAAGGAGGACTCCCTTCGCTGCAGTGGCTGCCACAAGCAGATCCAACCAGGAGGACGCAATGTTGAATACAAGGGCAGCGCCTGGCATGAGGAATGTTTTACCTGCAGTAACTGCAAG…	843
GDExl11004	G01	866068	491488	rab24	Xl	good	1	0	1	1	0	0	0	3	0	IRBG_004_G03	BC078502	MGC85288	ATGAGTGGGCAACGCGTGGACGTTAAAGTGGTGATGCTGGGAAAAGAATCCGTTGGGAAGACAAGCCTTGTGGAGAGATATGTGCACCACCGCTTCCTTCAAGGACCCTACCAGAATACCATTGGAGCTGCATTTGTTGCCAAAACTATGTATGTGGATGGGCGCAGTCTAACATTGGGAATATGGGACACTGCTGGCTCTGAACGTTATGAAGCCATGAGTCGCATCTATTACCGAGGGGCCAAAGCAGCTATAGTTTGTTATGATCTCACTGACGCCAGCAGTTTTGATCGAGTCAGATTCTGGGTGAATGAGCTGCAGAACTTTGAGGAGCACTGCCGGATTTACATTTGTGGTACCAAAAGTGACTTAATTGAAAATGATAAAAGCCTGCGTCAG…	612
GDExl11004	G02	953495	953490	hddc2	Xl	good	1	0	0	1	0	0	0	2	0	IRBG_004_G04	BC078480	MGC85244	ATGGCTGCTGCCGGTAGCTGCTCTAGTGCAGGGAAGAGCTTGCTGCAATTCATGAAACTTGTAGGGCAGCTCAAGAGAGTCCCTAGGACTGGCTGGATATACCGACAAGTGGAGAAACCAGAAAGCGTGTCAGACCACATGTACAGGATGGCAGTTATGGCAATGCTAACTGAAGACAGAAAACTAAATAAAGACAGATGTATTAGGCTTGCTCTTGTGCATGACATGGCAGAGTGCATTGTGGGTGACATTGCTCCTGCTGACAATATCGCTAAAGAAGAGAAACATAGAAAAGAAAAGGCTGCCATGGAGCATCTCACACAACTTTTACCAGACAACTTGAAGACAGAGGTGTATGATTTATGGGAGGAGTATGAACACCAGTTCACAGCTGAAGCC…	606
GDExl11004	G03	865865	489425	trib2	Xl	unknown	0	0	0	0	0	0	0	0	0	IRBG_004_H05	BC082932	LOC494781	ATGAACATACAAAGGTCGAACCCCATTACAATCGCAAGGTATGGGAGATCGAGGAATAAAAACCAGGATTTCGAAGAGCTATCGTCCATAAGGTCCACAGAGCCCAGTCAGAGCTTCAGCCCAAACCTTGGCTCTCCAAGTCCCCCAGAGACTCCGAACTCGTCGCATTGCGTTTCCTGCATTGGGAAATACTTATTGTTGGAGCCTCTGGAGGGAAACCACGTTTTCCGAGCCCTTCATCTGCACAGCGGAGAGGAGTTTCTGTGCAAGGTTTTCGATATTCGCTGCTACCAGGAGACGCTGGCACCTTGTTTTTGCCTACCTATCCACCACAACATTAACCAAATAGCCGAAATCATCCTCGGAGAGATTAAAGCTTATGTGTTCTTCGAGCGCAGC…	489
GDExl11004	G04	942891	942885	myoz2	Xl	good	0	0	1	1	0	0	0	2	0	IRBG_004_H06	BC082908	LOC494787	ATGTTGTCACAAAGTGCCCTCAACAAGGAGAGGAGAGAGCAAGCATCGGCCATTTTGAAGGAAATCCAAGGAAATGCTGGAAATGAGTCAGATGGCTTGGACTTTGGGAAAAAGATCAGCGTCCCACGGGACATTATGCTTGAGGAGTTATCCCACGTCAATAACCGCGGTGCGAGACTTTTTAAGATGCGTCAGAGGAGATCGGACAAGTATACATTTGAAAATTTTCCATATGCAATGAAGCCACAGACAGCTCAAAATCAAGTCAATCAAAATGGAAACACAGAAGGAAATACATTGGATGCCAACCAGCAAATCTCTCCACAGACACCTCCTAACACACCAGATCCTCGCAGTCCTCCCAACCCTGAAAACATTGCACCAGGATATACAGGCCCA…	801
GDExl11004	G05	6254338			Xl	good	0	1	1	1	0	0	0	3	0	IRBG_004_A08	BC078542	MGC85389	ATGCATCTAGAGATTAAAGTTGGCCTGAATTTCATTATTTCCTACTTGTATAATAAACTACCGAGAAGAAGAGCTGATCTGTTTGGAGAGGAGTTAGAGAGGCTTTTAAAGGGCAAATATGAAGGGCACTGGTACCCAGAGAAACCACTGAAAGGTTCTGGGTATCGCTGTGTTCACATTGGAGAGACTGTTGATCCAGTTGTGGAGCAGGCAGCTCGAAGGAGCGGATTAGATCTAGACGATGTACGCGCAAATGTTCCAGAAGAATTGAGCTTGTGGATTGACCCATTTGAAGTGTCTTATCAGATTGGTGAAAAAGGATCAGTGAAAGTGTTGTACCTTGAAGATGTGGAGAATAGCACTGAGCTAGACAAAGAAATAAAGAGTAGTTTTAACCCA…	897
GDExl11004	G06	6254327			Xl	good	1	0	0	1	0	0	0	2	0	IRBG_004_B09	BC078610	MGC85570	ATGGCGGAGAGCTGCGCGTGTCTGCTAGTGCTGAGCGCTGTGTTTCTGTGTAATCTCTGTAAAATCCTGCTTCCTTCTTTCTCCTCGCTTGTTTCTAGGCTACTACAAAAAGATGCAGAGCAGGAGTATCAGATGAGGTCTGATATTCAGAATATGAGACAGGAGCTTTCTAATATCAGCGTGATGGACCAGTTTGCCCAATACGCCAGATTGGAACGCAAAATTAACAAGATCACCGACAAACTTAAAACACATGTGAAAAGCAGGACGACACAACTATCAAAAATTAAGTGGGTTATCAGCATTGTCTTCTATATATTACAGGCAGCCTTGATGGTGTCCCTCATATGGAAATATTACTCGGAGCCGGTCACTGTTCTGCCTAGTAAATGGATTGCA…	513
GDExl11004	G07	865977	490553	rab40b	Xl	good	1	1	1	1	0	0	0	4	0	IRBG_004_B10	BC078543	MGC85390	ATGACCCACAGAGCCAGCCCAGCGAAAGCCTATGACTTCCTTCTGAAGTTCCTTTTGGTTGGGGATAGTGATGTTGGCAAAGGAGAGATACTGGCAAGCTTGCAGGATGGATCCACAGAGTCGCCTTATGGTTACAATATGGGGATCGACTACAAGACAACCACAATATTACTGGATGGTCGTCGGATAAAGTTACAGCTCTGGGACACGTCGGGGCAGGGAAGGTTCTGCACAATATTTCGCTCCTATTCGAGGGGTGCTCAGGGTGTAATTCTGGTGTATGACATCACAAACCGCTGGTCGTTTGACGGGATAGATCGGTGGATTAAAGAGATAGATGAGCATGCTCCTGGGGTGCCCAAAATCCTGGTGGGGAACCGGCTTCATTTGGCCTTTAAA…	837
GDExl11004	G08	5739330	5739189	cela1	Xl	good	1	0	1	1	0	0	0	3	0	IRBG_004_C11	BC078585	MGC85508	ATGTTGAGGCTGCTGGTACTTGCTGTATTGGTCCTTGGTGGACATTGTTTTGGAAACCTCCGCTTCCTGGAGGATAACACTCGTGTGGTAGGAGGAACTGATGCTTCCCCAAATTCTTGGCCATGGCAGGTTTCACTCCAGATCCAATCAGGCAGTGGCTTTTCCCATACTTGTGGAGGTTCCTTGATCCGCCCCGACAGAGTCCTGACTGCTGCTCACTGTGTGGACAGAGCCGGACCATTCCGTGTCATACTGGGTGAGCACAATCTGAGTGTGAACGAGGGCCCCGAGCAGATCATTGCTGTTTCTCAAATTGTGAAGCACGTCAACTGGAACCCAAACAATGTTGCTGCTGGGTTTGACATTGCTGTGCTCTATCTGGCCTCCAGCGCCTCCTTG…	798
GDExl11004	G09	5844733	5844530	hbd	Xl	good	1	1	1	1	0	0	0	4	0	IRBG_004_D12	BC078582	hbb-prov	ATGGTGCACCTGTCAGCTGATGAGAAATCCGCCATTAACGCCGTATGGTCAAAGGTCAACATTGAAAATGATGGCCATGATGCCCTGACCAGGCTGCTGGTTGTGTTTCCCTGGACCCAGAGGTATTTCAGCAGCTTTGGAAACCTATCCAATGTGGCTGCCATCTCTGGAAATGCCAAGGTTCGTGCCCATGGCAAGAAGGTTTTGTCTGCCGTCGATGAATCCATCCACCATTTAGATGATATCAAGAACTTCCTCTCTGCACTGAGCACAAAGCACGCTCAGGAACTCCACGTGGACCCTGAAAACTTCAAGCGTCTTGCTGATGTGCTGGTGATTGTCTTGGCTGGCAAACTGGGAGCTGCCTTCACTCCTCAAGTCCAGGCTGCTTGGGAGAAA…	444
GDExl11004	G10	986192	986190	clec3a	Xl	good	0	1	1	1	0	0	0	3	0	IRBG_005_E01	BC078559	MGC85438	ATGGCACAGGCTGGACTTCTCATTTGGCTCTTCTTTACCATACTTCTATTGGATCTGACATGCACACAATCTGCCAAATTAAAGACACAGAAGGACCACAGATCTAAGGAGAAAGATGGTGATCTGAAGACACAAATTGACAAGCTGTGGCGAGAGATTAATTCTCTGAAGGAAATGCAGGCATTACAGACAGTCTGTCTGCGTGGTACCAAAATTCATAAAAAGTGTTACCTGTCATTTGAAGAAACCAAGCACTTCCATGAAGCTAATGAGGACTGCATAGCCAAAGGAGGAACCCTGGCAATTCCTAGAGATTCTGAGGAGAACAATGCTCTCCGGGACTATGGAAAGAAGAGCCTTCATGGTTCTGGAGAGTTTTGGCTAGGTATTAATGATATG…	582
GDExl11004	G11	6254321	989443	crygd	Xl	good	0	1	1	1	0	0	0	3	0	IRBG_005_E02	BC078626	MGC85594	ATGGGAAAGATAATCTTCTACGAAGACAGAAACTTCCAGGGTCGCTCATATGAGTGCAATTCTGAATGTCCAGACATGTCCTCAAATTTTAGACGCTGCAACTCCATTCGAGTGGAAAGTGGAGACTGGATTCTCTATGAACATCCCAATTACAGAGGGCATCAATACTACCTCCGTAGGGGGGAATATCCTGATTTCCAGCAATGGATGGGTTTCAATGACTGCATTAAATCCTGCCGCCTGAGCCCACAGCACCAAGGATCTTTTAGAATGAAGATCTATGAGAGAGAGGATTTCAGAGGTCAGATGATGGAGTTCACTGAAGATTGTCCCAATGTCTATGAGAGATTTAATTTCCAGGATATCCACTCCTGCCAAGTCCTTGATGGTTATTGGATG…	525
GDExl11004	H01	1006620	1006613	rps28p9	Xl	good	1	1	1	1	0	0	0	4	0	IRBG_004_H03	BC078605	MGC85550	ATGGAAGCCAGCCGCGTGCAGCCGATCAAGCTTGCCCGGGTAACAAAAGTCTTGGGGCGCACAGGTTCTCAGGGTCAGTGTACCCAGGTCCGTGTTGAGTTCATGGATGACAGCAACCGTTCCATCATTCGTAATGTTAAGGGACCAGTTAGAGAGGGGGATGTCCTGACTCTGCTGGAATCTGAGCGAGAAGCTAGAAGATTACGTTAA	210
GDExl11004	H02	983206	983204	plekhb2	Xl	good	1	1	1	1	0	0	0	4	0	IRBG_004_H04	BC078545	MGC68594	ATGGCTTACGTAAAAAGTGGTTGGTTGCTTCGTCAAAGTACAATCTTAAAGCGTTGGAAAAAGAACTGGTTTGATCTGTGGTCCAATGGGTGTCTGGTATATTATAGTGACGAGGAACGTGAAGACATGGAAGATAAGATCTACATGCAGACAGAGTGCATCAGCATCAGAGTAGGAAATGAATGCAGAGATCTAAACCCGCCCGAAGGAAGACAAAAGGATTGCTGCTTGCAGATTGTTTGCCATGAAGGGAAACTTATTAACCTGGTGGCTGAAAGTCCAGACGACTGCTTAGCTTGGGAGACTGCACTAAAGGATGCCCAAACTAAATCTGTGAGTAATGTCTTATAG	351
GDExl11004	H03	941913	941907	apoa4	Xl	good	1	0	1	1	0	0	0	3	0	IRBG_004_A06	BC082684	LOC494693	ATGCTGTTGAAGGTGGCAACCCTCGCTTTGGTTTTATGTGCCATCACAGGATCTCAAGCTGATGTTAGAACGGTCCAAGTGGCCAATGGTTTTTGGGACTATGTCTCCCAGCTGCAAAGTAGCACAAAGGATACGGTGGTGCAGATCCAGCAGTCGGATATCAGCAAACAACTTAATGTTCTCATACAGGAAAATATGAAAAGTGTGAACCTTTATGCTGGAGAACTACAAAGCCAACTCATTCCTCTTGCAAAACAGATCCATGACCAGCTCACACAAGATTCAGAGAAACTTCGAGAGCAGATACAACAAGAGGTGGAGAAACTCAGGGTGAAGATTTCTCCTTATGCAGATGAAGTACACAAACAAGTGAGCAAGAATTTGGAGGAGCTGCAGCTC…	1110
GDExl11004	H04	6254337	5745249	banf1	Xl	good	0	0	1	1	0	0	0	2	0	IRBG_004_A07	BC078546	MGC85401	ATGTCATCAACATCCCAAAAACACAGAGACTTTGTGGCAGAGCCAATGGGAGAAAAGTCAGTCCAATGTCTGGCAGGTATTGGTGACACATTGGGGCGCAGGCTTGAGGAAAAAGGGTTTGATAAGGCTTATGTGGTGTTGGGTCAGTTTCTTGTTTTGAAGAAGGATGAAGAGCTTTTCAAGGAGTGGCTGAAAGATGCCTGTTCTGCCAATGCCAAGCAGTCTAGAGATTGTTACGGCTGCCTAAAAGAATGGTGTGATGCCTTTTTGTAA	273
GDExl11004	H05	969198	969191	rpl36	Xl	good	1	1	1	1	0	0	0	4	0	IRBG_004_B08	BC078556	MGC85430	ATGGCTATCCGGTACCCTATGGCTGTGGGCCTTAATAAAGGCCATCGTGTCACCAAGAATGTCACTAAGCCCAGACACTGCCGCAGGAGAGGGCGTCTGACAAAACACACCAAGTTTGTCCGTGACATGATCCGCGAGGTCTGTGGATTCGCTCCTTATGAGAGACGTGCAATGGAATTGTTGAAGGTGTCAAAGGACAAGAGAGCACTTAAATTCATAAAGAAAAGGATTGGTACTCACATACGTGCCAAGAGAAAGAGAGAAGAACTGAGCAATGTTCTGGCAGCAATGAGAAAGGCTGCTGCCAAGAAGGATTAA	318
GDExl11004	H06	6254333			Xl	good	1	0	0	1	0	0	0	2	0	IRBG_004_C09	BC078574	MGC85472	ATGAGTGGGCGCTACACTCACGCTGTGGTGAGGGGGGTCCCTTCCTCCCTAGCCAAAGAAGCCAATGGGCAGGTAGACCTGGCACGGGCACAGCGTGAGAATGGAGTCTACTGTGGAATCCTGAGACAGAAGCTTGGGCTGCAGGTGGTGGAGTTGCCACCCAATGAAGAACTGCCCCGGGGCCAGTTGATAGGGGACACAGCTGTAGTGATAGCAGATACAGCCCTCATCACCCGCCCATGGATACCTGCAAGGAGGAAAGAGACCGAAGGCCTGCAAAAAATATTTGAGGAGCTGAAATTCCGAGTCTGTGAACTCAATGATGAAAATGCCACTCTGGATGCAAGTGATATACTTTTTACAGGTTCAGAGATTTTTGTAGGCTTGTCTAAATGGACC…	819
GDExl11004	H07	5831243	5831222	rnls	Xl	bad	0	0	0	0	0	0	1	0	1	IRBG_004_D10	BC078571	MGC85462	ATGGCCACAAGCCGTAGTCCTTATGAGCCAAAGTGCACAGTGGATTTGGGGGCCCAGTATATCACCGTCACCCCTTATTATGCAGAGAAGCACAAAACGTTTTACAATGAACTCACGGCTCAGGGCATCTGCCAACCATTAAGCACCACAGTCGACGGAATGGCGATGAAAGACGGCTCTTACAACTTGGTTACACCCAACGGCGTTTCTTCCATTGTAAAATATTTCCTGAGTCAGTCCGCAGGGGCTGAGATATTCTACGAGCGCCACGTCACGCATATCAATCTCCGTGATGGCAGATGGGAGGTGTGCAGGAAATCCGGCTCTCCGGAATCTTTTGACGTGGTGGTCCTTACAATGCCGGTCCCCCAGATTCTACAGCTTCAGGGTGACGTTCAG…	906
GDExl11004	H08	974412	974406	ugp2	Xl	good	1	1	1	1	0	0	0	4	0	IRBG_004_D11	BC078581	MGC85503	ATGACTTCCTATCCGGGAGGTATAAGGAACGCAATGGCAAGTGGTGGCATGTCCCACTTCCAGGAGGCCATCCGAGAGGAGTTGGAAGGAGCCATGAAGGCAGACTTGGAAAGAATTCTCTCCACAGCCCCAGAATCCGAATTAGAGCACACAAAGAAAGACCTTGCTGGGTTTCAGAAGTTGTTCCACAGATTTCTACAGGAAAAAGGTCCAGCAGTGGACTGGGGAAAGATCCAGAGACCTCCAGAGGATTCTGTAAGTTAA	264
GDExl11004	H09	6254558	6257884	crygs	Xl	good	0	1	1	1	0	0	0	3	0	IRBG_004_E12	BC078482	MGC85247	ATGGGAAAGATATTCTTCTACGAGGAAAAGAACTTCCAAGGCCGCCACCATGAGTGCAGCTCGGACTGTTCTGGCCTGTCCTCATACTTCAATCGCTGCAACTCCATCAGAGTAGAGGGTGGCAACTGGATCCTCTATGAGCACCCCAGTTACAGGGGACACCAGTATTACCTCTGGCAAGGAGAATACCCTGACTTTCAGAGGTGGATGGGCTTCAATGACTCCATCAGGTCCTGTCACTTTCTTCCCAATTACCCTGGCCAATACAAAATGAGAATCTATGAAAGAGGAGACTTCCAAGGGCAGATGATGGAGTTCTTTGATGACTGCCCCAATACTTATGACCGATTCCGTTTCCATGATATTCACTCCTGCAATGTGTTTGATGGCCACTGGATG…	528
GDExl11004	H10	6254336	6456569	cryga	Xl	good	0	1	1	1	0	0	0	3	0	IRBG_005_F01	BC078553	MGC85425	ATGGGAAAGATCTTCTTCTACGAGGAAAAGAACTTCCAAGGGCGCCACTATGAGTGCGGCTCAGACTGTTCTGACCTGTCTTCATACTTCAATCGCTGCAACTCCATCAGGGTAGAGGGTGGAAACTGGATCCTCTATGAGCACCCCAGTTACAGGGGACACCAGTATTACCTCTGGCAAGGAGAATACCCTGACTTTCAGAGGTGGATGGGCTTCAATGACTCCATCAGGTCCTGTCGATTTCTTCCCAATTACCATGGCCAATACAAAATGAGAATCTATGAAAGAGGAGACTTCCAAGGGCAGATGATGGAGTTCTTTGATGACTGCCCCAATACTTATGATCGATTCCGTTTCTATGACATTCACTCCTGCAATGTGTTTGATGGCCACTGGATG…	528
GDExl11004	H11	5755010	5755008	tmem100	Xl	good	0	0	0	1	0	0	0	1	0	IRBG_005_F02	BC081241	MGC85590	ATGGAGCAGCCCATTAAAGAGGTTATGGGAGCTCCAAAAGGTTCGGAACCTATCCTGATGGAGAAGACAAATAATGACTTTGTGATTACAGTTCCAAGGGTGAATGAAACCCAACTGACAGCAGCAACAGGAGGAGCAGAGCTCTCATGTTACCGCTGCACTATCCCCTTTGGAGTGGTCATACTAATAGCAGGAGTGGTAGTCACTGCCGTGGCTTACAGCTTTAATACTCATGGATCCATTATCTCTGTATTCGGGCTGGTCCTTCTGTCTTCTGGACTACTTTTGTTGTGCTTAAGTGCCCTGTGCTGGAAAATAAGGCAGAGGAAAAAGAGAACAAAAAGGAGAGAGAGCCAAACAGCCTTGGTGGCAAACCAACGGAGTTTAGTCACTTAA	396
GDExl11005	A01	941453	941447	csrp1	Xl	good	1	1	1	1	0	0	0	4	0	IRBG_005_E03	BC081239	MGC85577	ATGCCTAACTGGGGAGGAGGAAAGAAATGTTCAGTGTGCCAGAAGTCTGTTTACTTTGCAGAAGAGGTACAGTGCGAGGGAGGAAGCTTCCACAAGTCCTGTTTCTTATGCATGGCATGTAAAAAGAATTTAGATAGCACTACAGTAGCAATTCATGGAGAAGAGATTTACTGCAAATCCTGTTATGGCAAGAAGTATGGTCCCAAAGGCTATGGGTTTGGCCAGGGAGCAGGTACTCTGAGCATGGATCGAGGAGAGCACTTGGGCATCCGATCTGATGAACCTTCAAGACACCAACCAACAAATAACCCAAATGCTTCGAAGTTTGCACAGAATGTGGGAGGTGCAGACATTTGCCCTCGCTGTTCGAAATCTGTGTATGCTGCTGAAAAAGTTATT…	582
GDExl11005	A02	5836471	5836443	tpgs2	Xl	good	1	0	0	1	0	0	0	2	0	IRBG_005_E04	BC078549	MGC85408	ATGGCATCTTACACCGAGAAACTGACTCTGGGCATCAGCAAAATCCTAGAATCTTCCCCTGGCATCTCTGAGGTGAAGTTTGATGAGAGGGCCCCTGCCGAACGCCACTTGATTGTTTCCTGGGAACAGAGGAACTCCTGCTTTCTGCCTGATGATCTGAAGAATTTTTATCTGATGACGGATGGATTCCTCATGTCTTGGAGCGTCAAGCTGGATGACAGCACCGTCCAAGTGGGATCTATGGTAATTAACAGCAATTCGGATCTGCTCCGCCTGGGAGGTTCCTCTGTATACGCCCTGCCCAATGCACCAACACTTGCTGACCTGGAGGATGAGCCTGAGGAAGAAGGTTGCCTGGAGCAGCCACACTTTGACTCTCGTAATGTGATCTTTGAACTG…	834
GDExl11005	A03	959213	959210	ctsz	Xl	good	1	0	0	1	0	0	0	2	0	IRBG_005_E05	BC082931	LOC494800	ATGGCCAGGCTGTTATTGCTGCTCTTTTCCCTTATCTCCTGGGTCAGTGGGGGGCTCTACTTCCAGCAGGGGCAGCACTGTTACAAGCCCCCACTCAAAAGGCACCCAGGAATCAGGAACTACCAGCGGCCGCACGAATACATCTCGGTGTCGGACCTGCCAAAAGCCTGGGACTGGCGCAATGTGAATGGAACAAACTATGTCAGCACCACCCGCAACCAGCACATCCCCCAGTATTGTGGCTCCTGCTGGGCTCATGGGAGCACTAGTGCCATGGCAGACAGGATTAATATCAAGCGCAATGGGGTGTGGCCCTCGGCTTACCTATCTGTTCAGCACGTCATTGATTGCGCCAATGCAGGGTCCTGCGAGGGAGGAGACCACGGAGGTGTCTGGGAG…	891
GDExl11005	A04	1009196	1009191	rnf182	Xl	good	0	1	1	1	0	0	0	3	0	IRBG_005_E06	BC078617	MGC85578	ATGACAGGCCAGCTAACTGAAGATAATTCTGAGTCTCCCAATCTGAACTCTGAAGAGCTTGAATGTAAGATCTGCTACAACCGTTACAATCTGAGGCAGAGGAAACCAAAGGTACTTGGCTGTTGTCACAGAGTATGTGCCAAATGCCTTTACAAACTGGTGGACTGTGGAGAATCCGCACAATGTGTTATTGTGTGCCCTTTCTGCAGATTTGAGACCCGTTTGCCTGAGGATGAAGTCAGCAGCCTTCCAGATGACAATAATATATTACTGAACTTGGCATGTGGTGGAAGAGGGAAATGTGTTGGGGACAACCCAACAGAGCTGCTTCTGACCCCAAAACGTCTGTCAACTCTTGTCACCCCATCCCACACCTCTACCAATTGCCTTGTCATTACC…	741
GDExl11005	A05	1004965	1004957	serp1	Xl	good	1	1	1	1	0	0	0	4	0	IRBG_005_F07	BC078563	MGC85446	ATGGTAGCCAAGCAGAGAATCCGCATGGCCAACGAGAAGCACAGCAAGAATATCACACAGAGAGGCAACGTGGCCAAGTCAACGAGAAATGTGACGGAGGAGAAATCTGCAGTGGGACCCTGGTTACTGGCGCTCTTTATATTCGTGGTCTGTGGATCCGCTATTTTCCAGATTATTCAGAGCATCAGGATGGGCATGTAA	201
GDExl11005	A06	6256023	963800	ppil1	Xl	good	1	1	1	1	0	0	0	4	0	IRBG_005_G08	BC078520	MGC85335	ATGTCTGGAATCCCACATGATACATGGCAGCCGCCGCACGTGTTAGTAGAGACAAGCATGGGTACGATTACTGTGGAGCTGTATTGGCTGCACGCTCCTGTGACATGTAAAAACTTCGCAGAGCTTGCTCGGAGAGGGTATTATAATGGAACGAAATTCCACCGGCTTATCAAAGACTTTATGGCACAGGGAGGAGACCCAACTGGAACAGGAAGGGGAGGAGCTTCTATATATGGAAAACAATTTGAAGATGAAATTCATCCAGACCTAAAATTTACAGGAGCAGGCATTCTAGCAATGGCAAATGCTGGTCCAGACAGCAATGGGAGCCAATTTTTCCTAACTCTGGCACCTACACCGTGGCTGGATGGAAAACACAGCATTTTTGGACGTGTGAGT…	501
GDExl11005	A07	961430	961427	ggact	Xl	good	0	0	0	1	0	0	0	1	0	IRBG_005_G09	BC078529	MGC85358	ATGACATGCTACAAACACGGAAAAGCAGTTTTTAAAGGAATGGGCAAAACAGTAGAGAAATATCCACTGGTGATTGCGGAGGAGGCCAACATCCCATTCTTACTGAACATTCCAGGAACAGGGAGACGTATTATAGGAGAGATCTACTCTGTCGATGAGCAGCTGCTGCACTTCCTCGATGACTTTGAAGGCTGCCCAAACTGGTACCAACGGACTCCTCAGGAGATTGAAATATTGGAGTGGGAAGGTACAGACGATTCCCCGGATGAGAGACCCGCTGCTAACAGCATCATCACCTGCTTCGTCTACAGCACAACCTGCTACCAGCCAGAGTGGCTTCAGTTGCCCTATCATAAATGCTACGATGCCTTTGGGAACCATGGTCTACGTTATATCAGG…	417
GDExl11005	A08	946564	946557	nkain1	Xl	good	1	0	1	1	0	0	0	3	0	IRBG_005_H10	BC078514	MGC85312	ATGGGCAGATGCAGTGGGCGATGTACCTTGGTTGGGATCTGTTGCCTACAGCTGGCTGCTGCCTTGCAGAGACAAATCTTTGACTTCCTTGGTTATCAATGGGCTCCCATATTAGCAAACTTCCTTCATATTATGGTGGTGATTCTGGGAATACTGGGGACTCTTCATTACAGATCCAGGTATCTTATACTGTATTCCATATGGTTGGCATTATGGGTGGCCTGGAATGCATTTATTATATGTTTCTATCTGGAAGTGGGGCATTTCTCACAGCACAGGGACCTGATCATGAACTTTAATACCTCCATGCATCGGTCTTGGTGGATGGAGAATGGGCCAGGCTGCTTGGTGACCCCTGTGCGTGGCCCTCCTCTATCACTGGCAGATCACCACATGGTG…	624
GDExl11005	A09	970693	970687	leprot	Xl	good	1	1	1	1	0	0	0	4	0	IRBG_005_H11	BC078594	MGC85525	ATGGCGGGGATTAAAGCACTTGTTGCATTATCCTTTAGTGGAGCCATTGGATTAACTTTCCTTATGTTGGGATGTGCCTTGGAAAGCTACAAGGTGTATTGGCCTTTGTTTGTTTTGATATTTTATACCATCAGTCCGATTCCATATTTTATTGCTACACGAATTAGTGATGATACAGATGCTGCCAGCAGTGCCTGCAGAGAACTGGCATTTTTCTTCACCACTGGAATCGTTGTCTCAGCGTTTGGCTTGCCCATAGTTCTGGCCAGAATTGGTGTGATTCTTTGGGGTGCCTGTGGACTGGTGCTTGCAGGGAATGCTGTTATTTTCCTTACAATACTGGGCTTTTTCATTGTGTTTGGAAGATCAGATGACTTTAGCTGGGAGCAGTGGTAA	396
GDExl11005	A10	970580	970575	tmem59	Xl	good	1	0	0	1	0	0	0	2	0	IRBG_006_E01	BC084373	LOC495163	ATGGCGGATACAAGAGGCTTATTGGTTGTTCTCTTGCTTTGTGCCAGCGCTTGGGCAACAGAACCTGCTGCAAATGTAGACTCCCTGCTGGGGGACAGCACGTCTTGTCAGGGTGTGTGCGAAGGAACTTACCCGTTGCACACCTTCCCCGAGGAGGAGGAGCTGTTTGCCTGTCAAAGGGGCTGTCGTCTCTTTTCTATCTGCCAATTTGTGGATGACGGAGAGGATTTGAACAGAACTAAAGTTGAATGTGAATCAGCTTGCTTGGAAGCTTATCCACAATCCACTGAGCAATATGCTTGCAACTTGGGCTGCCAAAGTCAAATGCCTTTTTCAGCAAAGCGCCAGGAAGAGCTTGCAGATTTAGCTCCTCGGATTCACATCCTCTTTCCCCTTGTT…	969
GDExl11005	A11	866011	490882	actb	Xl	good	1	1	1	1	0	0	0	4	0	IRBG_006_F02	BC084121	MGC52661	ATGGAAGACGATATTGCCGCACTGGTCGTTGATAATGGATCTGGTATGTGCAAAGCCGGCTTTGCTGGGGATGATGCTCCCCGTGCTGTTTTCCCATCTATTGTGGGTCGCCCAAGACATCAGGGTGTCATGGTTGGAATGGGACAAAAAGATAGCTATGTAGGAGATGAAGCTCAAAGCAAAAGAGGTATTCTTACACTCAAATATCCAATTGAACATGGCATTGTCACCAACTGGGATGATATGGAGAAGATCTGGCATCACACCTTCTACAATGAACTGCGAGTGGCACCAGAAGAACACCCAGTGCTGCTCACAGAAGCACCCCTGAATCCTAAAGCTAACAGGGAGAAGATGACACAGATAATGTTCGAGACCTTTAACACTCCAGCTATGTAT…	1128
GDExl11005	A12	975078	975072	rad9a	Xl	good	1	1	0	1	0	0	0	3	0	IRBG_006_B04	BC084872	Rad9	ATGGGAGGAGAAGTAAAGTGTGTGATTACTGGAACCAACATTAAAGCACTTGGGCGAGCTGTACATTCCCTTTCACGAATAGGAGATGAATTATATTTTGAGCCTTTGGAAGATGGACTTTGTCTGCGCTCTGTCAATTCATCTCGATCAGCCTATGCCTGTTTTACACTAGCGCCCCTGTTTTTCCACAGTTATGAGGCAACAGGTGGAACCTGCCACTGCAAGATACACATGAAGTCAGTGATTAGTGTTTTTCGCTCCCTCCCATCTTTGGAGAAGACTGTAGAGAAATGTCTCATCAGCCTCAATACCACAAATAGTCGCCTAGTCATCCAGCTTCTATGCAAATATGGAATTACGAAAACACACAATTTGTCATATCAAGACTGTGAGTCTCTA…	1134
GDExl11005	B01	6077926	944837	tmed9	Xl	unknown	0	0	0	0	0	0	0	0	0	IRBG_005_F03	BC082910	LOC494789	ATGAAGGTCATTCTCTCTCGCCAGTATGGCTCTGAAGGACGTTTCACTTTTACTTCTCATACTCCTGGAGAGCATCAGATCTGTCTGCATTCTAACTCCACTAAGTTTGCCCTCTTTGCTGGAGGTATGCTGCGAGTTCACCTTGATATCCAGGTTGGGGAGCATGCCAATGATTATGTGGATATTGCTGCCAAGGACAAGCTAAACACATTACAATTACGTGTCAGGCAACTCGTAGAGCAAGTGGAACAGATTCAGAAGGAACAGAATTACCAGAGATGGCGAGAGGAGAGGTTCCGACAGACAAGTGACAGCACCAGTCAGCGGGTCCTTTGGTGGTCCATCGCTCAGACTTTAATCCTAGTGACTATTGGCGTTTGGCAGATGAAACATCTAAAG…	429
GDExl11005	B02	6254325	942973	rph3al	Xl	good	1	1	1	1	0	0	0	4	0	IRBG_005_F04	BC078618	MGC85579	ATGACAGATACAATTTTTAATAATGGATCAGATCAGTGGGTGTGTCCTAATGACAGACAGCTTGCACTTAGAGCAAAGTTGCATTCTGGTTGGTCTGTGCACACATTTCAAACAGAGAAACAGAGAAAGAATCAGAGCCTGGATCAAAATGAAGTTGATGTAATTCTACAGGTCATCAGAAGAGCTGAAAAAGTGGATACACTGGAACAGCAGAGAATCGGGCGACTTGTGGAGAGATTAGAAAATATGAGGAAAAATGTCATGGGGAATGGAATGTCTCAGTGTTTGCTATGTGGGGAGCTTCTTGGATTCTTAGGCACCACTTCTGTCTTTTGCCAAGACTGTAAAAAGCCGATCTGCTGCTTGAGAGGACAAAGCTTCAGCAAAGGAAACTCTGGA…	465
GDExl11005	B03	6254324	965100	cox7c	Xl	good	1	0	1	1	0	0	0	3	0	IRBG_005_F05	BC078620	MGC85582	ATGTTCGGTCAGACTGTTCGTAGGTTTGCCACGTCCGCTATTCGCAGGTCCCACTACGAGGAGGGCCCTGGCAAGAACCTGCCTTTCTCCGTTGAAAACAAGTGGCGACTGCTAGGGATGATGACCCTGTTTTTTGGCAGTGGCTTCGCTTTCCCATTCATTATAGTAAGACACCAGCTGTTGAAAAAATGA	192
GDExl11005	B04	961285	961281	gng2	Xl	good	0	1	1	1	0	0	0	3	0	IRBG_005_F06	BC078557	MGC85433	ATGGCCAGCAATAACACAGCCAGTATAGCTCAAGCCAGAAAGCTGGTGGAACAGCTAAAAATGGAAGCCAACATCGACAGAATAAAGGTATCGAAAGCGGCAGCTGACTTGATGGCTTACTGTGAAGCCCACGCCAAGGAAGACCCACTTCTCTCCCCAGTGCCTGCATCAGAAAACCCATTTAGAGAGAAGAAGTTTTTCTGTGCCATCCTGTAA	216
GDExl11005	B05	980473	980471	cnrip1	Xl	good	1	0	1	1	0	0	0	3	0	IRBG_005_H07	BC082678	LOC494687	ATGGGGGAGATCCCGAGCCTGGTCAAGATCGCCGTCTCTCTCAAGATCCAACCCAATGACGGGCCGGTCTATTTCAAGGTGGACGGGCAGCGCTTCGGCCAGAACCGGACCATAAAATTGCTCACGGGGGCCAAATACAAGATCGATGTTGTGCTGAAACCTGGAGCTGTCCGAGCCACGACTGTAAATTTAGGAGGAGTGATCATTCCCCTGGAAGAGAAATCCAGAGACCCTCAGCAAGCCTGCTATACAGCGTTCTATGATACAGAAGGGGTCGCACACACCAAAAGCGGGGAGAGGCAACCACTTCAAGTTATCATTCAGTTTGATGACATCGGGAGCTTCGAGACTGTATGGCAAGTCAAGTTTTACAATTACCACAAAAGAGATCATTGCCAG…	489
GDExl11005	B06	480282	480277	rab8b	Xl	good	1	0	1	1	0	0	0	3	0	IRBG_005_H08	BC078493	MGC85265	ATGGCGAAGACTTATGACTACCTGTTCAAATTGCTGCTGATAGGAGACAGCGGAGTGGGGAAGACCTGTTTGCTTTTCAGGTTCAGCGAGGACGCCTTTAACACCACATTTATTTCTACCATCGGCATTGACTTCAAGATCCGCACTATAGAATTAGATGGCAAGAAGATAAAGCTTCAGATTTGGGATACAGCAGGACAGGAGAGATTTCGTACAATCACTACAGCGTATTACAGAGGGGCAATGGGCATTATGCTGGTTTATGATATCACCAATGAAAAATCATTTGACAACATAAAGAATTGGATAAGAAACATTGAAGAACACGCCTCCTCTGATGTAGAACGGATGATTCTGGGAAATAAATGTGACATGAATGACAAGAGACAAGTATCAAGA…	624
GDExl11005	B07	6254354			Xl	good	0	0	1	1	0	0	0	2	0	IRBG_005_H09	BC078504	MGC85294	ATGCAGCCATTACCTGTTTGCTGTACTCTGCTCCTGCTGCTGCCATTCATACTGTCAGCCCCTTCTGTGCTCCAAAAAACCATCTCTCTTCATGAAGACAACATCTTCGAGGGAAAACTGTTTCAACTCAACTTACAGAAGAAGGCACAAACAATTGAGAGAAATGGACTTACAGTGGTGTCTAAAGATAGATTTAAACGAGATGAAGACAAAGCCGGCAGTAACAAAACCAAAGCAGAGGATGTAGATTTACCTACATGCCTCCTTTGCGTATGTTTGAGTGGGTCCGTTTATTGTGAAGAAACAGATATTGATGAAGTGCCACCTTTGCCCAAGGAAACAGCATACATTTATGCACGTTTTAACAAAATCAAGAAAATCACAGCAAAAGACTTTTCT…	879
GDExl11005	B08	5739683	5739414	crygb	Xl	good	0	1	1	1	0	0	0	3	0	IRBG_005_A11	BC078538	MGC85383	ATGGGAAAGATCTTCTTCTACGAGGACAGGAACTTCCAAGGCCGCTCTTATGAGTGTAGCTCAGAATGTTCTGACCTGTCCTCTTACTTCAATCGCTGCAACTCCATCAAGGTAGAGAATGGCAACTGGATCCTGTATGAGCAGCCCAGTTACAGGGGACACCAGTATTACCTCTGGAAAGGAGAATACCCAGACTTCCAGAGATGGATGGGCTTCAACGACTCCATCAGGTCCTGCCGCATGAGTCCCTATCACCAAGGACAATATAAAATGAGGATCTATGAAAGAGGAGACTTCCAAGGGCAGATGATGGAGTTCTTTGATGACTGCCCCAATACTTATGATCGATTCCGTTTCCATGACATTCACTCCTGCAATGTGTCTGATGGCTACTGGATG…	528
GDExl11005	B09	992662	992658	cadm4	Xl	good	1	0	0	1	0	0	0	2	0	IRBG_005_A12	BC078527	cadm4	ATGGCTCCTGCACTCACCGCGCTAAATCGCTGCTTTGTCCTGGGGATCTTGCTGCTGGTCACTGCGGGGACAGCCTTCTCCCAGGAAGTACAGGCTGAGAATGTCACTGTGGTTGAGGGTAGCACCGTGGAGATCAGCTGTCACCTACACCAGTACGATGGCTCCATTGTGGTTATCCAGAATCCGGTTCGGCAAACTCTCTTCTTCAATGGAACACGAGCGTTGAAGGACACACGGTTTCAGCTGGTTGAGTTCACCCAGAAAGTAGTGAAGATTCACCTGTCCGATGCCAAGTTGGAGGATGAGGGTGGATACTTCTGCCAGCTCTACACTGAGGATACACATCACCAGATTGCCACGCTCACAGTGATAGTTCCCCCGGATAATCCTTTGGTGGAG…	1173
GDExl11005	B10	1005189	1005182	mrpl12	Xl	good	1	1	0	1	0	0	0	3	0	IRBG_006_F01	BC084828	LOC495364	ATGTTCCCTGTAGCTCGTTGCTGCGTGAAATTTCAGGCCGTGGCCTCAACTGTGCGCCGATTGGAGATATCCACGGTCAGGTTGTTAAGGACCACCAGCGAGTTGAGGAACCTCTCTCCCCTACCGTCCCCACCTCTTGACAATGCGCCAAAGGACTATCCACCCAAAATCCATCAACTGGTTGATCAAATTGCCAGCCTTACTCTGCTGGAGGTTTCTGAGCTGAATGAGTTACTTCGGAGAACCCTGAAGATTCAGGATGTTGGGATGATGCCAATGGGTTCAATGATGCCTGGAGCATCTGCAACACCTTCTCAGGATGCAGAAGAATCAGAAGCTCCAGCAAAGAAGGAGAAGACTAATTTCACTGTTAAACTGACAGAAGTGAATGCTACAGAT…	573
GDExl11005	B11	948242	948235	btf3l4	Xl	good	1	1	1	1	0	0	0	4	0	IRBG_006_H02	BC099245	MGC116428	ATGAATCAAGAAAAGTTAGCAAAGCTTCAAGCACAAGTCCGAATAGGTGGAAAGGGCACAGCCCGCAGAAAGAAGAAGGTCGTGCACAGAACAGCAACCGCAGATGACAAGAAACTTCAGAGTTCCCTCAAGAAATTGGCAGTGAATAATATCGCTGGCATTGAAGAGGTGAATATGATTAAAGATGATGGTACCGTTATCCATTTCAACAACCCTAAGGTCCAGGCTTCACTCTCTGCCAACACGTTTGCAATTACTGGCCACGCAGAAGTAAAACAGATAACAGAAATGCTGCCAGGGATCCTCAGCCAGCTGGGAGCAGACAGCCTCACAAGTCTACGCAAGTTAGCTGAACAATTTCCCAGACAGGTTTTGGATAGCAAAGCATCCAAACCTGAG…	477
GDExl11005	B12	6254302			Xl	good	1	1	1	1	0	0	0	4	0	IRBG_006_D04	BC084382	LOC495170	ATGAAGATCATCGTGGGCATCGGAGGTGTAACCAATGGAGGAAAGACAACCCTCACCAACAAACTGATTAACACCTTGCCAAACTGCTGTGTGGTACACCAGGATGATTTTTTCAAGCCCCAAGACAAGATAGAAGTTCAAGATGGATTCAAACAGTATGATGTTATCACAGCCTTAGATATGGAAGCTATGATGAGTACGATTGATGGCTGGTGGAAAGATCCTGCTAAATTTGAGCGCTCGCATGGGATCAACAATGCATTAGACTCCGAGACACCACAAGATACCGAGAACCATGAAAGCCTTCATATTCTTATTGTAGAAGGATTTCTCCTTTACACCTACAAACCACTTATTGATCTGTTCACCAAATGCTATTTTCTTTCTGTACCCTATGAT…	612
GDExl11005	C01	1003873	1003867	cox7a2	Xl	good	1	1	1	1	0	0	0	4	0	IRBG_005_G03	BC078611	cox7a2a	ATGCTGCGCAATTTACTGGCTCTCCGCCAGATTTCCCAGCGGACCATCAGCAGCTCTACCAGGAGATCTCTGCAAAACAAAGTGCCAGAAAAGCAGAAGATTTTCCAGGAAGATAATGGCATTCCGGTTTACCTGAAGGGGGGTGTTGGTGATGCACTGCTCTATAGACTGACCATGGCTCTTACAGTTTTGGGAACAGGATATGTTCTTTATGAGCTTTTCAATGCCGCTATGCCCAAGAAGAAGAAATGA	252
GDExl11005	C02	1007013	1007007	lsm6	Xl	good	1	0	1	1	0	0	0	3	0	IRBG_005_G04	BC078551	MGC85411	ATGAGCCTCCGCAAACAAACACCGAGTGACTTCTTAAAGCAGATTATTGGAAGACCTGTGGTGGTAAAGCTCAACTCTGGAGTCGATTATCGAGGTGTTCTGGCATGTTTAGATGGTTATATGAATATTGCTTTGGAACAAACTGAAGAGTATGTGAATGGACAGCTGAAGAACAAATATGGGGATGCATTTATCCGAGGAAATAATGTTTTGTATATTAGCACTCAGAAGAGGAGGATGTGA	243
GDExl11005	C03	999533	999529	uros	Xl	good	0	0	1	1	0	0	0	2	0	IRBG_005_G05	BC078608	MGC85561	ATGAAGGTTTTGTTACTGAAAGACCCCAAAACTAAGGATTTGGCTTCAGATCCCTATGTTAAGGAATTATCATCGCATGGATTACAAGCAACACTAATCCCCGTGTTATCCTTCAAATTTGTGTCTCTGGATCATTTTTTTGACAAGCTTTCTCACCCAGAGAGTTACGCCGGTCTTATATTTACCAGCCCAAGAGCAGTAGAAGCTGTCAAATTATGTTTGCAAAAGCCTGCTCATAAAGAAGCTTGGAAGGACCATCTCTGTGCCAAGTGGAATTCTAAGCCCGTTTATGTGGTTGGCAAAGCTACAGCTTCTTTGGTTGAAGAAATTGGTCTTTCGTCAGAAGGGGAAGGCTCAGGAAATGCAGAAAAGCTTGCGGAATGTATCTGTTCAAAGGGA…	789
GDExl11005	C04	5756021	5756013	pla2g2e	Xl	good	1	0	0	1	0	0	0	2	0	IRBG_005_H06	BC078486	MGC85254	ATGAAAAAGGTTCTTCTCATCGGAGTGGCTTTGGCTCTCATTATAGTTCTGGTCACCAGCACACCAGCCCAGTTTGACGAGATGATTAAAGTGACCACCATCATTTATGGCCTGGCTAACTTCTCTGACTATGGATGCCACTGCGGCCTGAACAACCAAGGAATGCCTGTGGACGACATTGATTGGTGCTGCCACAGCCAAGACTGCTGCTATAACAAGGCTGAAATGAGCGGATGCAACCCTGTTACACAGACTTACAGGTTCTATGTTGAGGAACAGAAGAAAGTAGAGTGCATGAAAGCAAGTAATCGCTGTGAGAAGATGATCTGCGAATGTGATGAAAAGGCTGCAAACTGTTTCCGCAAGGAACTGGAAGATTATAACATATATTTCCGCAAT…	444
GDExl11005	C05	968235	968230	ssr4	Xl	good	1	1	0	1	0	0	0	3	0	IRBG_005_A08	BC078540	LOC397945	ATGGCAGGGGTTTGTGATGTGTTTCTGGCGGTGTTGGTGGTTTTAGCGGGCTGTTCTGCTGAGCCTTGCACAGAGCCTGTTATAGTTCCTTCCTATTACACTACTCCAGATGCAGTTATATCTTCAGAAGTGGTTTTCATCGTGGAGATATCCCTTTCTTGCACTAATGGTGCACAGAATGTTGCTCTTTATGCTGATGTGAATGGGAAACAGTTCCCTGTGACCAGAGGACAGGATGTTGGGCGTTACCAAGTCTCATGGAGCCTGGAACACAAAAATGCTCATTCTGGAACATATGAGGTTAAGTTTTTCGATGAGGAGTCTTACAGTCTGCTAAGAAAGGGTGCATGGAATGGTCCTTGGGTATCCACAGACGTGCTGGCAGCATTGATAGGCATA…	447
GDExl11005	C06	6254339	5789750	rpl29	Xl	good	1	1	1	1	0	0	0	4	0	IRBG_005_A09	BC078539	MGC85384	ATGGCAAAGTCCAAGAATCACACAACTCACAACCAATCTCGCAAATGGCACAGAAATGGCATCAAGAAACCCAAATCTCAAAGATATGAATCTCTAAAGGGGGTTGATCCTAAGTTCATGAGAAACATGCGCTTTGCCAAGAAACACAACAAGAAGGGATTTAAGAAAATGCTGGCAAACAATGCAAAGAATGCAGCCAGCGCCCCAGCACCTGCACCCGCTAAATAA	228
GDExl11005	C07	6077997	948362	tmem242	Xl	good	1	1	0	1	0	0	0	3	0	IRBG_005_A10	BC082742	LOC494711	ATGGGGACACAGAAAGCGCTGAACGAGCAGAGCCTGACTAGTGAGACCGACACGGGCAGGAGGGAAGAGAAATTGTTTCTTATTAAAGGTGGGATTTTCCTTGGCATGGTTGCAACTGCAGGAATGTTTGCTGGTTTCGGCACAACACTGTCTCTAGCAAAAAAGAGGAGTCCCAATTGGTTTAATAAGGGTGTCGCTGCAACAGCTACGCTGCCAGAAAGTGGCTCTTCACTTGCTCTGCGAGCTTTGGGATGGGGGTCTCTTTATGCTTGGTGTGGTGTGGGATTAATCAGTTTTGCAGTATGGAAAGCACTCGGGGTGCACAGTCTTAAAGACTTCAGGGAGAAAATGCAAACCATATTTCCAACTGTGTCAAAAGACCCAGAGCACCAGCCTACG…	438
GDExl11005	C08	6254344	1006667	med29	Xl	good	1	1	1	1	0	0	0	4	0	IRBG_005_B11	BC078525	MGC85347	ATGGCGATGTTGCTGAACCAGGCTCAGCCTCCCCAGACTCGGGACGGTGGCGGAACGCAAGGCGCTTCCCTTGGCCCTGGGGTTCCAGTTGGGCAACAGCAGCTCGGCCTTCAGCAACAACAGCAGGATTTTGACCCGGTGCAAAGATACAGGATGCTTATCCCTCAGTTGAAGGAAAGTCTGCAGAACCTCATGAAGATAGCAGCCCAGAACCTTGCGCAGAACACAAACATTGATAATGGCCAGAAAAGTGCAGATGGGCCAGTGCAGAGGTTTGACAAAAGCCTGGAGGAGTTTTATGCCCTATGTGACCAAATGGAGCTTTGTCTACGACTTGCCTACGAGTGCCTCTCCCAGAGCTATGACAGCGCAAAGCATTCACCTACATTGGTGCCTACA…	561
GDExl11005	C09	950781	950778	asb5	Xl	good	0	0	1	1	0	0	0	2	0	IRBG_005_C12	BC078595	MGC85526	ATGACGGAGCTGGAGGAAAAACCTTTTGCTCAGCTCTCAAATGTCTACTTCACTATCTTTGCATTATTCTGCTTCAAATTATTCGTGAAAATAAGCCTGGCCATACTCAGCCATTTCTATATTGTAAAAGGCAATCGGAAAGAGGCAGCGCGGATAGCAGCAGAATTCTACACCGTAACTCAAGGACAAGGGTCGTGGGCAGATCGATCACCACTACATGAAGCAGCCAGTCAGGGTCGCCTTCTAGCTTTGAAAACATTGCTCTCACAGGGTTATAATGTAAACACACTGACGTTCGATCATGTGACTCCACTCCATGAAGCCTGTCTGGGAGACCATGTTGGATGTGCAAGGACTCTTTTAGAAGCTGGAGCAAATGTGAATGCCACAACAATTGAT…	1002
GDExl11005	C10	6253960			Xl	bad	0	0	0	0	1	0	1	0	2	IRBG_006_G01	BC084829	LOC495365	ATGTTGGCTGGGGTGCGGGCGGCCCGCGGGCTTTTCAGGGGAGCAACTGCTTTCTGCTCACTTCCACAAGTCCGACTGGAGGGCACGACGACAGAGTCAAGACCTACAGTGAGGCCAGAAAGCAAAGTGCTGCTGAACCAACTCTCGGCCTTCGGGGAGTATGTGGCGGAGATCATGCCCAAGTATGTGCAGCAAGTTCAGGTGACCTGTAACGGAGAACTGGAGGTCATGGTTCACCCGGATGGCGTTATACCAGTCCTTGTATTTCTTCGTGACCACACAAACGCCCAGTTCAAATCACTGGCCGACCTGACTGCTGTCGATATCCCGGCGAGAACAAACCGCTTTGAAATCGTTTACAACCTTTTGTCATTGCGGTTCAACAGCCGCATGCGAGTG…	753
GDExl11005	C11	6253955			Xl	good	1	1	1	1	0	0	0	4	0	IRBG_006_A03	BC084848	LOC495380	ATGGCTAATAAAGGTCCTTCATATGGAATGAGCCGAGATGTTCAGTCTCGTATTGAGAAGAAGTATGACGAGGAACTAGAGCAACGTCTAGTGCAGTGGATCAGTTTGCAGTGTGGTGATGATGTCGGAACACCAGAACAAGGAAGGCAGGGGTTTCAACAATGGCTAAAGAATGGCCTGGTTCTCTCAAAGCTGATAAACAGTCTCTACCCAAAGGGTTCCCAACCAGTGAAGATCCCTGATCCCCCTCCCAGCATGGTATTCAAGCAGATGGAACAGGTGGCTCAGTTCCTGAAGGCAGCTGAAGAATATGGGGTGGTTAAAACAGACGTATTCCAAACTGTAGACCTTTATGAAGGAAAGGACATGGCGGCTGTGCAAAGGACAATTGTGGCACTT…	606
GDExl11005	C12	954789	954783	ube2d1	Xl	good	1	1	1	1	0	0	0	4	0	IRBG_006_A05	BC084849	LOC495381	ATGGCGCTGAAGAGAATACAGAAGGAACTGAATGACTTGCAACGGGACCCTCCGGCTCAGTGCTCTGCCGGCCCAGTAGGAGATGACTTATTCCACTGGCAAGCAACCATTATGGGACCAACTGACAGCCCATATCAAGGGGGTGTCTTTTTCCTCACAATTCACTTTCCAACAGACTATCCTTTCAAACCACCAAAGGTTGCATTCACAACAAAAATCTATCACCCAAACATAAACAGCAATGGAAGTATTTGTCTCGACATACTAAGGTCACAGTGGTCCCCAGCGCTGACTGTGTCAAAAGTTTTGTTGTCAATATGCTCCTTACTTTGTGATCCAAATCCAGACGATCCTTTAGTACCAGATATTGCACAAATCTACAAGTCAGACAAGGAAAAA…	444
GDExl11005	D01	941754	941750	pebp4	Xl	good	0	0	0	1	0	0	0	1	0	IRBG_005_H03	BC078524	MGC85346	ATGGCCAGGACGTGGTTCCTACTCTTGGGTATCCTGTCTCTGACCGCTCGTTTCAATACACTACAGGCTGAAGAATGTTCCATAAGGAAACTCTTCAATGGTGAGGATGAAAAATTCTGCAGTAAAGGTTTAGATATTATATATTCAGATATTGGCCTAGTGTCCTGCATCTATATCCCCAACTGCTTTGACTTTTCTTGGAGCCTCTCCAAAGTGTGGGAACATCCTTTAGTCAGATACTCCAAAGCCCAACCGGGAGTAAAATACGTCCTGATTATGGTAGATTCAGATGCACCGTCCCGATGGGACCCCAAATACAGATACTGGAGGCACTGGCTGCTTACTGATATACCGGGCTGGCAGCTTATTTCTGGACAAGATTTAACTGGAATTGATATA…	609
GDExl11005	D02	5829959	5829957	zpld1	Xl	good	0	0	1	0	0	0	0	1	0	IRBG_005_H04	BC081237	MGC85537	ATGGAACCAATATGGTTGTTACTGCTGTTGGCTATTTTCACAGTTTCAGTTTCTGCACAGTTTAATGGATACAACTGTGATGCCAATCAGCACAGCAGATTCCCCGCGGAAAGAGACATCACCGTCTATTGTGGAGTGCAGACAATAACAATGAAGATAAACTTTTGCACGGTTCTGTTTTCTGGATATTCAGAATCAGATCTATCACTGAATGGAAAACATGGAGATGCACATTGCAGAGGCTTCATAAACAACAATACATTTCCTGCAGTAGTTATATTTACCATCAACCTTAGCACATTGGAATCGTGTGAAAACAGCTTAGTGGTATCTACTGTTCCTGGAGTCAACGCATATGGAATTGCATCAATGGTACAAATTGGCAACATATCCGGTTAT…	1248
GDExl11005	D03	965970	965963	bbs5	Xl	good	0	1	1	0	0	0	0	2	0	IRBG_005_H05	BC081218	bbs5	ATGCTGTCTGTGTTGGACGCGCTGTGGGAGGATCGGGATGTTCGCTTTGATATATCGCCCCAGCAAATGAAAATGAGACCAGGGGAAGTGCTCATAGACTGCTTAGATTCTATTGAGGATACCAAAGGAAACAATGGAGACAGAGGAAGACTGCTAGTCACCAATTTACGAGTTATTTGGCATTCCCTAGCACTTCCCCGTGTGAATCTTGCTGTTGGCTACAACTGTATTATAAACATCACGACAAGGACTGCTAATTCGAAATTACGTGGTCAGACTGAAGCACTGTACATCTTAACAAAATGCAACAATACTCGCTTTGAGTTTATCTTTACAAATCTTGTACCTGGGAGTCCTAGACTGTTTACTTCTGTTATCGCTGTACACAGAGCTTATGAG…	1098
GDExl11005	D04	5961945	5961868	ndufa13	Xl	good	1	0	1	1	0	0	0	3	0	IRBG_005_A07	BC078619	ndufa13	ATGGCGGCGTCCAAGGTGAAACAGGACTTGCCACCTTCTGGAGGCTATGGTCCTGTGGATTACAAGAGGAATTTACCCCGCCGTGGACTGAGCGGATACTCCATGTTCGCTGTGGGTGTTGGAGTCATGCTTTTTGGATACTGGAGCATTTTTCGCTGGAACAGAGAAAGGAGACGATTACAGATTGAAGATCTAGAGGCACGTGTTGCCCTTTTGCCCCTTTTCCAAGCAGAGACTGACAGACGAATATTAAGGATGATGAGACAGAATTTGGAAGAGGAGGCCACTATAATGAAAGATGTCCCTGGCTGGAAAGTTGGGGAGTCTACATTCCACACAGATCGCTGGGTGACTCCCACACTTAATGAGTTATACAATCTTAAGCCCAAGGAAGAACTT…	435
GDExl11005	D05	978395	978388	atp5d	Xl	good	1	0	0	1	0	0	0	2	0	IRBG_005_B08	BC078510	MGC85306	ATGCTGTCTGCCCGTGCTCTCTTTGCTCTCCGCCGGGCTGTATTTAGCCAGGTTCGGACATATGCCGAAGCAGCTCCCGCGGGGGCTCCCGCCATGAGCTTCACGTTCGCTTCCTCGACTCAGGTTTTCTACAGTGGTGCCAGTGTGAAACAGGTTGATGTACCCACATTGACAGGAATGTTTGGCATTCTCCCAGCCCATGTCCCAACTCTACAAGTTCTCAGGCCAGGCCTTGTAACGGTGTTCAGTGATGATGGTGTTGCAACTAAATATTTTGTGAGCAGTGGTTCAGTAACGGTGAATGCAGACTCTTCTGTGCAGCTCCTGGCTGAAGAGGCAGTGACACTGGACATGTTAGACCTTAGTACTGCAAAGTCAAACTTGGAAAAGGCACAGGCA…	489
GDExl11005	D06	5891407	5891037	rpl23a	Xl	good	1	0	1	1	0	0	0	3	0	IRBG_005_B09	BC078526	MGC85348	ATGGCTCCTAAAGCGAAGAAGGAAGCTGTCCCTCCAAAGACTGAGGCTAAGTCTAAGGCTCTCAAGGCCAAAAAGGCTGTTTTGAAAGGAGTCCACAGTCACAAGAAAAAGAAAATCAGGACCTCACCAACTTTCAGGAGGCCGAAGACATTGAGACTGAGGAGGCAACCCAAGTATCCTAGAAAGAGCGCCCCCACAAGGAACAAGCTTGATCATTATGCTATTATCAAGTTCCCACTGACCACTGAGTCGGCCATGAAGAAGATTGAAGACAACAACACTCTGGTTTTCATAGTTGATGTCAAAGCAAACAAGCACCAGATCAAGCAGGCAGTGAAGCAACTCTATGACATTGACGTACAAAAAGTGAACACCTTGATCAGGCCTGATGGTGAAAAG…	468
GDExl11005	D07	6253601	944652	mrpl53	Xl	good	1	1	0	1	0	0	0	3	0	IRBG_005_B10	BC081225	MGC85354	ATGGCTGCTGTCGGTGCTTCGGAGCTGCTGCTAAAGTCAGTGAAGTCCATCGCTGTGCGATTCTGTCCCTTTGAACCCAATGTCCGGCATGTTAGAGAATTTGTGGAAAAAATAAACTCCAAAAAGATCCGATCTACCAACGCAAACTGTGACATTGCTGTAGACATAAGGCATGACCGGAGTGAACCCTGTGTAGATGTTCTATTTGCTGACGGCGAGAGGCTAGTGATAAAAGGCTCCAATGTGACCTCCAAGGAAATGCTATTGGCATTAAATGTAAAATGTGCCTCCAAGGACCAGCAAGCAAAAGACAGTGGCAGAAAGTAG	327
GDExl11005	D08	5838365	5837859	pvalb.2	Xl	good	1	0	1	1	0	0	0	3	0	IRBG_005_C11	BC078498	MGC85279	ATGGCATTCGGTGGTCTCCTGAGTGAAGCTGACATCGCCTCTGCTCTGCAGAACTGCCAAGCTGCTGACTCCTTCAACTTCAAAACTTTCTTTGCCCAGTCTGGTCTGAGCGGCAAGTCTGCAGCTGATGTGAAAAACGTCTTTGCCATCCTTGATCAGGACCAGAGCGGCTTCATTGAGGAAGATGAACTGAAGCTGTTCCTCCAGAACTTCAGCGCCGGTGCCAGAGCTTTAACTGATGCTGAGACCAAGGCCTTCCTGTCAGCTGGAGACTCTGATGGTGATGGCAAAATTGGAGTTGAAGAATTCCAGGCTTTGGTGAAAAACTAA	330
GDExl11005	D09	865364	480319	hspb1	Xl	good	1	0	1	1	0	0	0	3	0	IRBG_005_D12	BC078511	MGC85307	ATGTCAGAACGCAGAATTCCATTCACCTTCCTCCGCACTCCAAGCTGGGACCCATTTCGGGACTGGTACCAAGGCAGCAGTCGCCTTTTTGATCAGTCATTCGGTATGCCACGTATTCCTGAGGACTGGCACCAATGGCCCAGCACCAGCTGGCCAGGTTATGTTCGCTTGTTTCCGAGCCAATCCATGGACGTTGTACCCCCCACTACACCTGCACCTGCTGGTGCACCTGCTCCTGACTTTAGTCGTGCCCTCAGCCGCCAACTTAGCAGTGGAATCTCAGAGATCCGCCAGACTTCAGACCAATGGAAAATCAGCTTGGATGTCAACCATTTCGCCCCAGAGGAGCTGGTTGTAAAAACTAAAGATGGCATTGTGGAAATAACAGGCAAACATGAA…	642
GDExl11005	D10	6255573	5895525	rpl39	Xl	good	1	1	1	1	0	0	0	4	0	IRBG_006_H01	BC099264	MGC116452	ATGTCGTCCCACAAGACATTCAAAATTAAGAGGTTTCTTGCCAAGAAGCAGAAACAGAACAGACCCATCCCACAGTGGATCCGCATGAAAACAGGCAACAAGATCAGATACAACTCAAAAAGGAGACACTGGAGAAGGACCAAGCTTGGCCTGTAA	156
GDExl11005	D11	5865448	5865391	unnamed	Xl	good	0	0	1	1	0	0	0	2	0	IRBG_006_B03	BC084379	LOC594870	ATGTCCTGGGCTGTCCTCCTCCTCTCTCTCACCTCTCTCTGTACATATTCGGCTGCCCAAGTCTCTATAACTCAACCAGTATCTGAATCAGTGAAATTGGGAGAGACAGTGAGAATCTCCTGCACACTCAGTGGTGCCAGTATCGGTGATCTCCATATGTGCTGGTACCAGCAGAAAGCAGGGAATCGCCCCAGATACTTGTTACGTTTCTATTCAGACTCAAGCAAACACCAGGGAGATGGGGTACCTGATCGGTTCTCTGGATCCAAAGATTCCCCTAATAATGTTGGCTATTTAACCATTAAAGGAGCCTTACTAGAAGATGATGCAGATTATTACTGTGCTACGTGGCATGCCAGCTCGTTTATATTCGGTGGTGGAACCCAGCTGACCGTCCTC…	720
GDExl11005	D12	998208	998202	myf6	Xl	good	1	0	0	1	0	0	0	2	0	IRBG_006_B05	BC084975	LOC495450	ATGATGGACCTATTTGAAACAAATTCCTATTTTTTTTACCTGGATGGAGATAATGGAGCCTTTCAACAACTGGGAGTAGCAGATGGATCCCCTGTCTACCCAGGTAGTGAGGGGACATTGTCCCCATGTCGTGATCAGCTGCCAGCAGATGCTGGAAGTGACAGTAGTGAAGAGGAACATGTCTTAGCTCCACCAGGACTACAACCCCACTGTCCTGGACAATGTCTAATCTGGGCCTGCAAGACCTGCAAAAGAAAGTCTGCCCCAACTGACAGAAGAAAAGCAGCCACCCTAAGGGAAAGGAGAAGGCTAAAGAAGATCAATGAAGCTTTTGAGGCTCTCAAAAGAAGGACTGTGGCAAACCCAAACCAAAGACTTCCCAAAGTTGAAATACTACGC…	726
GDExl11005	E01	988349	988343	scgn	Xl	unknown	0	0	0	0	0	0	0	0	0	IRBG_005_A04	BC082920	scgn	ATGGACAGCGCCTTCCTGAAACTGGACGCAGCCGAGTTCTTGGAGATCTGGCAGCGCTTTGATGCTGATGACAATGGCTACATTGAGGGCAAGGAGTTGGATGAATTCTTTTGCCATCTGCTTAAGAAACTGGGCACAAATGCAATAACAGCTGATAAGGTTCAGGGGGTGAAAGATCGATTTATGTCTGCGTATGACATTACCGCTGATGGACGTCTACAAATACAAGAGCTTGCAAACATGATTCTGCCTGAAGATGAAAATTTTCTGTTGCTGTTTCGCCGAGAAACTCCATTGGATAACAGCGTGGAGTTCATGCGGATTTGGAGGAAATTTGATGAGGATAGCAGTGGATTTATCTCAGCAGTTGAACTCAGGAATTTCTTGCAAGATCTGTTC…	816
GDExl11005	E02	942847	942843	unnamed	Xl	good	1	1	1	1	0	0	0	4	0	IRBG_005_A05	BC078561	MGC85441	ATGTCTATGACTGATGTTCTCGCTGCTGCTGACATCAAAAATGCTGTGGGGGCCTTTGCAGCCGCTGACTCATTTAACCACAAGAAATTCTTCGAGTTGGTCGGCCTGAAGAAAAAGAGCGTCGATGACGTCAAAAAAGTCTTCCACATTCTCGACCAGGATCGAAGTGGATTCATAGAAGAGGATGAACTCAAGCTTGTATTAAAAGGATTCACCCCAGATGGCCGCGCTCTCTCTGATAAGGAAACCAAGACACTCCTCGCCGCAGGTGACAAAGATGGAGACGGCAAAATCGGAGTAGATGAATTCACAACACTGGTGGCTGAGTCATAA	333
GDExl11005	E03	968704	968699	rpe65	Xl	good	1	0	1	1	0	0	0	3	0	IRBG_005_A06	BC081228	MGC85437	ATGACAAATCATGTGGAGCATCCTGCTGGGGGTTACAAGAAACTCTTTGAAACTGCAGAGGAGCTGGCAACCCCGATGGCCACCCATGTAACAGGACGGGTACCCCTTTGGCTATCAGGAAGCCTCTTGCGATGTGGGCCTGGTTTATTTGAAGTTGGATCAGAACAATTTTATCACTTATTTGATGGCCAAGCTCTTCTCCATAAGTTTGATATTAGAGAGGGACATGTGTCATATCATCGGAGATTTATTCGTACAGATGCATATGTCAGAGCTATGACAGAAAAGAGAATAGTAATCACTGAATTTGGTACTTTTGCATATCCTGATCCATGCAAGAACATCTTTTCCAGGTTTTTCTCATACTTCAAGGGTTTGGAGGTCACTGACAATGCTCTG…	1614
GDExl11005	E04	1000983	1000976	rpl11	Xl	good	1	1	1	1	0	0	0	4	0	IRBG_005_B07	BC078513	MGC85310	ATGGCGGACAAAACTGAGAAAGAAAACCCTATGCGTGAGCTGAGGATTCGTAAGCTCTGCTTGAATATCTGTGTTGGCGAGAGTGGTGACAGACTGACCCGGGCAGCCAAGGTGCTGGAGCAGCTCACCGGGCAGACCCCTGTCTTCTCTAAAGCCCGTTACACAGTGAGGTCTTTTGGCATAAGGAGGAATGAGAAAATTGCTGTTCACTGTACAGTTCGTGGAGCCAAAGCAGAAGAAATCCTGGAAAAGGGATTGAAGGTCAGGGAATATGAATTGAGGAAAAACAACTTCTCTGACACAGGAAATTTTGGTTTTGGCATCCAGGAACACATTGACTTGGGGATTAAATATGATCCAAGCATTGGTATCTATGGACTGGACTTCTATGTGGTTCTT…	534
GDExl11005	E05	1007890	1007885	rdh7.2	Xl	good	0	0	1	1	0	0	0	2	0	IRBG_005_C08	BC082896	LOC494781	ATGTGGGTCCTTCTACTGCTACTTGTGCCTCTGAGTCTCCTGTATAGGTGGTACAAGGACAGACATATTTTGGACAATCTAACTGATAAATATGTGTTGATCACTGGCTGTGACTCTGGATTTGGGAACCTGTTAGCAAGAAAGCTGGATAGACGTGGGATACATGTGCTGGCAGCCTGTCTGACCGATAGAGGGGCTGAAGAACTAAAAAAGCAGACATCAAGCGGGCTACAGACAATTCTCCTGGATGTAACTGACAGCAAGAGTGTGAAATCTGCAGAAAAGTGGGCTAGCCAGATTGTTGGAGATAAAGGGCTCTGGGGCTTAGTGAACAATGCAGGAATTAGTTTTCCTTGTGCTCCAAATGAATGGTTAACCAAAGAAGATTTTATAAAGATC…	954
GDExl11005	E06	968514	968507	unnamed	Xl	good	1	0	0	1	0	0	0	2	0	IRBG_005_C09	BC078588	MGC85513	ATGGCCCGGTTGCTCCCCGTCCTCCTCGCGCTGCTCTTTTGCGGCTACGTGCGGCCCATCTCTTTTTCATTGCCGCCAAACAGCCGCAAGTGTTTGCGAGAAGAAATTCACAAGAACGTGCTTGTGACTGGAGAGTACGAGCTGTCTGAGGCCCACAATCAGGGCCAAGTGCGGCTAAAGATTACAGACTCTGCTGGGCACATTCTCTACTCCAAGGAAGATGCTTCCAAGGGCAAGTTTGCTTTCACCACTGAGGAGTATGACATGTTTGAGGTCTGCTTCGATAGTAAGCTACCAGCAGGTGCTGGCCGAGTACCAGATCAGTTGGTGAATCTCATTATGAAGCATGGAGTAGAGGCAAAAAATTATGAAGAGATTGCAAAGGTGGAGAAACTTAAA…	624
GDExl11005	E07	6254559	876310	tmem14c	Xl	good	1	1	1	1	0	0	0	4	0	IRBG_005_C10	BC078477	MGC85236	ATGGGTGTTGAATGGTTCGGTTTTGGTTATGCAGCTCTGGTTGCCTCTGGTGGAGTCATGGGTTATGTCAAAGCAGGTAGTGTTCCTTCTCTGGCTGCTGGTCTACTCTTTGGAAGTTTAGCTGGATTGGGTGCCTATCAGATGTCCAATGACTCTAAGAATGTATTACTTTCACTAATTGCTTCTGGTACGTTGGCTGGAGTCATGGGATTCCGATTTTACAACTCTGGAAAATTCATGCCTGCTGGATTAATAGCTGGTGCAAGTCTCTTAATGGTGGGAAGAATTGGAATGAAGATGTTGGAGAAACCGCAACAACCATGA	324
GDExl11005	E08	6078802	5722134	hbe1	Xl	good	0	1	1	1	0	0	0	3	0	IRBG_005_D11	BC078515	MGC85319	ATGGTCCACCTGTCAGCTGATGAGAAATCCGCCATTAACGCCGTATGGTCCAAGGTCAGCATTGAAAATGATGGCCATGATGCCCTCACCAGGCTGCTGGTTGTCTACCCCTGGACCCAGAGGTATTTCAGCAGCTTCGGAAACCTCTCCAATGTGGCTGCCATCTCTGGAAATGCCAAGGTTCGTGCCCATGGCAAGAAGGTTTTGTCTTCTGTTGATGAAGCCATCCACCATATAGATGATGTCAAGCACTTCCTTTCCAGTCTGAGCAAGAAACACGCTCAGGAACTCCACGTGGACCCCGAAAACTTCAAGCGTCTTGCTGATGTGCTTGTTATTGTCTTGGCTGGCAAACTGGGAGCTTCCTTCACTCCTCAAGTTCAAGCTGCCTGGGAGAAG…	444
GDExl11005	E09	988840	988836	nelfa	Xl	unknown	0	0	0	0	0	0	0	0	0	IRBG_005_E12	BC081231	MGC85474	ATGGCGCCTCCGAGCATCGCCTCTTTGCTCACGGCCTCCGTCATAGACAACGTGAGATTGTGTTTCCATAACTTGTCCTCCGCCGTCAAACTGAAGCTGCTGCTGGGGATTCTGCACCTCCCGCGCCGCACAGTGGATGAGATGAAAGGAGCACTGACGGAAATCATTCAGCTCGCCACTCTAGACTCTGACCCCTGGATACTGATGGTAGCCGATATCCTGAAATCCTTCCCTGACACAGGATCCCTGAATCTTGATCTCGAGGAACAGAATCCAAATGTGCAGGACATATTGGGAGAGCTCAGAGAGAAAGTCAGTGAATGTGAAGCATCGGCTATGCTGCCACTCGAATGCCAGTACCTCAACAAAAATGCCCTGACTACCCTTGCTGGACCTCTC…	1077
GDExl11005	E10	952235	952228	slc25a17	Xl	conserved	0	1	0	1	1	0	0	2	1	IRBG_006_B02	BC084385	LOC495171	ATGGGGGGTTTGGAGTCTGCTCTGCTGTCAGTGTTCACATATGAAAGTTTGGTCCATGCAGTATCTGGAGCGGTGGGCAGTGTAGCTGCAATGACTCTCTTCTATCCACTGGACACTGCACGGCTCAGGCTGCAAGTGGATGACAAGAGGAAGTCCCGTTCCACCCCGGCCGTACTGCTAGAGATTATGCGAGAGGAGGGACTAGTGGCTCCATATCGAGGTTGGTTCTCGGTTATCTCCAGTCTCTGCTGCTCCAACTTTGTTTATTTCTACACTTTCAACAGCTTGAAAGCCTTGTCCATAAAGGGAAGTGCTCCGACCACGGGCAAGGACCTTACCATTGGCTTCATTGCTGGGGTTGTAAACGTGCTGCTAACAACACCGCTCTGGGTGGTGAAT…	933
GDExl11005	E11	6540645			Xl	good	0	1	1	1	0	0	0	3	0	IRBG_006_D03	BC084378	LOC495167	ATGAACCCACAATGTGCCCGCTGTGGCAGGGTCGTCTATCCCACGGAAAAAGTCAACTGCTTGGACAAGTTTTGGCATAAAGGATGCTTCCACTGTGAGGTTTGCAAAATGACTCTGAATATGAATAACTATAAGGGATATGACAAGAAGCCTTACTGTAATGCACACTATCCAAAACAGTCCTTCACCACAGTGACAGATACTCCTGAAAACCTTCGGCTTAAACAGCAAAGTGAAATTCAAAGTCAGGTAAAATACAAAAAAGATTTTGAGGAAAGCAAAGGCAGAGGCTTTAGCATTGTCACCGACGCTCTTGAGCTACAAAGACTGAAGAAGACGCAGGAGCAAATTAGTAATATCAAGTATCATGAAGATTTTGAGAAGACGAAAGGTAAAGGC…	828
GDExl11005	E12	970786	970782	adora2a	Xl	good	1	1	0	1	0	0	0	3	0	IRBG_006_C05	BC084390	LOC495175	ATGGTAACGGTGTCAAATAATAAGAACCCAGAGGACCTGGTTTATATAGTCCTCGAGGTGGCTATTGCAGTTCTGTCCATTCTTGGCAACGTGCTTGTGTGCTGGGCTGTGTGCATCAACAGCAACCTTCAAAACGCCACCAATTATTTTGTGGTATCTTTGGCTGCTGCAGACATTGCTGTGGGAGTTCTTGCCATCCCTTTTTCCATTGCAATTAGTACCGGATTTTGTGCAACATTTCACGCTTGCCTATTTATTGCGTGTTTTGTTTTGGTGCTGACCCAGAGTTCCATCTTCAGCCTTCTTGCAATTGCTGCTGATCGCTACATTGCCATCCGAATCCCACTTAGATATAACAGCTTGGTGACCAGTAGGAGAGCGAATGCTATTATTGCAGTT…	1179
GDExl11005	F01	6254553	954428	npm3	Xl	good	1	1	0	1	0	0	0	3	0	IRBG_005_B04	BC078496	MGC85274	ATGAGCGGGTTTATATCAAGTACATCGGAGGAAGGGCCCTCGAGTCCAGCTGTGGAGTCCTATTTATTTGGCTGTGAATTGTCATCAAAAATAAAACAATACACTTTCCAGGTAAATGAAGAGGATGATGCTGCGCATTATGTGTGTTTACAGACTATTAGTCTTGGGGCAGAAGCTAAGGATGAACACAACGTAGTGGAAGTGACTGCATCTAATTATCAAAATAAGGAAGTTACTGTGCCTTTGGCGAACCTTAAACTTTCATGTCAACCAATGGTAAATATGGGATCTTTTGAGATTGAGGCACCCGTGACCTTTCGTTTAACATCTGGTTCTGGTCCAGTTTTTATCTCCGGCCGGCATTATATTGTAATCGATGATGATGTAGACCAGTCAGGT…	516
GDExl11005	F02	6254552			Xl	good	1	1	1	1	0	0	0	4	0	IRBG_005_B05	BC078499	MGC85281	ATGGTGGATCAATTCGTGGGCTCCTGGAAGCTGACTGACAGCCAGGGATTCGATGAGTACATGCAGAGCCTGGGGGTCGGTTTTGCCACCAGAAAAGCAGGTGCTATGGCAAAGCCCAACGTGATCATTTCTGTGAATGGTGATGAGATCTTGCTAAAGACAGAGAGCAGCTTAAAAACAACAGAAGTGACGTTTAAACTGGGGCAGGAGTTCGACGAGCAGACAGCAGATAATAGGAAAACAAAGACTATTATCACTTGTGACAGTGGCGTTCTCAATCAGGTGCAGAAGTGGGATGGCAAAGAGACCACTATTCAAAGGGAGATAAAAAATGGACATTTGGTAGTGACATGTTCAATGGGAGATGTGAAGTGCGTCCGTACATATGAAAAGATGAAG…	405
GDExl11005	F03	6253600			Xl	good	1	1	1	1	0	0	0	4	0	IRBG_005_B06	BC081236	MGC85532	ATGAGTAACTACAGTGTGTCTCTGGTTGGCCCGGCTCCCTGGGGTTTCAGACTGCAAGGAGGCAAAGACTTCAACATGCCTCTAACTATATCCCGGCTAAGCGATGGAGGAAAAGCTTCTCAAGCACACATTGGCATTGGTGACGTGGTTCTTTCAATAGACGGTATAAGCACAGATGGGATGACTCACTTAGAGGCGCAAAACAAAATTAAGGCTTGCACTGGATCGCTAAATTTGACCCTACAAAAAGTTTCGGCTGCACCAAAAGCCAATCCAAATCCTCCACAAAATGTGGCAGTGGTGGAAAAGAAAATTCCTCCCAATCGTCCTCCTCGAAAGCACGTTGTAGACACCCACACAGATATCTACCACACTTCAGCCTACAGTGATGCCAGCAAG…	630
GDExl11005	F04	963927	963921	rpl24	Xl	good	0	1	1	1	0	0	0	3	0	IRBG_005_C07	BC078474	MGC85232	ATGAAGGTCGAGCTGTGCAGCTTCAGTGGCTACAAGATCTACCCGGGGCACGGGCGGCGCTACGCCAGGACTGATGGAAAGGTTTTCCAATTCCTGAATGCAAAATGCGAGTCCGCTTTCCTTTCAAAGAGGAACCCTCGTCAGATCAATTGGACTGTTCTGTACAGACGGAAACACAAGAAGGGGCAGTCAGAAGAAATTCAGAAGAAACGTACTCGCCGCGCAGTGAAATTCCAGAGGGCTATCACTGGTGCCTCTCTGGCTGAAATTATGGCCAAGAGAAATCAGAAGCCCGAAGTACGAAAGGCTCAACGAGAACAGGCAATTAGAGCTGCCAAGGAAGTAAAGAAGGCTAAACAGGCAACCAAAAAGGCTGCTCCTGCAAAGGCTCCATCAAGT…	420
GDExl11005	F05	6254340			Xl	good	1	0	1	1	0	0	0	3	0	IRBG_005_D08	BC078536	MGC85375	ATGAATCCAGCAATGATGGAAGAACTGGCAGAGGAAATGGAGAATTTCCAGGTTACTATGGGCCATATTGAGGGGGTCCCTCTGCCGGGCCCCACATGTGACGAGTGGGACACTATATACAATTTCCAGGCCCGGGAGGACGACATCCTAATTGCTACTTACCCCAAATCAGGGACAACGTGGATGCAGGAGATCGTGGATCTGATATTACAAGAGGGAGACGTACAGAAGAGCATGAGGGCCCCATGTTTTATCAAAGTGCCCTTCATAGAGATGATACCACCAAAGTCCATGCCATCAGGCTTGGAGTTGGCAAAAACCATGAAATCTCCCCGTATCCTAAAAACTCACTTACCAATTAACCTGCTGCCCCCCTCCTTTTGGGAGAAAAATGCCAAA…	918
GDExl11005	F06	6255076	963574	lyrm7	Xl	conserved	0	1	1	1	0	0	0	3	0	IRBG_005_D09	BC082902	LOC494821	ATGGAGAGTAAGATGAAGGTGTTGAAACTTTTCAGAACGTTGCATCGCACAAGGCAGTGTGTATTTCAGAATGACCATCGTGCACTGGAAGCTGCCAGACAAAGAATCAATGAAGAGTTTAAGAAAAACAAAAGGGAATGTTCTCCTGCAAAAATATCAGAGTTGCTGAAATTTGGAACTGATGTAGAAATTCTTCTCAGAACATCTGTTGTTCAGGGTATTCATAAAGATTCAGATACATTAGGTATGCCATGGTTATTGCGTTTTCTTACTCGTAACTTCATTGTATACTACAGTGCCAGAAATATGAGTAGAACAGGGATTGCAGAGGCTGTTCTGTGTTTAGATTGTTATCCACTACAGAAGATTGTTATCCCATAG	381
GDExl11005	F07	6254207			Xl	good	1	0	0	1	0	0	0	2	0	IRBG_005_E10	BC082919	Nucb	ATGAAGATCTGTGCACTTCTCTTGTTTTCCTTCCTGGGATTAGGACTGACAGTTCCCATAGAACGAGCGACTCCAAAGAAGGAAGCTGAGCCACCACCTCCGGAACAACAAGACACTGGGCTCTACTATGACCGTTACCTGCGGGAGGTTATTGATGTGCTGGAGACAGACGGACATTTCCGGGAGAAGCTGCAAGCAGCAAATGCTGATGACATCAAGAGCGGCAAACTCAGTAAGGAGCTCGATTTCGTCAGTCACAATGTCAGGACCAAGCTGGACGAGCTAAAGCGGCAGGAGGTTTCCAGGCTACGAATGCTGATTAAAGCCAAAATGGATGCGACAATGGAAGAAAATGTCCAGATTGACCACATGTCTTTACTGAAGCAGTTTGAGCACCTG…	1401
GDExl11005	F08	947386	947380	pskh1	Xl	good	1	0	1	1	0	0	0	3	0	IRBG_005_E11	BC078579	MGC85492	ATGGGTTGTGGGACGAGTAAAGTTCTCCCTGAACCTTCAAAAAACCTCCAGCTGGACTTGGTGAAAAAAGTGGAACCTTGTTTGGACTCAAAAAGTGACCAATATAATACTTTTATCACAGACACAAGCCAGACATTTGTAAAGGATGATTACCTATGTCACTCATTGCAGAATGGCGACTCAAAGTGTCATGTGGAAAGTACTCACTTAAGGAGACATAAAATTGCTAAGTACAGGGCTAAGTTTGACCCACGTGTAACTGCAAAATATGACATAAAAGCTCTTATTGGACGAGGTAGTTTCAGTCGTGTTGTAAGAGTAGAACATAAGGCCTCTAAACAGCCGTATGCTATTAAAATGATTGAAACAAAATACAGAGAAGGCAGGGAGGTGTGTGAA…	993
GDExl11005	F09	6254328			Xl	good	1	1	1	1	0	0	0	4	0	IRBG_005_G12	BC078599	MGC85536	ATGGCTGGTGGAAAGGCTGGGAAAGACAGTGGAAAAGCTAAGGCCAAGGCAGTATCTCGCTCCCAAAGGGCAGGACTGCAGTTCCCTGTGGGCCGTATTCACAGACACTTGAAGACCCGTACCACAAGCCACGGAAGAGTCGGTGCTACTGCAGCTGTTTACAGTGCTGCCATCCTGGAATATCTTACTGCTGAGGTGCTGGAGTTGGCAGGAAATGCCTCCAAGGATCTGAAAGTGAAACGTATCACTCCTCGGCACTTGCAGCTAGCCATTCGTGGGGATGAGGAGCTTGATTCTCTTATCAAAGCCACCATTGCTGGAGGAGGTGTCATTCCTCATATCCACAAGTCTCTGATTGGAAAGAAGGGGCAGCAGAAAACCGCATAA	387
GDExl11005	F10	5823412	5823410	36951	Xl	conserved	0	0	0	1	1	0	0	1	1	IRBG_006_C02	BC084850	LOC495382	ATGTCCAACACAGTCTTTTCTGGTGCAGTTGGGCCACTGAGAGCCGCAGCTCTGTCTATATCTCGCCATCGCCTTCCCTTGCTCTGTGCCGCCGGCCTTGGGCTCACGGCTGTGGCTTCCTGGATGTGGTGGCGGAAACGACAAGGTGAGGCTGAGGATCTGCAACAGGTTGGCATCGTGTCTCAGCTTCTGATTTACCCAGTGAAGTCCTGCCGTGCCGTGCCTGTGCAGGAGGCTGAATGTTCTGCTCTAGGTCTGAAGAGTGGGCATCTTGAGGACAGACATTGGCTAGTAGTGACCGAGGAGGGGAACATGGTGACTGCCAGACAGGAGCCTAGGATGGTCCTCATCTCAGCAACTTTTTGTGGTAACACTTTGTGCCTTAATGGTCCAGAAATG…	1032
GDExl11005	F11	6254105			Xl	good	1	1	1	1	0	0	0	4	0	IRBG_006_G03	BC084369	LOC495270	ATGCTGCGGCCATTGGAGAGAAACATGAAGCTATTGTTGGCTGCTGCGCTCATCGCGGGCTCCGTCATATTCCTGCTCTTCCCTGGGAGCTCCGTAGCTGATGAGAAGAAGAAAGGGCCGAAGGTGACCGAGAAGGTGTACTTTAATATAAAGATCGGAGATGAGGATGTAGGACGTATAGTAATCGGTCTTTTTGGAAAAACTGTTCCCAAGACGGTTGAAAATTTTGTAACCTTGGCAACAGGGGAGAAAGGATTTGGTTACCAAGGCAGCAAGTTCCACCGTGTCATCAAAGACTTTATGATACAAGGAGGAGATTTTACTCGTGGAGATGGTACCGGAGGAAAAAGCATTTATGGAGAAAAGTTTTCAGATGAGAACTTCAAGCTAAAGCACTAT…	651
GDExl11005	F12	6077283	6077245	gmfb	Xl	good	1	1	1	1	0	0	0	4	0	IRBG_006_E05	BC084826	LOC495362	ATGAGTGAGTCTCTGGTTGTTTGTGATGTGGATGCAGAACTTGTGGAGAAGTTAAAAAAGTTTCGCTTTCGAAAAGAAACCAACAATGCTGCTATTATTATGAAAATAGACAAAGATCGGCGATTAGTGGTTCTGGAGGAGGAACATGAGGATATATCCCCCGATGAGCTGAAAGATGAACTTCCCGAGAGGCAACCAAGATTTATAGTATACAGTTACAAGTACCAACATGATGATGGCAGAGTTTCTTATCCATTGTGCTTTATCTTCTCCAGCCCCTTAGGATGTAAACCAGAACAGCAGATGATGTATGCAGGAAGCAAAAATAAGCTAGTTCAGACGGCTGAACTCACAAAGGTTTTTGAAATCAGAAACACTGAAGACCTCACTGAAGAATGG…	429
GDExl11005	G01	999056	999051	hypk	Xl	good	1	1	1	1	0	0	0	4	0	IRBG_005_C04	BC078471	MGC85228	ATGGCGGCTGAAGGGGATGTTGAGTTAGAGCTGGAGACTGAAGACAACTGCAGCGAGCGTCCTGCCGATAAACCACGTAAACATGACAGCGGGGCGGCTGATCTGGAGAGGGTGACAGACTATGCCGAAGAGAAAGAGATTCAGAGCTCCAACCTGGAGACGGCCATGTCAGTGATTGGAGACAGAAGATCAAGAGAACAGAAAGCAAAACAGGAGAGAGAAAAGGAACTGGCCAAAGTAACAATCAAGAAAGAAGATGTGGAGCTTATTATGAATGAAATGGAAATTCCACGATCAGCAGCAGAAAGAAGCTTGAGGGAACACATGGGGAATGTAGTAGAGGCACTGATTGCTTTGACCAACTGA	366
GDExl11005	G02	1014433	1014426	hint1	Xl	good	1	1	1	1	0	0	0	4	0	IRBG_005_C05	BC078475	MGC85233	ATGGCTGATGAGATCAGCAAAGCCCAGACAGCTCGCCCCGGGGGAGATACCATCTTTGGGAAAATTATCCGCAAAGAAATACCGGCTAAGATCATCTATGAAGATGAGCAATGTATCGCATTTCATGATGTAGCTCCACAAGCCCCAGTACATTTTCTGGTGGTGCCGAAAAAATTCATCACCCAGTTGTCTAAGGCAGATGCCAGTGACAAGGAACTACTTGGACATCTGATGATCGTTGGCAGCAAGTGTGCAGCTGATTTGGGTTTGACAAATGGATACCGACTTGTGGTGAATGAGGGGCCAGATGGTGGCCAGTCTGTGTACCACCTTCACCTTCATGTTTTTGGTGGACGCCAGATGGGCTGGCCTCCAGGCTAG	381
GDExl11005	G03	6255601			Xl	good	1	0	0	1	0	0	0	2	0	IRBG_005_C06	BC082680	LOC494689	ATGTACCTTGCGGCTCTTGTTTTGCTTCTCTTGTTGCCCCCCTCACTCCAGAAATCCCGGGATTTCTACACCTTTAAGGTGGTAAATATCAGGGGCAAGCTGGTGTCGCTGGAGAAATACCGTGGGTCGGTGACTCTGGTGGTGAATGTAGCAAGTGAATGTGGATTTACAGATTCCCACTACAAAGCACTGCAGCAGCTGCAGAGGGACCTGGGATCTCACCACTTCAATGTTTTGGCATTTCCATGCAACCAGTTTGGACAGCAAGAACCAAATAGCGACCGAGAAATTGAGAACTTTGTCAGAAAGAATTACAGTGCATCCTTCCCCATGTTCAGTAAAACTGCAGTCACTGGCTCTGGTGCCAATACTGCCTTCAAGTACCTAATAGAATCCTCT…	555
GDExl11005	G04	853120	853116	tm4sf1	Xl	conserved	0	1	1	1	0	0	0	3	0	IRBG_005_D07	BC078602	MGC85546	ATGTGCTACGGCAGGTGTGCAAGATGTATTGGCTACTTTCTTCTCGTTCTGGCACTATTCTGCATTGTGGCAAACATTTTACTTTATTTTCCCAATGGAGAGACCCAGTATGCATCACAGAACCACTTGAGTAGATTCGTATGGTTCTTCCAAGGCATTGGTGGTGCAGGGTTACTGATGCTGCTCCCAGCAGGAGTATTCATTGGGCTGGAACATGAAGATTGTTGTGGCTGCTGCGGCCATGAGAAATGTGGGAAAAGCTGTGCAATGCTGTCATCTATTTTGGCTGCATTAATTGGAGTTGCTGGAGCTGGATACTGTGTTGTTATTTCTGCATTGGGCTTAGTTGAGGGGCCACTGTGTTTAAACAGCGGAGAGTGGTCTTATGCATTCAGTGGC…	612
GDExl11005	G05	6077566	485700	scly	Xl	good	0	1	0	1	0	0	0	2	0	IRBG_005_E08	BC081243	scly	ATGGTAGACACAGAATCACAAAAGGAAAAGAATCATCTAAATCACAAGATTTACCTTGACTATAATGCTACTACTCCTCCTGCCAGAGAAGTGGTCGGCACTGTGGCAGAAGCTTTGCAAGAGGCCTGGGGCAACCCAAGCAGCAGCTATACTGCAGGATGCAAAGCCAAGGAGCTGATAGACACAGCACGAGCTCGCATTGCCAAGATGGTGGGAGGAAAACCTGAAGATATTATTTTTACCTCTGGGGGCACAGAGGCTAACAATATGGTGCTTTTCTCTGCCGTGGAGAATTTTAACAGAACATCCAAAGAAAGGCAGAATAACAATGTGGACTGGGCATTACCTCACATCATTACATCAAATGTTGAGCATGACTCTGTGGCACTACCACTCTTA…	1281
GDExl11005	G06	5814634	5814630	unnamed	Xl	good	0	1	0	1	0	0	0	2	0	IRBG_005_E09	BC078562	MGC85443	ATGAGCTGCTCAGAGCATAAGGACTACCATGATGAAGAGTTTGATCCCTGTCATCTCTTTGACATGTACGCTGGGTCTGATAAGACCATTTCTAAGGAGGAGCTGGTGGAAAATCCCATAAAATTTCTCTATAATTTATTGTCATCAGGTTCTGTGAAAGGAGAACTATTGATTGGGCTTACCATTGGCTCTGCTGTTTGGGAAAGCTTTGTTGCTGCTGATTTCTTCAAAAATATTATATTGCTGGAATCTTCAGACTGCTGTATAAAAGCCTTAGAGAATTGGATCAGAAATGAACCTGGAGCTGTGGAACAAGCCCATGTTTTAGAGTTTGTTTGCTCACTTAAAGGGCAAAGTACAGAGTGGAAGAAACAGGAAGAAAAAACCAGAAGGGCAATC…	786
GDExl11005	G07	962751	962745	fam101b	Xl	good	1	1	1	1	0	0	0	4	0	IRBG_005_F10	BC078580	MGC85501	ATGGTTGGCAGACTGAACCTGCAGGATGTCCCTGATCTGCTGGACATGAAGAAGAAAGGTGAAAGAGTGTTGGACAGCCCTGACTCTGGGCTCCCCCCCAGCCCCTGCCCCAGTAACTGGCACCTGTCTGCTGTGGCAACTGAGAAATCTCCTGAGCAAGACATCTCTGGGCACAATGCCCCAACAAATTTGGCCCTCTCGTTAAGCCTATCCAGCAGCTTCACACCAAGACTGTGCCCTTTATCGCTCGGAGAGGGTGTGGAGTTTGATCCGCTGCCACCAAAGGAGATAAGGTACACCTCATCAGTTAAATATGATTCTGAGAAGCACTTTATTGACAACATCTACATGCCAATGGGATTAGGCCTCTCCTCCTGCAGCCAAACTGTGATCTGTGTC…	708
GDExl11005	G08	992367	992363	lamtor2	Xl	good	1	1	1	1	0	0	0	4	0	IRBG_005_F11	BC082921	robld3-a	ATGTTGCGGCCCAAAGCGCTGACCCAGGTTCTGAGCCAGGCCAACACCGGTGGAGTTCAGAGCACTCTGCTGCTGAACAATGAAGGCTCTCTACTTGCATATTCTGGTTATGGTGACACAGATGCCCGAGTTACAGCTGCTATTGCTAGCAACATATGGGCTGCCTATGATAAGAACGGCCACCAGGCATTCAACGAGGACAATCTTAAACTCATCCTTATGGACTGCATGGAGGGCCGCGTAGCAATCACAAGAGTGTCTAACCTGCTGCTGTGCATGTATGCCAAAGAGACTGTTGGATTTGGAATGCTGAAAGCCAAGGCCCAGGCGCTGGTTTATTACTTGGAAGAACCTCTCAACCAGGTGTCGTCTGCCTAA	378
GDExl11005	G09	6488990	5804032	anxa8	Xl	good	1	0	0	1	0	0	0	2	0	IRBG_005_H12	BC078512	MGC85309	ATGGAGCAGCAATTCAACACATCTATAGTTCATCAGATGCTACAAGCGTGTCAGCAAACGCAAGACTGCAGTACTCAACAACATCAGCAGCAGCAGCAGCAGCAGCAGCAGCAACAGCAGCAGCAGCAGCAGCAGCAGCAGCATGGAGGGACAGAAAAAGTTCCACAACCAAAATATGATGCTACTGATGATGTCCGTGCACTGGAAAAAGCCACAAAACCCAAAGAGGTTGATGAAGGCACCATAATTGATATTATTACGAAGAGGAACAATGACCAACGCCAGGAAATTAAGGCTGCCTATGAAAAGCTGACTAAAAAGCCTTTGGTTGAAGCACTAAAAGCAGCTCTGTCCGGTGATCTTGAGGAGATTATACTGGATTTGTTGAAAACTCCACCT…	1092
GDExl11005	G10	6255303			Xl	good	1	1	1	1	0	0	0	4	0	IRBG_006_D02	BC082929	LOC494799	ATGGCCAAAAAGGTTGCTGTGATAGGCGCAGGAACAAGTGGTTTGGTTGCCATTAAAACTTGCTTGGATGAAGGTTTGGAGCCCACCTGCTTTGAAAGAACCAATGACATTGGTGGACTTTGGAGGTTCAACGATGATCCAGAGGATGGCAGAGCCAGTATCTACAAATCTGTTATTATTAACACTTCCAAGGAAATGATGTGCTACAGTGATTTCCCCATTCCAGAAGATTACCCCAACTTCATGCATAATTCCAAAATATTCAACTATTTCAGAATGTATGCTGAGCATTTCCAGGTGTTCAAGTACATCCACTTTAAGACCTCGGTTCTTAGTATTAAAAAATGCCCAGATTTTGCAACAACTGGACAATGGGAAGTTGTCACTGAAAAAGAAGGA…	831
GDExl11005	G11	6253958			Xl	good	1	0	0	1	0	0	0	2	0	IRBG_006_H03	BC099248	LOC495373	ATGAAACTTCTACACTTAGCTACAATATTTCTTCTTATTTATGCAACACTTGGTGCAGTTAAGGACTTGCAGGAGCACTTTGAAGACACTTCTACAGGTATACGCCCCAAGGGAAGTCAAACCCAAGCTATAGAAAACCTCCAGGATGATACAGTCACCAATGATCTGATCACTGAAGGAGAAGAGGAAGACGACTACTTGGACTTTGATAAAATATTTGGGGACGATGAAGATTATATTGATATAATCGATGCTGCCCCTGAAATAAAAAATGCTGAAACACAGCAAGGGAATATTTTTGAACTGTTCCATGGGAAAACAAGGGTTCAAAGGCTCAGTATAATCAATGCTAACTTTGGGTTTAACCTTTACCGTGCGATAAAGAACAATACAGATGCA…	1455
GDExl11005	H01	6254323	854168	polr2k	Xl	good	1	1	1	1	0	0	0	4	0	IRBG_005_D04	BC078622	polr2kb	ATGGAAGGCCAAAAGGACGCGCCTCCTCCTAAGCAGCAGCCGATGATATACATTTGTGGAGAATGCCACACGGAAAATGAAATAAAAGCAAGAGATCCAATCAGGTGCAGAGAATGTGGTTACAGAATAATGTACAAGAAAAGAACAAAACGATTGGTTGTGTTTGATGCTCGCTGA	177
GDExl11005	H02	922833	922820	dad1	Xl	good	1	1	1	1	0	0	0	4	0	IRBG_005_D05	BC078613	LOC397721	ATGTCAGTTTCCGTGTTTTCGGTAGTTTCTCGGTTCTTAGATGAATATGTCAGCTCCACTCCGCAGCGGCTCAAGCTACTGGACGCTTACTTGCTCTACATCCTGCTGACCGGCGCTTTGCAGTTCTTGTACTGCCTGCTGGTTGGGACCTTCCCTTTCAACTCCTTCTTGTCCGGCTTCATATCCTCCGTGGGCTCATTCATCCTTGCCGTGTGTTTAAGGATCCAGATAAATCCACAGAACAAAAGCGACTTCCAGGGGATATCACCAGAGAGAGCTTTTGCAGACTTTCTCTTTGCCAACACTATTTTACACTTGGTTGTCGTTAATTTTATTGGTTGA	342
GDExl11005	H03	971583	971578	otos	Xl	good	0	1	1	1	0	0	0	3	0	IRBG_005_D06	BC082909	LOC494788	ATGAAGCTGCTTCTTATTGGATTATGTTTCTCGTGTGTTTTACTTGGCACATTTATTGATGCCAGGCCAGTGTATGGAGAGGAAGATCCATACGAGGATGCCCCTGCTCATCCTTACTGGCCCTTCTCCACTTCAGATTTCTGGCAGTATGTGGAGCATTTCCGCTCCCTGGGTGCATATGACAGGATAAATGATATGGCTCGTACCTTCTTTGCTCATTATCCTATTGGGGATACTCTTGGCTACACCAGCAGGAATGATGATGAATAG	270
GDExl11005	H04	6255306	968361	chchd4	Xl	good	1	1	1	1	0	0	0	4	0	IRBG_005_E07	BC082911	chchd4b	ATGTCCTACTGCAGGCAGGAAGGAAAGGACAAAATCATTTTTGTAACCAAGGAGGACCATGAAACTCCAAGTAGTGCAGAGCTGATTGCAGATGATCCAAATGACCCTTTTGAGGAACAAGGGCTGATCTTGCCAAATGGAGACATCAATTGGAACTGCCCGTGCCTTGGAGGCATGGCCAGTGGTCCTTGTGGGGAGCAGTTTAAGTCGGCTTTCTCTTGCTTTCACTACAGTCAGGAGGAGATAAAGGGCTCGGACTGCCTAGATCAGTTCCGGGCAATGCAAGAATGCATGCAGAAATACCCCGAATTATATCCACAGGAGGATGATGAGGATGAACTGGAGAAAGAGAAGCAGAATAAAGACGAAGAGTCTTCCGTCACACAGTCCTCCGATACC…	420
GDExl11005	H05	6254335	6258031	dohh	Xl	good	1	1	0	1	0	0	0	3	0	IRBG_005_F08	BC078568	MGC85454	ATGGCGGCTTCCTTAAGCAGCGAAGTGCATAGCTTGGGTCAGTTGTTAATAGACCCTGGAAAACCTTTGCCTTTAAGGTTCCGGGCGCTTTTTACGTTGCGGAACCTTGGGGGTGCTGAGGCCATTGACTGTATCGGCCGTGGTTTCCAGGACGAGTCGGCACTGCTTAAGCATGAGCTGGCCTACTGCCTTGGGCAGATGAAAGATCGGAGGGCTCTGCCTGTGCTCAAACAAGTGTTACAAGACCGTCAACAGGAGCCTATGGTTCGGCATGAAGCAGGAGAAGCTTTGGGGGCTATTGGAGACCCTGAGGTGTTGGAATTGCTGAGAGAATATGCCCAGGACCCTGTGATAGAGGTTGCAGAAACTTGTCAGCTGGCCGTGAGTCGTATAGAGTGG…	912
GDExl11005	H06	975431	975427	nit1	Xl	unknown	0	0	0	0	0	0	0	0	0	IRBG_005_F09	BC078575	Nit1	ATGGCTGGTGCCCACAAGCCCCTGATTGCCGTGTGCCAGATGACTTCAACCTCTGATAAGGAGAAGAATTTCGCCACGTGTTCGCGGCTGATCCGGGAGGCTGCGGGGCGTCGCGCTTGCATGGTGTTTCTTCCGGAAGCCTTTGATTATATCGGGGGCAGCACCGAGGAGACGCTGAGTCTGGCTGAGTCTCTACATGGGGACACCATTCAGCGTTACACCCAACTCGCCAGGGAGTGTGGGCTCTGGCTTTCCCTGGGGGGATTTCATGAGAAAGGACCCAACTGGGACACGGACCAACGCATTTCCAATTCTCACGTGGTTGTGGACAACACAGGGCACATAGTATCGGTGTACCGCAAGGCTCACCTGTTTGACGTAGACTTGCAGAATGGAGTG…	867
GDExl11005	H07	6254346			Xl	good	1	1	0	1	0	0	0	3	0	IRBG_005_G10	BC078522	MGC85344	ATGGCGGAATCAGGAGTCCCTCCAGTGCCCAGTCCTGCGACCATGGCCTACCCATCAGCCTCTGTTAACCTGCCTACAGGCACAGAAGTGCTCAGGACATACTCTGGAGCCTTCATCTGCCTGGAAATTATATTCGGGGCACTTGTTTGGATTTTAGTGGCGGCCTCAAATGTCCCGGTCCCCGTAGTACAAGGATGGGTCATGTTTGTGTCGGTGACTGCATTTACCTGCTCACTCCTTCTGCTCTTGGTTTTCCTCACCGGCTTTGTCCATAGGATTCATGCCAACTGGAACTTTGTGGATCTCGCCTATCACTTAACCGCATTTGTATTCTATTTTGGAGCCTTTGTCCTTGAAGCTGCGGTGACATCTCTAGCCAATCTAATGCGGAAGGGAAAC…	525
GDExl11005	H08	1009077	1009071	stmn4	Xl	good	1	0	1	1	0	0	0	3	0	IRBG_005_G11	BC078521	MGC85341	ATGACTCTAGCAGCCTATAAAGAGAAGATAAAGGAGCTCCCCCTCGTGTCCATTTTCTGTTCCTGTTTCCTCTCTGATCCTTTAAAGACACAGACTAACAAGTATGATGCAGACACTGTGGACCTTACTTGGTGTGCTATTTCAGACATGGAGGTGATAGAATTAAACAAGAGAGCCTCTGGCCATGCCTTCGAGGTTATCCTGAAACCCCCTTCCTTTGATGGGATTCCAGAGATCACAGCCATCCTGCCCCAGAAGCGAGACCCTTCTCTAGAGGAGATCCAGAAGAAACTAGAGGCTGCCGAAGAAAGGCGCAAGTATCAGGAGGCAGAACTCCTCAAGCACCTGGCAGAAAAGAGAGAACATGAGCGCGAAGTCATACAGAAAGCCATTGAAGAG…	570
GDExl11005	H09	940526	940522	shbg	Xl	good	1	0	0	1	0	0	0	2	0	IRBG_006_A01	BC084861	LOC495391	ATGAGGCTCTTTGAAACAATCTTCTTTGTGGCCATGATAACGAGAGTGCCAGGCAATGCAGTGGAGGAACTAGACCCCTACCCACAGTTCCTTGACCCCAAGCAAGCGATTAACCTCGCTCAGGACTGGGGTCATGGATATCCGGCAGGAACTGTTCATATCGACCTGTTAAACATCACCAGCTCATCCTCATCTTTTGAAGTGCGAACATTCGACCCTGAGGGGGTGCTACTTTTTGGTGATTCAAGGGGAGGTCATGACTGGTTTCTGCTGGGATTAAGGGGCGGACGCCCAGAAATCCATATTCATAACCAGATGGCGAAAGTGTCCGTGAGTGGGGGTCCAACAGTAAATGATGGAGAATGGCACAAGATCGTGGTGCGCAGTCAGGAACACCGC…	1230
GDExl11005	H10	6254343			Xl	good	1	1	1	1	0	0	0	4	0	IRBG_006_E02	BC078528	MGC85357	ATGAGTCTGCTCTGGGCAGTAGCCCTCTGTTTCCTCACTGTGGCACAAGGGGCGCAGGTTTGCTACGACCGAATTGGGTGCTTCGCTGATACCAGTCCATACTCTGGCACCGTGCAAAGGCCAATCACTAAATTACCTTGGACTCCAGAAAAAATCAACACCCGTTTCCTGCTCTACACCCGATCCAACCAGAACAGCTTCCAGACAATCAGTGCCATAACCCCCTCTACCATCTCATCATCAAACTTCCGCACCAGCAGGAAAACCCGATTTGTTATTCATGGGTTTACGGACAGTGGGACTTCTTCCTGGCTCACTGACATATGCAAGAAACTCTTCGTCATAGAGGACGTGAACTGCATTGCCGTCGACTGGAGCGGTGGTTCCCGTACCCTGTAC…	1044
GDExl11005	H11	5740241	5740206	gfod2	Xl	good	1	1	1	1	0	0	0	4	0	IRBG_006_A04	BC084383	MGC53910	ATGATGACCTTACCTGGCATAGGAGTTTTTGGAACTGGAAATACAGCCAGAGTTTTGATTCAGCTTCTACGAGCAGAAGGTTTTAGCATTGAAGCTTTATGGGGAAAAACAGATGAAGATGCCAAAGTGGTTGCAGAAGAAATGGGAATACCATTTTATACCAGCCATACAGATGACGTCTTACTGCACCAAGAAGTAGATTTAGTGTGTATCAGCATTCCGCCCCCTCTCACACGACAGATTGCCGTAAAAGCTCTAGGTATTGGAAAGAATGTGATTTGTGAGAAAGCTGCATCTTCTCTAGATGCATTTACAATGGTGAAAGCTGCCCGTTACTACCCAAAACTGATGAGCCTGGTAGGAAATGCTCTGAGGTTCCTTCCTGCCTTTGACCGAATG…	1155
GDExl11006	A01	5738373	5738363	unnamed	Xl	good	1	0	0	1	0	0	0	2	0	IRBG_006_F05	BC084825	LOC495361	ATGAGGCAACAAGCAAAAACTTTGTGGTACGACCGAGCAAAATATGTGTTTTTGGAGTTCTGTGTCGAAAACAGTCGGGATGTCAAGGTGGACATCAAGAAAGATAAGGTTATCTTCAGCTGTTTAAATGAAGATAACATACAAATATACAATGAAATCCAGTTATATGACAAAGTGCAGCCCTTGGATTCCAGGGAAAAGCGCTCAGATCGATCAATAACCTGCTTCTTGAGGAAATGTAAAGAGAAGGTGGCCTGGCCCAGGATAACAAAGGAAAATACCAAGCCCGCTTGGCTGTTTGTAGATTTCGATAACTGGAGAGACTGGGATGCCGAAGAGGAAGGGGAAATGGCACTGGCTGAACATTATCTAAATCTCGTCAATGGTTGCAAGGATAAA…	450
GDExl11006	A02	5901616	5901549	pelo	Xl	good	1	1	1	1	0	0	0	4	0	IRBG_006_G06	BC084817	LOC495353	ATGAAGCTGATAAGGAAAGACATCGAAAAGGACAATGCCGGGCAGGTGACGTTGATCCCTGAAGAGGCAGAAGACATGTGGCACACGTACAACTTGCTGCACGTTGGAGACAGTCTGCAGGCGTCAACAATCAGGAAAGTGCAGACGGAATCATCCACAGGCAGTGTGGGCAGTAACCGTGTTCGGACCACGCTCACGATTTGTGTAGAGACTATCGATTTTGATTCCCAAGCCTGTCAGCTGAGAGTCAAAGGGATTAATATCCAGGAGAATCAGTATGTGAAGATGGGAGCATACCATACTATAGAACTGGAGCCGAACCGCAAGTTCACACTGGCCAAAAAACAATGGGACAGCATTGTACTGGAGAGAATTGAGCAGGCCTGTGATCCTGCATTT…	1152
GDExl11006	A03	6253954			Xl	good	1	0	1	1	0	0	0	3	0	IRBG_006_D08	BC084853	LOC495385	ATGGTGTGCGGAGGCTTCACCTGCTCCAAGAACTCCCTGTGTGTGCTGAACCTGCTCTATATTATGGTCAGCCTGCTGCTGATCGGAGTTGCAGCCTGGGGAATAGGATTTGGCCTCGTTTCCAGTTTGCGAGTGGTTGGCGTCGCCGTTGCTGTTGGAATCCTACTATTTCTCATTGCTCTGGTTGGGCTCATTGGAGCAATTAAACATCACCAGGTGTTACTGTTTTTTTACATGATCATCCTATTTTTGGTCTTCGTTGTACAGTTTTCGGTATCGTGCGCATCTCTGGCCTTAAACAGTGATCAGCAGAAACAACTTTTGGAAGTCGGCTGGAACCATACAAATGGAGCTCATACTGATATTGAAAGGAGCCTGAACTGTTGTGGATTTAAAACC…	606
GDExl11006	A04	5853256	5853230	gtpbp10	Xl	good	1	0	1	1	0	0	0	3	0	IRBG_006_D09	BC084856	LOC495388	ATGGTTTGGTGCTGCCGGGTGCTGCTCAGGAAGTATGGGAATTTTGTAGACAACTTGAGAATCTACGTTAAAGGTGGCACTGGTGGAATGGGCCTGCCCCGTTTAGGAGGTCAAGGAGGCAATGGAGGAGATGTATGTCTGCTGGCAAAAAAAGGAGTCACTTTGAAGAATATCAAAGACAAGTATCCCCATAAGCGTTTCATTGGTGGGGTTGGAGTCAACAGTAGTGTGCGTGCACTGAAAGGCCTGGCAGGAGAGGTGTGTCAGGTGGAGGTTCCCCCGGGGATTGTCATAACAAATGAGCATGGAGTCAAAATTGGGGAGCTTGATAAGGAGGGAGACGAAATCCGAGTAGCCAGGGGGGGTCATGGTGGTATTTTCAAGACAGATTTCCTTCCA…	1152
GDExl11006	A05	960036	960031	cpa1	Xl	conserved	0	1	1	1	1	0	0	3	1	IRBG_006_E10	BC084831	LOC495367	ATGAAGGGCATACTAGTTTTACTCGCTCTGGTGGCGGCAGCCTCCAGCATGGAGAATTACAGTGGACAACAAGTCCTCCGAATTTTCCCTACTGACGAGGATCAGGTGAACCTGGTGAGGGCGTTGGAAGATCTGGAACATTTACAGATTGATTTTTGGACAAGCCCCACAAAAGTCCTTCTACCCATTGATATCCGAGTTTCATTCCGCAATCTGCAATCAGTGAAAGTCTACCTGGAATCCAACAATATCCAGTACAGCATCATGATTCACGATGTACAGAGCTTGCTAGATGAAGAGCAAAACGAGATGAGACGTAATCGTGCCACCGAGAACGCAAGGTCAACTGACAGCTTCAATTATGCTACCTATCATACATTTGATGAGATCAACGCTTTT…	1263
GDExl11006	A06	6254304	949135	ndufa10	Xl	good	1	0	0	1	0	0	0	2	0	IRBG_006_H11	BC084366	ndufa10a	ATGTTTTCAAGTGCAGCGTCCCGAGGCCTGAGGCTCACAGGCAAAATATGCTCCGGAAGAGTGGCCCAGATTCATGTCAGCTCCAGGCACAGCCTGCTCTATGGCTACTGGGCATATGTACTGGGAGAAAGAACCACCAACCGATTCGGGCCAAACAGCAAGATTATTACAGTTGATGGAAACTTGGCATCTGGCAAGGGACAAATAGCAAAGAAACTGGCAGACAGACTTGGTATGCGATACTTTCCTGAAGCAGATGAACATTACTTAGACAAAACAACTGGAGATGGAAGCATCCTGCCGTCAAAGTTTAGTGGAAATTGCAGCCTGGACAAATTTTATGATGACCCGAAATGTCCTGATGGAAACTCATATCGTTTGCAGTCCTGGATGTATAGT…	1056
GDExl11006	A07	945976	945970	hla-drb1	Xl	good	1	0	0	1	0	0	0	2	0	IRBG_007_B01	BC099256	LOC100137617	ATGTACAACATACCAGTGCCTGTATTGTGTGTGCTACTGACCCTGGGACTATGTCTCTGCTCCTCCCCCCCAGAGGATTTCGTGTATCAGTACAAAGCTCAGTGTTACTTCAGGAACGGCACCGACAATGTCAGGTTTCTGTGGCGCCACTACTATAACCTGGAAGAAACCGATTACTTTGACAGTGATGTGGGTTTGTTTATCGCTAAAACCGAGCTGGGGAAACCGAGTGCGGATTATTGGAACAGCCAGAAGGATTTCCTAGAGCAGACACGGGCTGCGGTGGATACAGTCTGCGGACCCAACTATCAGCTAAATAAACCCTTCACTATAGACAGGAAATCTCAACCCAATGTGAAGATTGTAAACACAAAGACATTGGATTTGGAACATGAAAAC…	783
GDExl11006	A08	865359	480258	tnnc2	Xl	good	1	0	0	1	0	0	0	2	0	IRBG_007_C02	BC099255	MGC53213	ATGGCACAGCCTACAGATCAGCAACAAGATGCGAGGTCCTTCCTCAGCGAAGAAATGATCGCTGAGTTCAAAGCCGCCTTTGACATGTTTGACACTGATGGTGGCGGTGACATCAGCACCAAGGAGTTGGGAACTGTCATGAGGATGTTGGGACAGACCCCAACCAAGGAGGAGTTGGATGCCATCATTGAGGAAGTAGATGAGGACGGCAGCGGCACTATCGACTTTGAGGAGTTCTTGGTCATGATGGTGCGCCAGATGAAAGAGGATGCGCAGGGAAAAAGTGAAGAGGAGTTGGCTGAGTGCTTCCGCATTTTTGACAAGAATGCCGATGGGTACATTGATGGTGAGGAGTTAGCTGAAATCCTCCGTTCCTCAGGGGAGAGCATCACAGATGAG…	492
GDExl11006	A09	5813954	5813862	kti12	Xl	good	1	0	1	1	0	0	0	3	0	IRBG_007_F03	BC099247	MGC116430	ATGCCTCTAATTTTGCTGTGTGGCTTCCCCTGCAGTGGTAAAAGCAGCAGGTCACAAGAGCTGCAGGAACACCTGGAACAGAGTGGGAGGAAGGTTCACATCATTGGAGACCATGTTCTTGGAGTGGACAGGAATGCCGTTTATGCAGACTCCAGAGAAGAGAAAGATTTAAGGGGATCTCTGAGAGCTGCAGTGGAAAGGAAGTTAAATAAAGAAGATGTTGTGATTCTGGATTCACTTAACTATATTAAAGGTTACAGATATGAACTGTTCTGCTTGATTAAGCATGTTCAGACTCCACACTGCCTGATTCATTGTATAACATCCCCTGAGGTCAGCTCCACATGGAACCAGCACAGGGACAAAAATGAGCAATATAATCAAGAAATATTTGATTCC…	828
GDExl11006	A10	482845	482840	mmp2	Xl	good	1	0	0	1	0	0	0	2	0	IRBG_007_F04	BC099241	MGC115737	ATGCGGACAATTAAAATTATTAACGTTTTAGTACTCATTTTCAATAGTTTTAGTATATTTTATTATGTTTCCCCTGCTCCATCTCCTATCATAAAGTTTCCAGGAGACAAATCTCCAAAGACAGACGTGGAACTTGCTGCGCAATACCTGAATCAGTTTTATGGCTGCCCTAAGGAAAAATGTCACCTGATGGTTCTTAAGGATGCCCTAAAGAAAATGCAAAGTTTTTTTGGTCTTCCTGAAACTGGGGAGTTTGATCAAAATACCATTGAAACCATGAAAAAGCCAAGATGTGGGAACCCCGATGTAGCCAACTATAATTTCTTTCCCAGGAAACCGAAATGGGACAAAAACCATCTGACATACAGGATTCTTGGTTATACAACAGATCTGGATTCT…	672
GDExl11006	A11	947336	947328	spint2	Xl	good	1	0	0	1	0	0	0	2	0	IRBG_007_F05	BC099367	MGC116563	ATGGCGGTGTGGTTGGGTGGCCTCCTGCTGCTTATGTTCCCTTTGGCGCTGGCACAGCAGCAGCCAGCATGTGATGGATACGAGGTCTTGGATGGGGTTGGTCTGCCTGCGATAGGTACACCGGCTCGGCAGCTAATGATTGAGCTAGACTCATCACGGGTCGCCAACTCCGAGCAGGACTGTTGGGATCTTTGTTGTTCCACCGAGCGCTGCGAACTGGCTGAGATGTCCGAGGGAAATTGCAAACTGATCAGCTGTATGTACAGTGGCTTCAACATGTGTGAGCTGAAGAACAAAGAAGGAGTCAGAAGTTTTCGCAAAAACGACATTGGGCCAACACCCACCCAGAAAGATTTCTGCTTACCAGAAGCTGTCACAGGACCATGCAGAGCTGCATTT…	948
GDExl11006	A12	6255223			Xl	mixed	0	1	1	0	1	0	1	2	2	IRBG_007_H06	BC133811	LOC100049121	ATGATGTGCGGCGGCACCGGGAAACAGAGGGCGGCGGATACGGAAGTGCAGGAAATCTGTGAGAAGGTGAAGGCGGAGTTTGTGCAGAAGTCTGGGGTCAATTCGTCAGTGTTTGAAGCCGTCTCCTACAAAACTCAAGTAGTGGCCGGGACCAATTACTTTATTAAGGCTCACATTGGAGGGAACAAGTGTGCCCACCTGCGTGTGTATAAGCGACTGCCCCACCAGCAGGAGGTGCTCAGTCTCGACTCATTCCTACTGGACAAGACTATGGAGGAGGAGATTGTTTATTTCTAA	297
GDExl11006	B01	988299	988297	nrn1	Xl	good	0	1	1	1	0	0	0	3	0	IRBG_006_G05	BC084862	nrn1b	ATGGGACTTAAGTTGAGCGGCAGATATATCTTTCTGGTCCTTGCTGTGCATCTAGCATACCTGCTGCAGGCGGTGAAGGCTGCAGGCAAATGTGATGCAGTGTTTAAGGGCTTATCGGACTGTATGCTCACGCTGGGCGATAAAGTGGCCAACTACCCCCAAGACCTGGAGGAAAAGAAAAATCTCGACACCATATGCTCGTACTGGGATGATTTCCACGTCTGCACTGTCACAGCCCTTGCAGATTGTCAGGAAGGGGCATCAGATATCTGGGAGAAACTGAAAAGGCAATCCAAGAACCTCAATATTCAAGGCAGCTTATTCGAACTTTGTCCTGGATCTACTGGGGCACCGGGCCCCAGGCTCCTATTTCCAGCTTTTCTGCCTTTGCTCATTGTG…	435
GDExl11006	B02	1005385	1005379	taldo1	Xl	good	0	1	1	1	0	0	0	3	0	IRBG_006_H06	BC084118	LOC495027	ATGCCAAACAACCCTGTCAAGAAGCAGAAAATGGAGGAGTCGGCGCTGGATCAGCTAAAGCAGCACACTGTGGTGGTGGCCGATACTGGAGATTTTAATGCCATTGAAGAATACAAACCCCAGGATGCAACCACTAACCCATCGCTGATACTGGCAGCTGCACAAATGCCTGATTACCAGGGCCTAGTCAATGATGCCATTCAGTATGGAAAGAATCTCGGAGGGTCAGAAGAGGAGCAGATCAATAATATCATGGACAAGCTTTTTGTCTTGTTTGGAGTGGAAATCCTTAAGAAAATACCTGGTCGCGTTTCAACAGAGGTGGATGCCCGGCTATCTTTTGATAAAGATGGAATGGTGGAGCGTGCAAAGCGCCTTATAGCTCTCTACAAGGAAGCC…	1017
GDExl11006	B03	984763	984761	aspn	Xl	good	0	0	1	1	0	0	0	2	0	IRBG_006_E08	BC084122	LOC495030	ATGAAGGAATATTTGCTTTTCTATTTTCTGGCTTTGTGCTACGCTAAGCCATTTATTTTACCTCCAAAGTACATGGCACTGACTGACCTCATGTTAAAAGATATGGAAGATGACGACGATGACGACGATGACAATGATGATGATGATAATTCATTGTTTCCATTTAAAAAGAATCTACCAGTTCGACCTACGCCCCCTCCATTTGATTTATTTCCATCATGTCCATTTGGACGTCAGTGTTACTTAAAAATTGTTCAGTGCTCTGACCTTGGTTTGACCTCCATACCAAATAAAATCCCATATGACACTCGACTATTAGACCTTCAAAACAACAAAATAAAGGAGATCAAAGAAAAAGATCTGCAAGGCCTCACATCTCTTTCTGCTTTGTTTCTCAAC…	1140
GDExl11006	B04	5808712	5808637	cxorf56	Xl	good	1	1	1	1	0	0	0	4	0	IRBG_006_E09	BC084870	c330007p06-a	ATGCCGAAAGTAGTTTCGCGGTCTGTAGTTTGTTCGGATACCAGAGACCGCGAGGAGTACGACGATGGCGAAAAGCCACTGCACGTGTATTATTGTCTATGCGGGCAGATGGTGTTGGTTCTAGATTGCCAGCTCGAGAAACTTCCCATGAGGCCAAGAGATAGAGCAAGAGTTATAGGTGCAGCAAAACATGCTCATAAGTTCTGCAACACTGAGGAGGAGGAGCCTGTGTATTTGCGCAGGTCAGATGGCATTGAACGACAATACAGGAAAAAGTGCAGTAAGTGTAGCCTTCTTCTCTTCTATCAACACAGCCAAAAGAATGCGGCGGCCACTTTCATAGTGAATGGAGCCCTTGTCAAGTTTGGACAAGGTTTTGGGAAAACAAGTATTTATACT…	669
GDExl11006	B05	952403	952401	mmp8	Xl	good	0	0	0	1	0	0	0	1	0	IRBG_006_F10	BC084836	LOC495372	ATGAAGTCCTGGATTCTTTTGCTGCTGTGTATAGCCTGTTGCACGGCATTCCCTGCTGGGACCCTGACAGACACAGAAAAGAATGATGGGAAGTTTGCTGAGGAGTTCTTGAAAAAATACTTCAGCCTTCAGACAGACGGGCTCCGCCTTGCAAAAAAGAAGGGCAGCAATGCATTTTCAGAGAAAATCCGTGAAATGCAAGACTTCTATGGTTTGGAGGTCACTGGAACACTGGACGAAGAAACCTTAGATGTGATGCAACAACCTCGTTGTGGGATTTCTGACGTGGGCAATTTTAGAGCCTTCCCTGGAAACCCTGTGTGGAAGAAGAAAGACCTGACATACAGAATTTTGAACTATACCCCAGATATGACCAGAGAGGAGGTGGATCGGGCCATT…	1401
GDExl11006	B06	5849128	5849056	tprg1l	Xl	good	1	0	1	1	0	0	0	3	0	IRBG_006_A12	BC084375	LOC495164	ATGCTGCAGCTCAATGACTCCGATACCAGCCCGGCAGCCACTCTGTCACCCGAAGGCGCTGAGGTGGCCGAGGTCCAGCTGAGCCCGGAAAGGGGAGCCTTCGGGACCACGCCCTCTAATTATTCCGTGCAGTCTCTGCACTCTCTCACCGTGCACAACCCCACGCACCAGGCCAGAATCAAAGAGTTCTTCGTATTCAGGCCTGGGAATCTTGAACAAGCAGTAAATGATATACGCATGGTTGTGCTTCCAACAGAGGATGGAGAGATCCAGAGTGTTTGGCTACTTACAGAAGTTGATCACTGGAACAATGAAAAGGAACGGCTGGTTCTTATTACTGAGCGAACACTATTAATTTGCAAATATGATTTCATCTGCATGGAGTGCCAGCAAGTCATC…	816
GDExl11006	B07	922895	922880	yif1b	Xl	good	1	0	0	1	0	0	0	2	0	IRBG_007_C01	BC099271	LOC432153	ATGAACCAGGAGAGCAGCTTCAGAGCCCCCCCCAAGAGACGCGTTCGGGGCTCCAACCCAAACATATCGAACCCCCACCAGCTGTTTGATGACACAAGTGGAGGGCCTGTTCCTCATGGAGGAGACTTTCCCAACCATTCATCCCCAGCTTTGGGTATCCCGGCACAAGCCTTTTTGTCAGAACCCATGTCCAACTTTGCTATGGCCTATGGCAGCAGCTTGGCCAGCCAGGGAAAGGAGATGATGGACAAGAATATCGACCGGATTATCCCAGTCAGCAAAATCAAATATTATTTTGCGGTTGACACAGTCTATGTGGGTAAAAAGATTGGGCTGCTTATGTTTCCCTACATGCATCAGGATTGGGAAGTGAGATACCAACAGGACACCCCCGTGGCC…	903
GDExl11006	B08	6255562			Xl	good	1	0	0	1	0	0	0	2	0	IRBG_007_D02	BC099332	MGC116527	ATGATTCCTCTACTACAAGCTCTTCTGCTGTTCAACCTGGGTCTCCTTGGGATTAATGGAGCTACAGAATGTGGAATACCGTTGGTCTCCAGGCGCATTATGGGGGGACAGGATTCACAGGAAGGACGATGGCCCTGGCAAGTCAGCTTGAGGAGGAATGGAAAACACTTCTGCGGTGGAACTCTTATTTCCAACCTGTGGGTCGTCTCTGCTGCTCACTGCTTCCCTAATCCTAGCATTGCAAGTTCTGTCACTGTGTTTCTTGGGTCCTACAAGATAGGCCAGCCAGATGGCAATGAGGTTCCCATTGCAGTTAAGAGAGTATATAATAATTCCACTTACCATAATGAAGGAGACAGTGGGGACATCAGCCTTATAGAACTTGTGAAGGAGGTCACC…	984
GDExl11006	B09	1016124	1016117	cdc42ep4	Xl	good	1	1	1	1	0	0	0	4	0	IRBG_007_G03	BC133274	LOC100037164	ATGCCTATACTTAAGCAACTGGTCACCCATCCCACTGCCTCAAAGAGGCGCTCGCGGGCAGACCTCACATCGGAAATGATCAGTGCTCCACTGGGTGATTTTCGGCACACAATGCACATTGGAAGGGCAGGTGATGCCTTTGGAGACACATCCTTTCTTGGCAGCAAAGGTGATGATCAACCAGAATCAGAAGAATCTTTTTCCAAGCCAGGACTGCTTTCCAGAACATTTCGCAGCAGCAAACGTTCCCTTTCAGTGACACGCAGTGACCGTAGAGACATGCTAGGTTCCGTCAGGGACTCTGCTTTTTTTGTAAAAAATGCTGTTTCCTTGCCCCAGTTGACTGAGAAGGAGGCTGAAAAGAGTTCTTCCAAGAAAATGCCAAAAAGCCTCTCTTCC…	909
GDExl11006	B10	6255499	1014846	dapl1	Xl	good	1	1	0	1	0	0	0	3	0	IRBG_007_G04	BC133256	LOC100049096	ATGACTAAAGAGCTGAAAGTGCAGAGTTCTCCCCAAGCCCTAAAGGCTGGTCATCTCCCTGCAGTGAAAGCTGGAGGAATGAGGGTTTCCAAAAAGCAAGGTAACGATGAAAACAGTGCCCCTGAGAAAAATGCAAAGAAAACCTTGCAGGAGAAACCAAGCTCTGTTCTTAACATGACGAAGATGCAAGCAATGAATATATTGGCTGGTGAGCTAGAGAAGCTCAGCCATGACTTTCCTGGAGAAGCAGCACAGATTGCGCACCAAAAGCCCAGACCTACCGTTGAGAAGATCATTATGCCAAAAAGGCTCTACCTTATTCAACAGCCTCGCAGATGTTAG	342
GDExl11006	B11	6254704	977451	uqcrq	Xl	good	1	0	1	1	0	0	0	3	0	IRBG_007_G05	BC133228	MGC130882	ATGGGCCGTCACTTCGGAGACCTTGCCAAGGTCCGACATATCATCAGCTACAGCCTGTCTCCCTTCGAGCAGCGTGCTTTCCCCCACTTCTTCTCTAAAGGGATCCCCAATGTTTGGAGAAGATTCCGGGCTAAGGTCTTTCAAGTAGTGCCACCTTTTGTGCTCTCATACGTCGTCTACACATGGGGGACACAAGTGCACGCAGACCTCAAAAAGAAGGACCCATCCTTGTATGAAAAAGACCAGTGA	249
GDExl11006	B12	6255788	946569	myl3	Xl	good	1	0	1	1	0	0	0	3	0	IRBG_007_B07	BC099306	MLC1v'	ATGCCACCCAAAAAGCCTGAGCCAAAGAAGGAAGAACCCAAGCCTGTAGCCAAACCTCCAGAGCCCGAGCCACCCAAGGAGCCTTTGTTTGACCCCTCCACTGTCACAATTGAATTCAGTGCAGATCAAATTGAAGAATTTAAGGAAGCCTTTTCCCTCTTTGATCGGACCCCTAATTGTGAGCAAAAAATCACCTATGGACAGTGTGGAGACGTCCTGCGAGCTTTGGGACAGAATCCAACCAATGCAGAAGTTTTAAAAGTCCTTGGCAAGCCAAAAACTGAAGAATTAAACGTTAAGATGATGGATTTTGATACCTTCCTGCCCATGCTCCAACACATTTCCAAGTCGAAGGAGAAGGGGATATATGAAGACTTTGTTGAAGGGCTGCGTGTGTTT…	567
GDExl11006	C01	6253962	6031728	ndufaf2	Xl	good	1	0	0	1	0	0	0	2	0	IRBG_006_H05	BC084815	LOC495351	ATGGAGAAACTACGTTGTTTGCTGCAGAGAACTTTGGGCACAGTCCGGCACCACATGGGCACAGACCAGTTTGGCAATAAATACTATTTTGTCCCTCAGCAGAAAACATGGACAGGTCGCTCTTTTAGAGAGAGAAGATTTGTGGACCCAGTGAATAAAAACACACATGAATATCAGCTCGGCCACATCCCTACAGAATGGGAGGCCTGGATCAGAGGCAAGCGGAAAAATCCTCCGACAATCGAGGAAATACTTCAAAATGAAAAATCAAGAGAAGAGATAAAAACCAAGGCAGAAGAAGCTTTGGAGAGGGACACATTAAATCTCGCAGCAGGACACAGAGACGGGCTCGTTGCTCAGCCAGGCAAGACTCAGATTAAAGGACATGCCTCCGCCACG…	501
GDExl11006	C02	6465967			Xl	good	1	0	0	0	0	0	0	1	0	IRBG_006_C07	BC084875	LOC594871	ATGTCCTGGACAATCCCCCTCCTCACTCTGATGTCTCTGTGCACTTGTTGTGCCGGACAGTATGTGCTGACTCAGCCTGCATCTGTGAGTGTGAGTGTGGGAGGCACAGTGACACTCACTTGTCAAGGGAACAATATTGGCAGCAAGAATGTGTACTGGTATCAACAAATACTACCCAGTGTCCCCAGGCTCATCATATATGACGACAGCAAAAGACCTGATGGGATCCCAGAACGATTTTCTGGCACAAACTCTGGTAACACTGCAAGTTTAAAGATCTCTGGAGCCCAAGGAGAGGACGAGGCTGATTATTACTGTCAGGTGTGGGATAACGATAGCGATGCTGCTATCTTTGGAGGTGGAACCCAGCTGACTGTCCTTACAGGTGACGTGAAAGCC…	702
GDExl11006	C03	973276	973271	b4galt7	Xl	conserved	0	0	1	1	1	0	0	2	1	IRBG_006_F08	BC084833	LOC495369	ATGTATATGACACGGAGAAAGCCAGCTCTGTACCTCAGAGAGGACAGCAGATCAAGCTTGTTTTTGGGGTTTCTGCCTCGGAAATGCAGCATTTTTAATTTGTTCCTGACTTGCTTGATCCTGGGTTTTCTATCTATGCTCTGGTTGCAACTCAGCTGTACTGGTGGTGATGTGAACAAGAGAGCAATTCAGGATGAAGTCTCTTCTCAGAAGTCCTGCCCCCAGATTCCTAGGACTGTGAATGAAGATCCCTCATGGGGTCCTCACCGGCTTGCTTTGCTGATCCCTTTTCGGGAGCGATTTGAAGAACTTATGAGCTTTGTTCCTCATATGCATCGGTACTTGATACAGAAAAAAATCCTTCATCATATTTTCATCATCAATCAAGTGGATCATTTT…	972
GDExl11006	C04	6253959	963424	c6orf120	Xl	bad	0	0	0	0	0	0	1	0	1	IRBG_006_F09	BC084835	LOC495371	ATGGAAAGTGAATTTGAATTAAAGGTCTACTTTGACCGAAAGCTGCGAGCTGACCCTTTTGCTGAAGCATCTTTTGACCCAGAGAAGCTGGGGGCAAATCAAAAACAACAACAGCAACAAACATCTCTGGATTCATCTCAGGAGGAAGAATCTATTCTATGGACTATATTAATAGGGATTTTAAAAATAGTTCTCGAAATTCTTTTCTAA	210
GDExl11006	C05	6253963	5911162	rpl7l1	Xl	good	1	1	0	1	0	0	0	3	0	IRBG_006_G10	BC084812	LOC495349	ATGGAGGCTACCGAGCCCCGAAAACTTCTGCGCGTGCCAGAGAACTTGTTAAAGAAAAGGAAGAAGTATCTGGGTCTGAAAGCAGCGGAGGCCAAGAGAGCTTTAGAGGAGAAGCGAAAGATACAGCCTGGAAAGCAAATCAAGTTCAAACGATTGGAATCCTTTGTGCGAGACTCCCACAGGAAACTAAGGGACGATGTTCGTCTGAAGCGAATGAGAATTTATCAGAAGAAAATTCCTGGCATTGATAAACACGGGCTGGCATTTGTGGTGCGCATTACAAAAATCGATGGAGTCAGCAAAGCAGTCCAGGACGCCTTAAAGAAACTTCGCTTGGGGAAGATTTTTGCAGGTGCTTTTGTGAAGGTGACCCCATCGACCGAAAACTTGATTCGAGTC…	741
GDExl11006	C06	991117	991110	tesc	Xl	good	0	0	1	0	0	0	0	1	0	IRBG_006_B12	BC084830	LOC495366	ATGGGATTATCACATTCTCACTCTGTGGAGACCAGGGAACTAGTGGAAAAGACTGGCTTCTCTGCAGAACAGATTGAACATTTGCACAAGAGATTCAAGAGTTTAAGTGGAGACGAGCCAACCATCAGGAGGGGGCACTTAAATGATATTTCAGATTTGGTCCTGAATCCTATCCGATCAAAAATAATAGATGCCTTTTTTGACAAACGGAACTTACGGAAAGGACCGAGTGGATATGTAGAAGAAATTAACTTTGAGGAGTTTCTGATTATAATGTCCTATTTTCGCCCCCTGAGTCAGCATATGGATGAAGAAAACATAAGTGTGTGTCGGACAGACAAGCTGAGATTTCTCTTCAACATGTACGATTCAGACAATGACAACAAGATTACCCTGGAG…	645
GDExl11006	C07	922018	922005	ccnc	Xl	good	1	1	1	1	0	0	0	4	0	IRBG_007_D01	BC099287	MGC116479	ATGGCGGGGAACTTTTGGCAGAGCTCTCACTATTTGCAATGGATTTTGGACAAACAAGACCTATTAAAAGAACGACAAAAAGACCTGAAATTTCTAAGTGAAGAAGAATATTGGAAATTGCAGATATTTTTTACAAATGTTATCCAAGCTTTAGGAGAACACCTTAAATTACGACAACAAGTCATTGCCACTGCGACTGTTTATTTTAAAAGATTTTATGCAAGGTATTCTTTAAAAAGTATAGATCCTGTTTTAATGGCACCAACATGTGTGTTTTTGGCATCCAAAGTAGAGGAATTTGGTGTTGTTTCAAACACAAGATTAATCTCTGCTGCTACTTCTGTGTTAAAAACTAGGTTTTCATATGCATTTCCAAAGGAATTTCCTTACAGGATGAAC…	852
GDExl11006	C08	6078502	993820	unnamed	Xl	good	0	1	0	0	0	0	0	1	0	IRBG_007_E02	BC099280	MGC116444	ATGACTTCTACTGCTCCTCTCCTCTTGGCTTTAGCTGCTCTGTTTGGCAGGAGTTATGGTCAGTCTGCTACCCAACCTGAAACTCACCGCTCTGTTCTCCAAGGAGAAGCTGTACAGCTCAACTGTACATATAAGACAGCTGTTAATATGTTCTGGTATGTTCAGTATCCAGATAAAGCTCTGGAGATGCTGCTGTATAATTATGGAGAAGAAATTAAGAAAGGATTCACAGCTAAAGATGAGAAATCAGATTCTACCTACAACCTACGTAAAGAAGCAGCAGAACTGAGAGACTCTGGGGTGTATTTCTGTGCAGTGAGTGATAATAATGCCAAACTCACTTTTGGAAGTGGAACCAGTTTAAGAGTTTTACCAAACATTAAAGATGCTAAACCTTCA…	810
GDExl11006	C09	961860	961853	psmd8	Xl	good	1	1	0	1	0	0	0	3	0	IRBG_007_H03	BC133237	LOC414721	ATGGCGCTGAGTGGAGCTGAAGGGCTGAGGCAATTAGCTGCCATGTACGAGCAGCTGAAAACCGAATGGGCAAAGAAGAGCCCCAACCTGAGCAAATGCGGGGACGTACTTGGGAAGCTGAAGCTGGCTCTTTTGGAGCAGAACTTTTTGCCTACCACTGATGTTAAACTCACAAAGCAGCAACTAATTCTAGCTCGGGATGTTTTAGAGATTGGCGCACAGTGGAGTATACTGAAGAAAGAGATACCATCTTTTGAAAGATATATGGCCCAGCTTAAATGCTACTACTTTGACTACAAGGATGAACTACCGGAATCTGCTTATAAACACCAACTGCTGGGACTCAACCTCCTATTCCTTCTGTCACAAAACAGAGTAGCTGATTTCCACACAGAGCTG…	816
GDExl11006	C10	6255497	491536	dynlrb2	Xl	good	1	1	1	1	0	0	0	4	0	IRBG_007_H04	BC133267	LOC100049099	ATGGCAGAAGTTGAGGAAACTCTAAAGAGGATCCAGTCCCACAAAGGAGTAATTGGAACTATAGTCGTGAATGCAGAAGGAATTCCAATAAGAACAACATTAGATAACTCCACTACAGTGCAATATGCTGGTCTCCTGCACCAGCTGTCAATGAAAGCCAAAAGCACAGTGAGAGATATTGACCCTCAAAATGACTTAACTTTTCTCAGGATTCGATCAAAGAAGCATGAGATAATGGTTGCTCCAGACAAAGAATATCTTTTGATTGTCATCCAGAATCCATCAGAATAG	291
GDExl11006	C11	6255071	963197	icam5	Xl	good	0	0	0	1	0	0	0	1	0	IRBG_007_H05	BC133241	LOC494840	ATGGAGGTTACATGTGAAGCTCATTTTGTAGCCAAGAGTAAGACAAAAATAATCTATGTCCATACTGAACCCAAGTTCACAGACTGCCCAGCAAAAGTTACCTGGGTGGAGGGACGTGAGGAGAGCTTTAAGTGCAAAGCTGAGGGCTACACATCTCCTGAAGTTCATTGCTATTTTAACAAATCCAAGGTAAAAGAAGGAGAGAGGTTCAGTGTAACCAGGATCATGGCCGGCAAGCACGACTGTAAAGCTGTGAATAGTGTGGATATGACATCAACACAAGTGACAGTGACAGTGGAATACAAACCGAAAATATTAGAAATGGAAGTCGTGCCCCCTGCCCCGGTGCCTGAAGGAGAAAAAGTCACGCTGACCTGTAAAGCGGAGGGTAACCCCCCT…	912
GDExl11006	C12	6255563	942600	tmco1	Xl	good	1	1	1	1	0	0	0	4	0	IRBG_007_C07	BC099315	MGC116509	ATGACTACTATGTTTGCAGATACCATTCTTATCGTGTTTATATCAGTTTGCACAGCGCTGCTGGCTGAGGGTATAACATGGGTTCTCGTATACCGGACAGACAAGTACAAGAGATTAAAAGCAGAAGTGGAAAAGCAAAGTAAAAAATTGGAAAAGAAGAAAGAATCTATAACAGAATCTGCTGGACGCACGCAAAAGAAAAAAATTGAACGGCAGGAAGAGAAACTCAAGAACAATAACCGAGATCTTTCCATGGTTCGAATGAAATCCATGTTTGCTATTGGCTTTTGCTTTACAGCACTGATGGGCATGTTCAACTCAATATTTGATGGACGAGTTGTAGCAAAACTGCCCTTTGTGCCTCTGTCCTATATTCAGGGACTCTCACACAGAAACCTC…	567
GDExl11006	D01	6253956	958792	cox17	Xl	good	1	1	1	1	0	0	0	4	0	IRBG_006_A06	BC084847	LOC495379	ATGTCTAGTTTGGCCGCAGCCAGTTGTGAGTCTCTGAGCCCCAGTGCAGAGAGTCAGGAGAAGAAGCCCCTGAAGCCGTGCTGTGCGTGTCCGGAGACTAAGAAAGCACGAGATGCCTGTATCATTGAGAATGGCGAGGAGAAGTGTCAGCATCTAATTGAGGCGCACAAGGAGTGCATGAGATCCCTGGGATTCAAAGTGTGA	204
GDExl11006	D02	5847563	5847419	tmed7	Xl	good	0	1	0	1	0	0	0	2	0	IRBG_006_D07	BC082914	MGC86295	ATGTGGAGGTTGCAATGTCTAGTGAAGGAGTTCAGGTGGTGGTCATTCCTCTCCTTCATGCTATTTAGTTTAGGATGTGTCACAGCCTCAGAACTCACTTTTGAGCTGCCTGATAATGCCAAACAGTGCTTCTATGAGGATATCACTCAAGGAACCAAGTGTACACTGGAATTTCAGGTGATCACTGGTGGGCATTATGATGTGGACTGCAGACTAGAGGATCCGGATGGAATTGTATTGTACAAGGAGATGAAGAAGCAGTATGACAGTTTTACCTTTACTGCGACCCGCAATGGGACCTACAAGTTTTGTTTCAGTAATGAATTCTCCACATTCACACACAAGACCGTCTACTTCGATTTCCAGGTTGGAGATGACCCACCTCTTTTTCCCAATGTG…	660
GDExl11006	D03	866633	855917	cox6a1	Xl	good	0	0	1	1	0	0	0	2	0	IRBG_006_G08	BC078597	MGC85529	ATGGCTTCTTTAGGAAGGCTCTCCGGAATTCTTCGCCGTTCATTGCCCATTCGCGGGAGACTTTTTTCCGCAGCTGCAGAGCAAGAGCATGCCGGGGCAGTTCGTACCTGGAAGATCCTGAGCTACGTTGTTGCTTTGCCCGGGGTGGCAGTTTGTATGTTGAATGTCTACTTGAAGATGCAACATCACTCCCATGAGAATCCCGAGTTTATTCCATACGAGCATTTAAGATCCGCACAAAGAGATTTCCATGGGGTGATGGAGACAAGAGTCTGTTCCACAATGCTCATGTAA	294
GDExl11006	D04	5895453	5895391	txn	Xl	good	1	1	1	1	0	0	0	4	0	IRBG_006_G09	BC084818	LOC495354	ATGGTGAGGTACCTGAACAGCCTGGAGGAATACCACTGTGCACTGAAAGATGCCGGTGAGAAACTTGTGGTGATTGACTTTACTGCAGTATGGTGTGGCCCGTGCCAAAGAATTGCCCCAGACTTTGAAAAGCTCAGCACCGAGAATCCTGATATTGTATTGTTCAAAGTAGATGTAGATAATGCATCGGATGTGGCTCAACTCTGTGGAGTTCGCTCCATGCCAACATTCGTTTTCTACAAGTCTGGCAAAGAGGTTGAGCGGTTCAGTGGTGCTGATATATCGAAACTGAAGAGTACGATCAGCAGGTTATGCTGA	318
GDExl11006	D05	942442	942436	commd8	Xl	good	1	1	1	1	0	0	0	4	0	IRBG_006_A11	BC084128	LOC495034	ATGGAGGGAGAAGAACATAGCGGGTTACGTCTGATCGGGAAGCTGCCTGTAGCGCAGTGCCCGCAGTTCTTTCACAAAGTCATAGATGGAGTATGTGGCCGGGCACAGCCTCGTTTCCAGGATTATGGTAATATATGGAGCCTTCGGGAATGGCTGGAAGTTTTGGAAGATTCTGCAACATTCTTCAAGAACAGCATTGGTACTGATGTAAACGCAGATGAGGCTTCTAATGGGTTAAATGGGCTCAGTGCAGAACACCAAGAGATAATCCTTAAATGTTTGAAAAGTAGGAAACCTGAAATAGAGGAAGCCGTTGTGGAGAAGGCATGTGCCATGTCATCTGCATATTTACAGGATTTTGACTGGCAGTTAAAGCTTGCCCTTTCTAGTGATAAGCTC…	552
GDExl11006	D06	5773753	5773452	eif4a3	Xl	good	1	0	0	1	0	0	0	2	0	IRBG_006_C12	BC084859	LOC495381	ATGGCGGCCGCAGCTGTTGCAGGAGTTGCCGGATTGACCAGCGGCGCAGGCCGCAAGCGGCTTTTACGGGAGGAGGATATGACTAAGGTGGAGTTCGAGACCAGCGAGGAGGTGGATGTAACGCCAACGTTTGATACGATGGGGCTGAGGGAAGACCTTCTGAGAGGCATCTATGCTTATGGATTTGAGAAACCATCGGCTATACAACAGAGGGCAATCAAGCAGATTATCAAAGGAAGGGATGTGATCGCACAATCACAGTCTGGTACAGGCAAAACAGCAACTTTTTGTGTTTCTGTGCTACAGTGTTTGGATATTCAGGTCCGTGAAACCCAAGCCTTGATTTTAGCACCCACCAGAGAGTTAGCAGGGCAAATTCAGAAGGTGTTGCTTGCTTTG…	1248
GDExl11006	D07	6255569			Xl	good	1	1	0	1	0	0	0	3	0	IRBG_007_E01	BC099289	MGC116481	ATGATTTCCCGGGTATTCAGCTGCCTTTTCCTCCCAATCGTGTTGGTTTCACTTGTTGGCTGTGTCTGTGCTAGGAGGGGCCAGGATGTACATTGTGGAGCATGCCGTGCGCTTGTTGATGAGCTAGAGTGGGAAATATCACAGGTGGATCCCAAAAAGACAATCCAAAAAGGATCTTTTCACATAAACCCTGATGGAACGCAGTCAGTTATTGAGGTACCATATGCAAGGTCAGAAGCACATCTAATGGAGGTACTTGAGCAAATATGTGAGAAAATGACAGAATATGGGGAGAAAATAGACCCAACAACAGAACGCAAAATGTACGTTCGTGTTTTGTCTCGCGATGGCAAAAAAATGGATGCATCTGGGATCAACATTGACGGAGAAGTGACATCA…	555
GDExl11006	D08	980002	979996	prpf38a	Xl	good	1	1	1	1	0	0	0	4	0	IRBG_007_F02	BC099249	LOC432312	ATGGCGAATCGAACTGTGAAAGACGCGCATAGTGTGCACGGGACTAACCCACAGTACCTGGTGGAGAAAATTATCAGGACTCGCATATATGAATCGAAGTATTGGAAGGAAGAATGTTTCGGGCTGACAGCTGAGTTGGTGGTTGATAAGGCAATGGAACTTAAATTTGTCGGAGGTGTTTATGGTGGAAACATAAAACCAACCCCTTTCCTCTGCTTGACCTTGAAAATGCTTCAGATCCAGCCAGAAAAAGACATCATTGTGGAATTCATAAAGAATGAAGATTTCAAGTACGTTCGAGCTTTGGGTGCCCTGTACATGCGATTAACTGGCACTGCCACTGACTGCTACAAATACTTGGAGCCTCTGTATAATGACTACAGAAAAGTTAAAGTTCAG…	939
GDExl11006	D09	865367	480346	actc1	Xl	good	1	1	1	1	0	0	0	4	0	IRBG_007_A04	BC099316	acta1	ATGTGTGACGACGAGGAGACTACCGCCTTGGTGTGCGACAATGGCTCCGGGCTGGTGAAGGCTGGGTTCGCTGGGGATGATGCCCCCCGTGCTGTGTTCCCCTCCATCGTTGGTCGCCCCCGTCATCAGGGTGTCATGGTGGGTATGGGTCAGAAAGACTCCTACGTAGGTGATGAAGCTCAGAGCAAGAGAGGTATCCTGACCCTGAAGTACCCCATTGAGCACGGTATCATCACTAACTGGGATGATATGGAGAAGATCTGGCACCACACCTTCTACAATGAGCTGCGTGTGGCCCCTGAAGAGCACCCCACCCTGCTCACTGAGGCCCCACTGAACCCCAAGGCCAACCGTGAAAAGATGACACAGATCATGTTTGAGACCTTCAACGTCCCAGCC…	1134
GDExl11006	D10	1009310	1009306	dscr3	Xl	good	1	1	1	1	0	0	0	4	0	IRBG_007_A05	BC099318	LOC431791	ATGGCGACGGTGCTAGACATCAAGATCAAGAGAGCCAATAAAGTCTATCGGGATGGGGAAATCTTATCAGGTGTGGTGGTGGTGATGAGTAAGGACACAATCCAGCACCAGGGAATTACTCTGACCATGGAGGGGTCGGTCAACTTGCAGCTCAGTGCCAAGAGCGTTGGCGTTTTTGAAGCTTTTTATAATTCAGTAAAGCCCATTCAGATCATCAGCAACTCAATGGAAATGGTCAAACCCGGAAAACTTCCCAGCGGCAAAACGGAAATCCCCTTTGAATTCCCTCTGAACGCGAAGGGGAACAAGGTCCTGTATGAAACCTACCATGGCGTGTTTGTGAACATACAGTACTCCCTCCGATGTGATATGAAGCGCTCCCTTCTTGCCAAGGACCTG…	894
GDExl11006	D11	993536	993532	shisa4	Xl	good	1	1	0	1	0	0	0	3	0	IRBG_007_B06	BC103739	MGC116507	ATGGCATTGAATGTTCAGGGAACCGCCTGGATCCTGCTCTGTGCCCTGTCACCGCTGGTCTTAGCAGATAGAGATTGCCTCTGGTATGCAGACAGAAATGGAGCCTGGCATCCTGGATTTGATTGTTATGCATTCACATTCTGCTGTGGGAGCTGCCACGAGAGATTTTGCTGCATAAACCCCCTTCAACATATCAGTGAGAGGGAGCAGAAAGCATGTATTACACTAAGTCCAAAGGCAATCGTTGGTATTGGATTTTCTGTTCTTCTTTTTCTTGTGGTGATTATTGCACCGATGTGCTGTTTCCGCTGCTCGTGCTGCTATTTATACCAACGTCGCCACAGATCCACTCCACACACCCAAGAAATATATATGTCTGGAATCCCTCAACAACAGCAG…	657
GDExl11006	D12	6254277			Xl	good	1	1	1	1	0	0	0	4	0	IRBG_007_D07	BC099333	MGC116528	ATGGGGCAGTGCGGGTTAATCTCCTCGAAGACCGTGCTGGTCTTTCTAAACCTCATTTTCTGGGCTGCTGCCGGAATCCTATGCTATGTGGGAGCCTATGTCTTTGTCACTTATGATGACTACGAGCACTTTTTTGAGGATGTATATACCTTGATTCCTGGTGTGATAATCATTGCTGCAGGAACTCTCCTTTTCATTATAGGCCTGATTGGTTGCTGTGCCACCATCAGAGAAAGCCGTTGTGGATTAGCAACATTTGTGGTCATCTTGCTCTTGGTGTTTGTGACTGAAGTTGTTGTGGTCGTTCTTGGATACATCTACAGAGCCAAGGTTGAAGATGAGGTGGATAATACAATTGCAAACGTTTTCAACCAATACAATGGGACATCTCCTGACTCA…	762
GDExl11006	E01	981582	981578	ltc4s.2	Xl	good	1	1	1	1	0	0	0	4	0	IRBG_006_B06	BC084377	LOC495166	ATGCCACATCACATAGTTCTTCTGGGTGCCGTCACTCTGCTTGGAGTCCTGGAACAAGCTTATTTTGCACTTCAGGTGATTGCAGCTCGACGGAAGTACAGCGTGTCCCCTCCCAGTACATCTGGGCCACCAGAATTTGACAGAATCTTCAGAGCCCAGGTGAACTGCACAGAATACTTTCCAATGTTCATAGCTGTGCTATGGCTAGCTGGCATTTTCTTCCATCAAGGTACAGCTTCTGTCTGTGGAATTCTTTATCTTCTTGCTAGATATAACTACTTTCAAGGCTACAGTGCTTCACCAAAGGAAAGACTTGGCCCTATGTATCTCAATGCTGCGATCCTATGGCTCCTCATTGGTCTGTCAACAGCAGGCATCCTACATGAGCTGCTCTCACAT…	423
GDExl11006	E02	866510	853709	cpb1	Xl	good	0	1	1	1	0	0	0	3	0	IRBG_006_E07	BC084832	LOC495368	ATGTGGGCCATACTCCTCCTTGCGAGCATTGCAGCAGTTTCTGCTGAACCCAGAAGCTTTTATGGGGAAAAAGTGTTTCGCGCACTACCACAAAATGCTGAACACGTGGAACTTCTCAAATCTATGGCCCAAATAGCTGGGCTTGATTTCTGGCTCCCTGACACAGCAGAACTTGTAGAACAAGGAAAACGAGCTGATTTCCATGCCGATAGCCAAGCCTCATATGAGGTTCAGGCCCTTCTCCAGCAAAGTGGGATGCCCTATGAAATAATGATCGATGATCTGCAAGAAGCCTTAGAAAAACAGAGGGACAGCAACATCAGGGCTGTTCACAGCTATGAGAAATACAATGATCTTGACACGATCAATGCTTGGTCTGCTAACATTGCCGCTCAGAAC…	1242
GDExl11006	E03	6253961	970950	cib1	Xl	good	1	1	1	1	0	0	0	4	0	IRBG_006_H08	BC084822	LOC495358	ATGGGGAACTCATCGAGCCAGCTCTCCAAACAACTCATTAATGAATATCAGGAGCTGACATTCCTGACAAAACAAGAGATAATCTTAGCTTATAAAAGATTCAGCGAACTTGCCCAAAAAGAACACAGAAGTAACATTGAGTCCTTGCGAATCCCTAAAGAAAGATTTCTGACTTTGCCCGAACTAAAGGCAAATCCATTCAATGACCGAATATGCACAGTTTTCTCCACATCTGAGCAAGAAGATGGGAGCATGTCCTTTGAAGACTTTTTGGACATGCTCAGTGCCTTCAGTGAATCTGCGACACTTGAAGTTAAATCTCATTATGCCTTTAGGATATTTGATTTTGATGCTGATGGTGCCTTGAATGAATCTGACTTGGAGCATCTGGTAAACAAG…	573
GDExl11006	E04	6078576	1003840	emc8	Xl	good	1	1	1	1	0	0	0	4	0	IRBG_006_H09	BC084119	LOC495028	ATGCCGGCATTTAAGTTAACAACACAAGCTTTCTGCAAAATGATGCTTCATAGCGCAAAATATCCATACTGTACTGTAAATGGCATTTTGGTGGCTCAGAAGCAAAAGCGTAAAGACGGTCATCAGCAAGTCCTGTTTGTGGACTGTATCCCACTTTTTCATGGCACTGTTGCTTTGGCACCTGTACTGGAAGTTGCATTAACACTGATCGATACCTGGTGCAAAGAGAATGACTATGTGATTGCTGGATATTATCAAGCAAATGAACGTCTAAGAGACACCGGTCCAAACCAAGTTGCTGAGAGAATAGCATCACGGATAGCAGAAGGCTTTAATGATGCTGCCCTAATAATGGTGGACAACGCCAAGTTCTCCATGGAATGCATAAGCCCTTCCTTT…	609
GDExl11006	E05	6253950	5802730	unnamed	Xl	good	0	1	0	1	0	0	0	2	0	IRBG_006_B11	BC084867	LOC495396	ATGGCTGTAGCAGCTCCGCCGCGTCCTAACCTTGTGGTGAAGTTAGTGATGACTGGGGACTCGGACGTTGGGAAAACCTGTATTCTCACCCGATTTGCAGAGAACACTCTCCCCTCTTACATCTCCACCGTGGGTATCGATTTTAAAACCAAAACCATTCATGTTGCTGAGACAGCATTAAAGCTCCAGATCTGGGACACTGCTGGACAAGAGAGGTTCCACACGCTCAGTGTTAGTTATTTCCGTGGAGCTCAGGGCTTTGTTCTTGTTTATGATATCACCAACCCTGCTTCATTTGAAAACACAGCTGTGTGGATGAGAGACATTAAAATGAAAGCCGGTGAGGAGGTAGAAGTAGTTCTCTTAGGAAATAAGTGTGACAGAGAAGATGAACGTGAA…	606
GDExl11006	E06	6078062	952485	emp3	Xl	good	1	1	1	1	0	0	0	4	0	IRBG_006_D12	BC084854	LOC495386	ATGAGCTTTCTACTCTTTGGTGTCACAGCCTTTCACCTTATTATACTGGTGATCCTCTTTGTTGCCACACTTGACAATTCATGGTGGATATTCTCTGAAGAGGAGACCGTGAACCTCTGGTACGACTGTCTTCTTGACAACAACACTGGAGTCTGGTTGTGTTCTTCTGTGTCTACTAATGAATGGTTCCATGCTGTCCAGGCGCTCATGGTACTTGCAGTCTTGTTCTCCAGCTTTTCCTTTATGCTCTTCATGTGTCAGCTCTACACTATGGAACGAGGAGGACTATTTTATGCCACTGGTGTTTTCCAGATTCTTGCCAGTCTTGCTGTATTCTCTGGAGCCGTCATCTACGCAACCCATGTAACAGAATTCCACCCAGACCGGGCAAAATCAGGA…	492
GDExl11006	E07	5865366	5865341	unnamed	Xl	good	0	1	1	1	0	0	0	3	0	IRBG_007_G01	BC133248	LOC100037163	ATGTCCAACATACTCATACTCCTTCTTATGATTTCTTTTAGCTCATGTTCTGACTCTCAGAATGTTGTCACTCAGGACTCTGCAGTGTCAGTTCTCCCTGGTGGAAGTGTTGGTCTTTCCTGCAGTTGGACTGGAGGCTCAGTAACTGGTACTAACCACCCAAACTGGATTCACCAGACACCTGGCAGTATCCCTAAACTTGCAGTTGGTAGTTGGGGTACTGGCAATCAGAACTATAGACCCTCTGGGACCCCAGAACGATTCACTGGTGCCATAACTGGTGGGAAAGCAGTTCTGTCCATCAGCAGAGCCCAGGCAGAGGATGATGGTGTATATTACTGTGCTCTGTGGACTGGTAGTGCGTGGATTTTTGGAGGAGGAACGCAACTCACAGTTATC…	720
GDExl11006	E08	6255216			Xl	mixed	0	0	1	0	0	0	1	1	1	IRBG_007_G02	BC133812	LOC100049137	ATGTCGGAGAAAGAACTTGGCAGGAAGTGGGACCGGTGTCTGGCGGATTCAGCCGTGAAATTCGGTGCCGGCCTCGGATTGGGCATCGTCTTCTCAGTGATTTTCTTCAAACGAAAGACGTGGCCCATCGCTTTCTCTTCAGGCATCGGCCTGGGCATGGCTTATTCCAACTGCCAAAATGATTTCCAGTCTCCGTACCTCCTGCACGGCAAGTTTGTGAAGGAACAGTGA	231
GDExl11006	E09	6255293	6457689	abracl	Xl	good	1	1	1	1	0	0	0	4	0	IRBG_007_B04	BC100273	MGC116503	ATGAATGTAGACCATGAAGTTAATCTGCTTGTAGGAGAGATTCGAAGACTTGGTTCAAAAGGTAACGACGGAAAGTTCAGCGTGAAATTTGGTGTGTTATTTTCTGATGACAAATGTGCCAACCTATTTGAAGCTTTAGTAGGAACTCTGAAAGCTGCCAAAAAGAGGAAGATCATAACTTATCAAGGAGAACTTCTTTTACAAGGAGTCCATGACAATGTAGACATTGTACTTTTGCAAGATTGA	246
GDExl11006	E10	6255564			Xl	good	1	1	0	1	0	0	0	3	0	IRBG_007_B05	BC099312	MGC116505	ATGGAGCTCGTCTGCAGACTGACCCTCGCTTTCTCATTGGCCTTGTTTGTGGGTGCAACTAATGCTGTGAACCCCGGGTTTGTGGTGAGGCTCACCCAGAAAGGGCTGGATTATGCCCGCCAGGAAGGCATGAGTGTTCTACAGCAGGAGCTCTCCAAGATTCACTTGCCTGATTTCTCTGGTTCTACCAAAAAGCAACATATAAAGTTCAAGTACAGCTTCAACAGCATGGTCATCCGCAGCTTCCAGTTACCCACTTCCCAAATAAGCCTTGTTCCCAATGTTGGACTGAAACTGAGCATCTCAGGAGCTTTTATTCAAGTGGATGGCAAATGGAAAGTTCACAGCAAAATATTATCAGGTAAAGGAAACTTTGATCTGAAAGTGGAGGGGCTTAGT…	1428
GDExl11006	E11	5796042	5796040	a4gnt	Xl	good	1	0	0	1	0	0	0	2	0	IRBG_007_C06	BC099303	a4gnt	ATGTCCACAAAAGTAAAGATACTATCAATTTTACTGTGCCTGGCAGTTTCTGGCTTTGTCTATAAGGCTGCTAACAGAAAGACGGTTGTCAAGTTCATACCATTTTTATTTGATACAAAGATTACTCCTGATGACGTCTTATCTCCAGGAAATGGCATTTTTTTTATAGAGACCACAGACCGCATGGATCTACCCTCCCTAGTGTTGTGTGCAGTTGAGTCTGCAGCCCGTATTAACCCCAAGAAGCCTGTGGCTTTCTTCATGAAAGGGTTACCTGATATTAACTCAGTAGAAGAACACACCCTAGCACTGAACAGTTTCCCAACCCTTGCAACCTATAATAATATCTACCTTTTCCCCCTCCGGATGGAGAATTTGCTTACCGATACACCCCTTCTG…	1020
GDExl11006	E12	947353	947349	dcps	Xl	good	0	1	0	0	0	0	0	1	0	IRBG_007_E07	BC099283	DCPS	ATGGCACATACCGGCGAGAAAAGGAAGCGGGAGAATGAGGAAGAGAACAACGGGAACGTCAGTACTAATGCAGAGGCTAATGTGCAGCACCCGCTTTCTGGATTTGAGCTGAAGGCGGTACTAAGGGAATCGGCGCGGGATAAAACAATCTTCCTCCACGGAAAGGTATCCAGCGGCTCTGAGAACTGTAATGATGCTGTCATTATCTTGGAGAAAACACCGTTCCAAATGGACACGGTTTCCAGCCTTCTCAAAAATGATCCTGAGCTCAAGCTTCAGTTGAAGAATGATATCTATGGTGTATATCACTTAAGCCCCTCCCCTGAACTTAATGAGATTAAAACTACAGTAATCTGCCCAGCATCAGAAAAACATATTAAAAAGTATCTACAACAAGAA…	972
GDExl11006	F01	865051	484988	sec61g	Xl	good	1	0	1	1	0	0	0	3	0	IRBG_006_D06	BC078558	MGC85413	ATGGATCAGGTTATGCAGTTCGTTGAGCCCAGCCGGCAATTTGTGAAGGATTCAATCAGACTTGTCAAAAGGTGTACCAAACCAGACAGAAAGGAGTTCCAGAAAATCGCAATGGCAACTGCAATTGGCTTTGCAATTATGGGATTTATTGGTTTCTTTGTAAAGCTCATCCACATCCCTATTAACAATATCATTGTTGGCAGCTAA	207
GDExl11006	F02	6256573			Xl	good	1	1	1	1	0	0	0	4	0	IRBG_006_F07	BC084834	LOC495370	ATGGCTGATTTTTTGAAAGGACTACCTGTCTACAATGAGAGTAACTTCAGCAGATTTCATGCAGACTCCGTGTGTAAAGCATCGAATAGACGGCCTTCAGTATATCTTCCCACAAGAGAATATCCCTCTGACCAAATCATAGTAACAGAGAAAACAAATATACTTCTGCGTTATCTACACCAACAATGGGACAAAAAGAATGCTGCAAAGAAAAGAGATCAAGACCAATTAGAAATAGGCGAGACTTCCGCTCCCCCACGAAAGATTGCCAGGACAGACAGCCAAGAAATGAATGAGGACACATAG	306
GDExl11006	F03	6254541			Xl	good	1	0	1	1	0	0	0	3	0	IRBG_006_A09	BC084129	LOC495035	ATGGCGACCTTCGTGGACATTCTAAGGAAGGAGTTCCCGCAGCTGGACGCAGAGCTCTTACAATATGTAACAGATATACTTGACAGTGGACGTGCAGACTTTGAATCAGAGACTGATTTGTTTGAAGCTGTGGGTGAGCTGCTGCAGGATGTTTCCAGGGATACCAAGGATGATGATGATATCCGTGATATCTGTCAGCGCATTTATAGAGCCATGCATCTGGATAATCATCAGCTACCTACACAGGACCAAGTCCTTCTGCAGGCCCCCATTCAGCTCTCCAAGATTTCAGAGAGCTATGAGGTAGATGATAACATCCAGAATGTGATGTTACTGAAGAAGGATCAGTCATCGATAGTGGATGTGAAGAGACTGGAGAAAGCAGAAGCCAAACTGAAG…	2136
GDExl11006	F04	941235	941229	c1galt1c1	Xl	good	1	0	1	1	0	0	0	3	0	IRBG_006_A10	BC084124	LOC495031	ATGATTTCAGAAGGAGGTTCGTTTATGCGGGGCATGTTGATAGGAGGAGGCTTCTGTGTAGTCATCACGCTTCTGGGACATATTAAAGTTGGACATGAACATGGTATCTCCCATGAACATCATCACATTCAGGCACCAGATAAGGAGCAAGTTAAGAAGCTGTCGGAAGCGGAACGTGTGGAACTCAGCCAGAGCATGCGTGTGTATTGTATAATCCTTGTAAGGCCAAAAGACTTAAGTCAATGGGCTGCTGTCCGTGAAATCTGGAGCAAACACTGTGACAAAGTTGACTACTACAGCTCGGAACCAATGAAAGTGTTTGACTCCATTTCTGTCGACACCAATGACATGTGGACGATGATGAGAAGAGCCATCCAGAAGGCCTATGAGAACAACAAG…	954
GDExl11006	F05	5933473	5933440	serpina3	Xl	bad	0	0	0	0	1	0	1	0	2	IRBG_006_C11	BC084845	LOC495377	ATGCATGAAGCATTTGAACACCTTCTACAGGTCTTAAATAGACCAAAGAGTAATCTGAAAGTCAAAATTGGGAATGCTGTCTTTGTAGAAGATGCACTGAAAATCCTAGACAGTTTCACTCAAGAAATAGAACATCATTACCATGCAGAAATATTCCCCTCACATTTCAAGAACCCAGCAGAGGCTGAAAAGCAGATCAACGACTATGTAAGTAACAAAACAGATGGGAAAATACAGGAGCTGGTCAAAGATTTGAGTGAAGAAACTAAGCTGCTTCTGATCAACTACATTGTCTTTAAAGCTGAATGGGAGCATCCTTTCAGTTCACATTCCACATATTCAGGAAAATTCTCTGTAGATGATAATACCACTGTGGAGGTTCAAATGATGTATAAAACC…	912
GDExl11006	F06	975271	975266	dhfr	Xl	good	1	1	0	1	0	0	0	3	0	IRBG_006_E12	BC084841	LOC495375	ATGAGGAATCAATTTCTACACGCCGTAGTAGCTGTGTGTCCTCCCAACCAGGGCATTGGCAAAGGGGGATCCCTGCCGTGGCCTCTCCTCAGGAATGAATTCAAACATTTCCAGCGACTCACCATGACACCCACAGTTGAAGGTAAGAAGAATGTAGTAATAATGGGCAGAAAAACATGGTTTTCTATCCCAGAGAAGAACAGACCTTTGAAGGAAAGAATAAATATTGTATTAAGCAAAGAGCTCAAGGAACCACCCACGGGGGCTCACTATCTTTCAAAGAGTTTGACTGAAGCTATAGATCTCCTGGAAGATCCTGAATTAAAAGATAAAGTAGACCTTGTTTGGATTATTGGTGGCAGTTCGCTCTACCAGGAGTTAATGGAAAAGCCAATTAAT…	570
GDExl11006	F07	979715	979708	ssbp1	Xl	good	1	1	1	1	0	0	0	4	0	IRBG_007_H01	BC133265	ssbp1-b	ATGTTTCATCGGCCGGTCCTTCAGGTGTTTCGCCAGTTTGCAAGATGTCAGTCCACGGACTCCCTGTCTGCCATACTGGAGCGATCGATGAATAAAGTGCAGCTCTTGGGCAGAGTCGGGCAGGACCCGGTCATGAGACAAGCGGACGGGAAGAATCCAGTGACCATCTTCTCTCTGGCAACCAATGAGCTGTGGAGATCAGGGGAAAACGAGGTGTTCCAGCCAGCTGGAGACGTGAACCAGAAAACCACGTGGCACAGGGTATCCGTGTTCCGACCTGGGCTCCGGGATGTGGCCTATCAGCACGTGAAGAAGGGAGCACGGCTATTGGTAGAAGGAAAGATTGACTATGGGGAATATACAGACAAGAACAACGTGAGGAGACAAGCGACCACCATC…	447
GDExl11006	F08	991269	991264	lsm3	Xl	good	1	1	1	1	0	0	0	4	0	IRBG_007_H02	BC133264	LOC100049097	ATGGCGGACGACGGAGAGCAGCAACAAACCACAAATACAGTGGAGGAGCCTCTGGATCTAATCAGACTTAGCCTAGATGAACGGATCTATGTTAAGATGAGGAATGACCGAGAGCTACGTGGACGTTTAAACGCGTATGATCAGCATTTGAACATGATCCTGGGAGATGTGGAAGAGACCGTGACAACCATAGAGATCGATGAGGAGACCTACGAGGAGATTTACAAATCCACAAAGCGAAACATTCCTATGCTGTTTGTAAGAGGTGATGGCGTGGTTCTTGTAGCTCCTCCTTTGAGAGTTGGTTAA	309
GDExl11006	F09	969834	969826	rpl35	Xl	good	1	1	1	1	0	0	0	4	0	IRBG_007_C04	BC099242	MGC116425	ATGGCTAAGATCAAGGCCCGAGACTTGCGCGGTAAGAAGAAGGAAGAGCTGCTGAAGCAGCTGGATGACCTCAAAGTGGAACTGTCACAGCTCAGAGTCGCTAAAGTGACTGGAGGTGCTGCTTCAAAGCTGTCAAAGATTCGAGTTGTGCGCAAATCCATTGCCAGAGTTCTGACTGTGATCAACCAGACACAGAAGGAAAACCTGAGGAAATTTTACAAAGGTAAGAAGTACAAGCCTTTGGATCTGAGACCAAAAAAGACCAGGGCCCTTAGGCGCCGGCTAAACAAACATGAAGAGGGTCTGAGGACAAAGAAACAGCAAAGGAAGGATCGTCTCTACTCTGTACGCAAATTTGCTGTCAAGGCTTAA	372
GDExl11006	F10	6254278	1015964	stx8	Xl	good	1	1	1	1	0	0	0	4	0	IRBG_007_C05	BC099275	MGC116467	ATGGCACCGGATCCTTGGTTGGCCACTTATGATGATACATACCAACTGGCGCAGGAGATCGCTGAAAAACTCCATGAGCGGAACCAATATCTGAGGAATGGAGAAAACCCTGTAAAGATTAATGTTACTCTTAGGACCCTCATGCAGAATCTGAATGGGAAGATTGGGCAGTTGAAGGAATCCTTGCTCCGTTCGGTATTTACTCGCCAAATCACTCAACTGGAAGGGGATCGAAGGCAGAATCTAGTGGACGAGCTTCTGACCAAAGAGCAGCAGCTTCAGATGTCTTTTAAAAGGGAAGGGGTGGAGCCTGATGTGGTGAGGTCAAGTCTCATGGCTGGAGGCGCAGGAAATTCTCGAAGTAACCCTTGGGTCTTGGAGGAGCCAGAGGAGACTCAA…	711
GDExl11006	F11	5761343	5761341	unnamed	Xl	good	0	0	0	1	0	0	0	1	0	IRBG_007_D06	BC099328	MGC116522	ATGGGACACCACACTTCTGGGATCTGGGTATGGTTGGCCTTGACACTTTCCATCTCAAGTGCCTATGACATTATTCCAGGTAGACCCATCGACCACACTAAGTCTATCTGCAGTTCATGGGGAAACTTCAATTACAAGACATTTGATGGAGTTATCTATCAGTTTCCTGGTACCTGCAACTATAATTTGGCTACAGACTGTGGAGACTCCTATCGTGAATTTTCTGTCCATATCAAGCGTTCCACTGAGAATGGCAGCCCTGTCATTCACCAGATCCTAATGCAAATCAAGGACGTTACCGTTGAACTGAAGAGAGATGACCAGACGGTGAATGGGGTCACTTTTGAGACCCCTTACTTCAACTATGGAATTCTCATAAATGAGAAGGATGGGTACTTA…	654
GDExl11006	F12	6255566			Xl	good	1	1	1	1	0	0	0	4	0	IRBG_007_F07	BC099299	MGC116491	ATGTGTTCTGGCGGCTGTGCAAAGTGCTTGGGCATTAGTCTTATACCACTAGCCATTCTGTGTATATTGGCTAATATATTATTATTTTTCCCTGGAGGAAAAGTTGCTGATAATAATGACCATATCACGAATGAAGTCTGGTACTTTGGAGGAATATTGGGTTCTGGAGTTCTGATGATTTTTCCAGCATTGGTGTTTCTGGGTCTAAAGAACAATGACTGCTGTGGGTGTTGTGGCAATGAGAGCTGCGGAAAAAGATTTGCTATGTTCACTTCTATAATATTTGCTGCCATTGGCTTCGTTGGAGCTGGTTACAGCTTTATTATATCGGCAGTTGCCATTCATAAGGGACCAAAATGTGATGTTGGCAATGGAAATTATAGCTATCCATTCCATGAC…	609
GDExl11006	G01	1008764	1008757	thap1	Xl	good	1	0	1	1	0	0	0	3	0	IRBG_006_E06	BC084824	LOC495360	ATGGTGCAATCGTGCTCAGCTTACGGTTGCAAGAATCGCTACGATAAAGATAAACCCATCTCCTTTCACAAGTTTCCCCTGAAACGTCCGCTACTCTGCAAGAAATGGGAAGCTGCTGTACGAAGAGCTGAGTTTAAACCAACAAAGTACAGTAGCATTTGCTCTGACCATTTTTCAGCCGATTGTTTTAAAAGAGAGTGCAACAATAAACTTCTTAAGGATAATGCTGTGCCAACAATATTTGCACATATGGAAATAAAGAAAAAGAGTGGAAAAGCTGTTAAAAAAGAGCAACTGCCAGCTGAACCTGAACCAGTCCCTGCTGTTCCTGAAATAGACCCTGCTATTGGATTGCTACTCCCTCCTCTGTATACACCAAGTCACATTGCAGTCATTTGT…	678
GDExl11006	G02	5824687	5824670	stard10	Xl	good	1	0	0	1	0	0	0	2	0	IRBG_006_G07	BC084117	LOC495026	ATGTCCCGCGACTCCGTGCAGATCCCTGACGATCGGGACTTCCAGAACTTCAGGAGCGAGTGCTACTCTGACGCCGGTTGGACCATGACTTACAGCAAATCCGGGGTCACCGTGTGGATCCAGATCCTGGAGGAGGAGAGAGCTCTGCACAAGATCAGGTGCAAGATGGAGTGCAAAGAGGTCTCGGCAGAGGTGCTGTATGATGTCCTGCATGATATAGAGTACCGCAAGAAATGGGACTCCAACGTCATCGAGACCTTCGATATTGGGAAACTGACCGTCAATGCTGATATTGGATATTATGCCTGGAAGTGCCCCAAACCCCTGAAGAACCGTGATGTCATCACACTGCGCTCCTGGCTGCCATTCGGGAACGATTACATCATCATGAACTATTCC…	810
GDExl11006	G03	967757	967753	myadml2	Xl	good	0	1	0	1	0	0	0	2	0	IRBG_006_B09	BC084372	myadml	ATGGATAGCTCAGGTGGGGCCTACCTAAACGTGGATGCTATTTGGTCCAAAGTTGGATTTGTACGCTTGCTGCAGATGTTATTTGGTTGCACAACTTTCAGCCTAGTGCTGCACCGTGCTGGCTTCAGTGCAGCTTATGGGACATTCTGCGTCTTTGTCTGGGCCTTCTGCTTTGCCCTCACCATTCTCATCGTTACTTGTGAGCTGACGAGGCTTCAGTCCTGCCTGCGCAGCATTTCCTGGGGTAACTTCACCGCTGCTTATGCCATGCTAGCTACCCTCATGACTCTCACAGCCGCTGTCATATACCCTATGTATTTCACATCTTTGAACTGCTCCTCCAGTGACTGCAGTACCAAGTATTTCCGACTGGCTGTGAGTGTCTGTGCTGCGTTACTG…	909
GDExl11006	G04	968781	968775	rgs2	Xl	good	1	1	1	1	0	0	0	4	0	IRBG_006_C10	BC084852	LOC495384	ATGCAGAGCGCAATGTTTCTTGCCATCCAGCACAACTGCGGACCAGCAGAACGCTCCTCTTCTGGAGGCTGCCAGAAAAACGAGGAGAAGAGAGGGAAGATGAAGAAAACAATTTTAAAAGATTGGAAGACCCGTCTGAGCTACTTCCTGCAGAATTCTCAGAACACCAATGGGTCCCCAACAGCCCAGAACAAAAGAGGCAAAAAGAACGCCTATTGCAGGCCCAGTCCAGAGGAAGCCAAAAGTTGGTCAGAAACCTTTGATGATCTTCTTGCCAGCAAATATGGCGTAGCAGCATTCAGAGCCTTTTTAAAATCTGAGTTCAGTGAAGAGAATATTGAGTTCTGGCTGGCCTGTGAAGATTTTAAGAAGACCAAATCCCCACACAAGCTCACAACA…	648
GDExl11006	G05	5771598	5771575	gsto1	Xl	good	1	1	1	1	0	0	0	4	0	IRBG_006_E11	BC084838	LOC495374	ATGGCCGGATCTACAAAGAGCTTGGTTAAAGGCAGCCCTGCTCCAGGCCCAGTACCTGATGGATCAATTCGTGCCTACCTGATGAGATTCTGCCCATTTGCACAGAGGGCAAAACTTGTCTTGGTTGCCAAAGGAATCAAGCATGAAGTTGTATTTGTCAATACACTGAACAAGCCTGACTGGTTCTTTGAGAAAAGCCCATTTGGTTTGGTACCAGCTATTGAGACCAGCAAGGGGCAGCTGATCTATGAATCTGCGATTGTATGTGATTATCTGGATGAGGTGTTTCCTGGGAAGAAACTCACTCCGGAGGACCCATTTCAAAATGCCCAACAGAAGATGTTGCTGGAACATTTTTCCAAGGCTTCAAGTTTGTTGTTTAAAATTGTGGGGGCAAAA…	726
GDExl11006	G06	953717	953713	aif1l	Xl	good	1	1	0	1	0	0	0	3	0	IRBG_006_G12	BC084814	MGC84014	ATGTCTTCCAATAACATTAAACAAGGTGGCAAAGCTTTCGTGATCCAAAAGGCGCAGCAGGAGCACAGACTGGAGGAGGTGAACAAGGAGTTCCTTAAAGATGAAAAATACAAGGATGACGAGGACTTGGATAAAAAACTGATGTCCTTTAAAAAAAAGTACATGGAATTTGACCTTAACCACCAAGGAGAGCTGGATATGATGGGCCTGAAGAAAATGATGGAGAACCTGGGAGCTGCTAAAACCCATTTAGAAGTTAAGAAACTGATATATGAAGTGACGGGAGGCAAAAGTGAGGCAATCAGCTACCGGGATTTTGTAACCATGATGCTGGGAAAACGTTCTGCCGTGATGAAATTTATCATGATGTTTGAGGGAAAAAATGAAGTCACATGTCCC…	447
GDExl11006	G07	6256322	988895	lgals9c	Xl	good	1	0	0	1	0	0	0	2	0	IRBG_007_A02	BC099354	xgalectin-IIIb	ATGTCTTTCGGTGCCATTAACAACCCTCCTGTTCCCTTTACATTGCCGCTATCCCACGGTCTCCATGATGGGTTTTTAGTGGTCATCAGTGGAGCTGTCACTCATTCAGGAGACAGGTTTAATATAAACTTTCAATGTGGTCATTCTTCGAATGATGACATTGCCTTTCATTTCAACCCCCGTTTTATTGATGGCGGAATTGTTGTGTGCAACACCAAAGAGCGTCAGAGCTGGGGGAAAGAGGAAAACAAGCGGGAAATGCCTTTTCACAGACATCAGCCTTTTGAGATCCGGATCCTAGTTACTAACCACAGTTATAATGTTTCTGTGAACAGGAATCATTACTTGGAATACCATCACCGAATCCCAATACAAAGAGTCAATACAATGACCATAGGT…	927
GDExl11006	G08	6255574	994934	ntmt1	Xl	good	1	0	1	1	0	0	0	3	0	IRBG_007_C03	BC099257	MGC116444	ATGTCGACTGAGCTGGTGGAAGATGAGACCCAGTTTTACGGCAAAGCCCAGAATTATTGGAAGAATGTTCCGGCTACAGTGGACGGCATGCTGGGAGGATACGGTCATATATCCAACACAGATCTCAATAGCTCCAAGAAGTTCCTCCAGAGGTTTCTCAGAGAGGGCTCACAGAAGACTGGAAACACATGCGCTCTAGACTGTGGCGCTGGTATCGGCAGGATCACAAAGCGACTGCTGCTGCCGCTGTTTAAGACAGTAGACATGGTGGACGTGACGGATGAATTTCTGAACAAAGCCAAGAGCTACCTTGGTGAGGAAGGCAAGAGAGTTGGCAAATATTTCTGCTGCGGTCTGCAAGAGTTTTCCCCAGAGCCGAGCCGCTATGATGTCATCTGG…	672
GDExl11006	G09	6255570	5803455	mcee	Xl	good	1	1	0	1	0	0	0	3	0	IRBG_007_D04	BC099288	MGC116480	ATGGCGGCGCACAGAGTTAGGACTGCTGCAGGCCTATTAAGCAGAGTCTGTGGACTTGCCCAAGCCCGGAGAAACTTTGCAATTTCGCAATCTGTAGGTCAGAAAGTCCCCGACCCCGTATGGAATCTGGGACGTCTCAATCATGTTGCCATTGCTGTGCCTGATTTAGAGAAAGCCCGCTCTTTATATGAGAAGGTTTTAGGGGCTCATGTGAGTGAGACTGTTCCTCTACCTGAGCATGGTGTATACACTGTTTTTGTGGAGCTTGGGAACACAAAACTGGAACTTCTACACCCCTTGGGACAGAACAGTCCAATTTCTGGGTTTTTACAGAAAAACAAGGCAGGTGGATTGCATCATATATGCATTGAGGTTGATGACATTAAAGCAGCAATGACC…	525
GDExl11006	G10	5740089	5740036	unnamed	Xl	mixed	0	1	0	0	1	0	1	1	2	IRBG_007_D05	BC099296	MGC116488	ATGGCATCCAAAAAAAAGCTGCTACTCATAGATGTGGACTGTGGCACAGATGATGCTCAGGCTATCATGATGGCAATTGCTGCCCCCAACGTTCATATTTTAGGGATCACATGTGTGGAAGGCAACACCCCATTGGACAACGTCTGCAAAAATGTGCTTCGTGTCCTCCAGCTGTGCAACCGTCTTGATATCCCTGTTTTTTGTGGAGCAGACAAACCAATCCTTGGAGAAGCCATTAATGCGTCTGATTTTCATGGCACAGATGGTCTTGGGGACGTCCCTGATCCAACTGCTCCAGGACTGGAACTGATTCAGAAAGAACATGCTGTTTCTGCCCTTAATAGAATTGTATCAAAACATCCCGAACAGATTTCATTGGTTGCTACAGGGCCCCTAACC…	969
GDExl11006	G11	6254862			Xl	good	1	1	1	1	0	0	0	4	0	IRBG_007_F06	BC099253	LOC446922	ATGAGGGAAATTGTCCATATACAAGCGGGGCAGTGCGGGAACCAGATCGGAACCAAGTTTTGGGAAGTGATCAGTGATGAGCATGGCATTGATCCAGCAGGAGGATACATCGGTGACTCAGCTCTGCAGCTTGAGAGGATTAACGTCTATTTCAATGAATCATCTTCTCAGAAGTATGTGCCCAGGGCAGTTCTGGTGGATCTGGAACCAGGAACCATGGACAGTGTGAGATCAGGCCAATTTGGAGAGCTGTTCAGACCAGACAATTTTATATTTGGGCAAACTGGGGCAGGAAACAACTGGGCGAAAGGACATTACACAGAAGGCGCAGAGCTTGTTGATTCTGTACTGGACATAGTCAGGAAAGAGTGTGAGAACTGTGACTGTTTGCAAGGGTTC…	1341
GDExl11006	H01	6253952	1005834	unc50	Xl	good	1	0	1	1	0	0	0	3	0	IRBG_006_F06	BC084865	LOC495394	ATGCTACCGACCACTTCGGTTAGCCCCAGGAGCCCAGACAACGGGATACTAAGCCCACGAGATGCAACCAGACACACAGCCGGAGCCAAACGTTACAAGTACCTCCGGCGGCTCTTTCACTTCAAGCAGATGGACTTTGAGTTTGCTCTTTGGCAGATGCTTTATCTTTTTACTTCACCACAAAAAGTTTACAGAAACTTTCACTACAGAAAGCAGACAAAGGACCAGTGGGCAAGAGATGATCCAGCATTTTTGGTTCTTTTGGGTATCTGGCTATGTGTTTCTACTGTAGGGTTTGGATTTGTCCTGGACATGAGCTTTTTTGAGACCTTCACACTGCTCCTTTGGGTTGTTTTTATAGATTGTGTTGGTGTTGGACTACTGATTGCAACTTCAATG…	780
GDExl11006	H02	6077434	6077432	harbi1	Xl	good	1	1	1	1	0	0	0	4	0	IRBG_006_C08	BC084846	LOC495378	ATGGCCGTACCCATTACTGTCCTGGATTGCGACTTGCTGCTGTATGGCCGAGGGCATCGCACGCTCGACCGATTTCGCCTCGATGATGTCACAGACGATTATCTAGTGACCACTTATGGCTTTCCCAGGCCGTTTATTGATTACCTTGTTGATTTGTTGGGGGCCAGTCTATCACGACCTACACATCGATCTCGCGCAATCAGCCCTGAAACACAGATCATGGCTGCTCTTGGATTCTATACCTCGGGATCCTTCCAGACTCGCATGGGGGATACAATTGGGATCAGCCAAGCTTCCATGAGTCGCTGCGTGACTAACGTCACAGAGGCTCTGGTAGAGAGGGCATCCCAGTTCATCTCCTTCCCTAGAGATGAAAGATCAGTGCAAGGGCTGAAGGAT…	1044
GDExl11006	H03	6254542	485496	igfbp1	Xl	mixed	0	1	0	0	1	0	1	1	2	IRBG_006_C09	BC084127	LOC495033	ATGGCTAAGGAAAACTTCTCTTGCTGTAGTCTCTTTGCTTCTCTGCTTTTCATAGCAGCAGCAATTGTGGTGGCAGAGCCTCTTCACTGTGCCCAGTGCACTGAAGAGAGGTTAGCTCTTTGTCCACCAGTCTCAAACGATTGTCCAGAGTTGGCTAGAGAGCCAGGATGCGGCTGCTGCCTGACTTGCGCTCTAAAGCGAGGAGAGCCCTGTGGGGTGTACACTGCAAGGTGTGGAAAGGCTCTCAGCTGCCACCCAAAGGCAGGAGAATCTCGCCCCTTGTATGCACTCACGAGAGGCCACGGGGTTTGTATGGATGATGAAGATCTCAAAAGGCAACGGGCTAGTGAGGCTGCAGATGGAAAGGATTATGCAGAACATGAAAACGCTGCTCCCGAG…	585
GDExl11006	H04	954689	954683	epyc	Xl	good	1	0	1	1	0	0	0	3	0	IRBG_006_D10	BC078578	MGC85488	ATGAAGACTTTTGTAAATCTGTTTCTGGGACTTTTTATACTTCAAACAGCCTTAGCTGCTCCCACAATTGAGACCATAAACTATGACACGGATACATATGAGGATGTACTGGATAGTCTTTATGACTATGACGAAAATCCTATTGTTGATCAAGGAAAGATAGAGATTGGGACTGTATTACCAGTTGTGAACAGGCCGATCCTTTCACCAGAACAGGTTCCAGAAGAAACAGAAGAGGCAGAAGAATCAACTCCAAAATTAATTGATGGTTCTTCACCACAGGGACCCTTGACTCCTGGAGTCCAAGGTCCAGACACAAGTGGAGCCATTTCACCAACGTGTATTCTGTGTGCTTGCCTCATTACAACCGTTTACTGCGATGACCACAATCTTGATACC…	957
GDExl11006	H05	865999	490765	grpel2	Xl	good	1	0	0	1	0	0	0	2	0	IRBG_006_G11	BC084813	LOC495350	ATGAATATGGCTGGGTGTAGGATGAGAGCTGTAGCCGAACAACTGGGGGCTTTATGGGCTCGGAGCAGCAAACGCGGCGGGTGTTCCGTGTGTGCATACAGTACTGCTGCTCAGCAGAGAAGTGCTGGAGACCAGACTACCGTTGATGATAGCACAATGGACAACCAGCAATCGTATGCTGTGCGGGCTCTAGAAAAGAAAGCACTCAAACTGGAGGAGGAAGTTCGGGATTTATCTGAGCGCTACAAGAGAGCTCTGGCTGACTCTGAAAATGTCAGGAAAAGGACCCAGAAGTTTGTCGAGGATGCAAAACTATTTGGCATCCAAAGCTTTTGCCGTGACCTGGTGGAGGTGGCTGACATCATTGAGCAGGCAGTGGAGAAGGCCACAAAAGAAGGA…	651
GDExl11006	H06	947172	947166	akr1d1	Xl	good	0	0	0	1	0	0	0	1	0	IRBG_007_A01	BC099345	MGC116540	ATGGCTTTCAAGCCTGGGGATGAAATCTACCCACGAGACGCAAATGGAAAATATCTGTATCACAAGACAGATCTGTGTGCAACATGGGAGGCGCTGGAGGAGTGCAAAGACGCAGGGTTGGTAAAATCTATTGGGGTCTCCAACTTTAACCGCCGGCAGCTGGAGCTGATCCTCAAAAAGCCAGGACTAAAATACAAACCTGCCACCAACCAGGTTGAATGCCACCCATATTTCACCCAACCCAAGTTACTGGAGTTTTCCAAACAACATGACATTGTGACTGTGGGCTACAGTCCTATTGGAACTTGCCGTGATGAAACATGGGTCAATGTGTCTTCCCCTCCACTCTTGGAAGATCCTCTCCTGAAAGCCATTGGCAATAAATACAGTAAGACAGCA…	615
GDExl11006	H07	6255572			Xl	good	0	1	0	1	0	0	0	2	0	IRBG_007_B02	BC099272	MGC116464	ATGAGTTTATCAGAACAAAGGAATCAAGAAGCCTCAATATATATTGGTAATTTAGATTCTCAAGTAAATGAAGAAATATTATGGGAATGTATGTTACAAGCAGGCCCAGTTTTAAGTGTAAATATGCCAAGAGATAAAGTTAGTGGTTTTCATCAAGGATATGGATTCGTTGAATTTAAAACTGAAGAAGATGCTGATTATGCATTAAAAGTTATGAATATGATTAAATTATATAATAAACCTATTCGATGTAATAAAGCAACTACGGATAAAAAAATTCATGATGTTGGTGCTAATTTATTCGTTGGAAACTTAGCTCCAGAAGTCGATGAAAAGATGTTATTTGATACATTTAGTCAATTTGGTAATTTAATTTCTACACCAAAAATAATGAAGGAC…	1176
GDExl11006	H08	5917018	5917011	pde9a	Xl	good	0	0	0	1	0	0	0	1	0	IRBG_007_E03	BC099362	MGC116558	ATGGACAGTGACATGAAGCAGAGCAGTGAGACACCAAGCAACATCCCTACATCAAAGAGCAACCAACAAATAACCCAGCCTTCAGAAGAGACCCGAAAGGCCCTAAAACAACCAACATTCAATGTGTGGGGGATGGAGAGGAAACAGATGCTGTGTCTCTTGGAGCAAATGTTTTATGAATTGGATTTGGTGACAGAGTTTAAGATGGAGCCTGAAACTGTGAGATGCTTCTTGACTTCTGTTCAGAAACATTACCAGGAAAACCCCTTCCACAATTTCTACCATGGATTCTCTGTCACCCAGATGATGTATTGTGTGATATCCCAGTGCCAGCTGCAGGAACACCTGTCACATATAGATATTCTCACTCTGATGGTGGCTGCCCTCTGCCATGACCTG…	1029
GDExl11006	H09	973585	973578	unnamed	Xl	good	1	1	1	1	0	0	0	4	0	IRBG_007_E04	BC099252	MGC116437	ATGAACAACAAATTCGATGCTCTTAAAGATGATGACAGTGGGGATCATGATCAGAACGAAGAAAACGGCACACAGAAAGACAGTGAGAAGGAAAAAAATGACGACAAGGAGAAAAACCAAGGCTCTTCTAGGAAAAAGAGTGTTGTGCCAGGTCCAGCCGAGCACCCCTTACAGTACAACTACACATTCTGGTACTCGCGCAGAACTCCGGGAAGGCCAACCAGCTCCCAGAGCTATGAGCAGAACATTAAACAGATCGGTACCTTCGCTTCTGTGGAACAATTTTGGAGGTTCTATAGTCACATGGTACGACCTGGGGACCTGACTGGGCACAGTGATTTTCACCTCTTCAAGGAAGGGATCAAACCAATGTGGGAGGATGATGCAAACAAAAATGGA…	708
GDExl11006	H10	6074121	6073799	fau	Xl	good	1	1	1	1	0	0	0	4	0	IRBG_007_E05	BC099251	MGC116435	ATGCAGCTTTTTGTCAGAGGGCAGAGTCTGCACACCCTAGAGGTGTCTGGACAGGAGACTGTTTCCCAGATCAAGGATCAAATCTCCTCTCTGGAGGGAATCTCTTCTGAGGATCAGGTTGTTCTCCTTGCTGGCTCCCCACTTTCTGAGGAACATACCCTGCAACAATGCGGCGTATGTGATCTCAGCACCTTGGATGTAGTTGCACGGCTGTTGGGAGGTAAAGTCCACGGCTCTCTCGCTCGTGCCGGAAAAGTGCGAGGCCAAACTCCAAAGGTGGCCAAGCAAGAGAAGAAGAAAAAGAAGACTGGCCGGGCCAAGAGACGCATGCAGTATAACAGACGCTTCGTCAATGTCGTACCCACCTTTGGCAAGAAGAAGGGACCTAATGCCAACTCT…	402
GDExl11006	H11	5884866	5884824	anapc13.2	Xl	good	1	1	1	1	0	0	0	4	0	IRBG_007_G06	BC133255	LOC100037155	ATGGACAGCGAGGTGCTGAGAGATGGACGGATTTTAGATCTAATCGATGACGCTTGGAGGGAGGATAAACTGCCATATGAGGATGTGACCATCCCTCTGAATGAGCTTCCGGAGCCAGAGCAGGATAATGGAGGAGCAACAGAGTCTGTTAAAGAACAGGAAATGAAATGGGCTGATCTGGCACTGCAGTATTTACATGAAAACATTCCTTCATCGGGCAGCTAA	225
GDExl11007	A01	6255530	6492291	myeov2	Xl	good	1	1	1	1	0	0	0	4	0	IRBG_007_G07	BC130217	myeov2	ATGAAGCCGGCAGTGGACGAGATGTTCCCAGAGGGAGCTGGTCCTTATGTGGATCTAGATGAGGCAGGTGGAAGTTCTGGACTTTTGATGGATTTAGCAGCAGATGAAAAGGCGGTGCATGCAGATTTCTTCAATGATTTTGAAGATCTGTTTGATGATGAGGATATCCAGTAA	174
GDExl11007	A02	6255575			Xl	good	1	0	1	1	0	0	0	3	0	IRBG_007_B09	BC099254	MGC116439	ATGTTCCAACTACTGCTACTTGCTGCTCTGGTCCTTTGTGGACGTTGTGATGTAGATGACAGTTACAGAGAGGACAATGCACGTGTGGTAGGAGGAACTAATGCTGCCAAGAACGCTTGGCCATGGCAGGTTTCTCTCCAGTACTTGTCTGGCAGTGCTTGGTACCATACCTGTGGCGCAAGTCTCATTCGTGCTAACAGAGTCCTAACAGCCGCTCACTGTGTGGACAGGACTGTTTCCTTCCGTGTTGCTTTGGGAGACCATAATATCAATGCAAACGATGGTACTGAACAGTACATTTCTGTTTCAAGAATCGTAAAGCACGCCAACTGGAACACCAATAACGTTGCAGCTGGGTATGATATTGCCGTCCTCCATCTGGCCTCCAGTGCCACCCTT…	798
GDExl11007	A03	6255301	481925	aqp8	Xl	good	0	0	0	1	0	0	0	1	0	IRBG_007_B10	BC099368	MGC116564	ATGGCCACATTTGCTAAATATGTCTCCGAGACAGAGCTGCAGAACATGGGTTCAGAATCCCAGGAAGGACTTACTGCTTTGGAGGAAGAGGAGCCTACAGTGCTGGAGAAGTACGTCCAACCCTGTGTAGCAGAACTTCTAGGAAGCACCTTCTTCATCTTCTCGGGTTGTCTTTCTGTGCTTGTAAACCCTCACAATGCTGGCCCACTCCTCCCTGCTCTGGTTCATGGATTCACACTGGCATCAGTCATCTCTGTCCTTGGCAATGTAAGTGGAGGACATTTCAACCCTGCAGTGACTCTGTCTGTTGTTATTTGTGGTGGCCTGACTCCTATCTTGCTGGTGCCCTACTGGGTTTGTCAGTTATCTGGTGGAATGCTGGGCGCTCTCCTGGCAAAG…	789
GDExl11007	A04	956268	956263	unnamed	Xl	good	1	1	1	1	0	0	0	4	0	IRBG_007_C11	BC099322	MGC116516	ATGGAGTCTGGGGCAAGGAAAGGTTTCTATAGGCAGGACATTAACAAGACCAAGTGGGAAGCGCCCGTGCGATACAGAGAACTGGCTGCAGTGGGCTCAGGAGCCTATGGAACTGTATGCTCTGCTCAAGACCGCCTGACAGGGGAGCGGGTGGCCATAAAGAAGCTTCTTCGTCCATTTCAGTCATTGGTTCATGCCAAAAGAGCCTATCGGGAGCTTCGCCTGCTCAAGCACATGAAGCATGAGAATGTCATTTCTCTCCTTAATGTCTTTACTCCAGATGAGTCGGTGGAAACCTTTCAGACATTTTACCTGGTTATGCCATTCATCGCTGTTGACTTAAGCCGAGTCATGAGAATGCAAAGACTCAATCAAAGCACTATAGTGTACCTTCTCTAC…	1080
GDExl11007	A05	974657	974649	ankrd1	Xl	good	0	0	0	1	0	0	0	1	0	IRBG_007_D12	BC099339	MGC116534	ATGTTGCTGAAAATGGAAGAAATGGTGATTGAAAAGAAGAATGAAATGAAGCAGACTGGTGATTTTGTATCTGGCGTCTCAAAAAATGGAGAATATGAAACAGCTGTAGCTCTAGAGAAACAGGAGGATCTGAAAACCACATCGAAATCCCTAATTGAGCTGGAAGAAGAGAAACAATCAAAGGAAAAACAGCTCAAATCAGAGCTCCTTAAGAAGAAACTAGAGGAACGGCCAAAATTGGATAATTTGGAAGATCTACAAACAATTATTAATCTGAAAAAAAGAAAACGAGTCAAAAAAGTGAAAGTTCCTGTTGTCAAGGAACCAGAGCCAGAAGAAACTATTGGAGATGTGGATCAGATGACGTTCTTCAAAGCAGCATTGGATAATAAAATGTCA…	957
GDExl11007	A06	6256364	1000720	trappc6b	Xl	good	1	0	1	1	0	0	0	3	0	IRBH_001_D01	BC044077	MGC52668	ATGGCAGACGAGACCCTGTTTGAGCTCTTGCACATGGAGATGGTTTCTCATGTATTCGATCATGTGGAGGAGGATGAAGAGGATCATGGGAAACACACACGTGTCTTAGAAGGTATGGGTTTCCGTGTGGGCCAAGGACTTATCGAAAGGTTGACCAAGGATAGCCCATCATTCAAAGATGATCTAGAGGTTATGAAGTTTGTTTGCAAGGATTTGTGGACAATTCTCTTTAACAAACAAATTGATAATCTAAGAACAAACCATCAGGGTACGTATGTTCTACAAGACAACAGGTTTATGCTACTGACACAACTTTCCTCAAGTAAGCAATATTTGGAGGAAGCGCCAAAGTTCTTACCCTACACCTGTGGTCTTGTTAAAGGAGCACTCTCAAATTTA…	477
GDExl11007	A07	6251831	970632	rrm2b	Xl	good	1	1	1	1	0	0	0	4	0	IRBH_001_E02	BC041209	MGC52676	ATGTTGTCTGCCCGTAAGCCTTTCGCTGAGCTTAACGAGAACGTGTCTCCCATGAAGAACCTGACCCTGACAGAAAAAGAGAATACGCCGTCAACCCTTAACAGCAGCCGCGTCCTGGCCAGCAAGACCGCCCGAAAGATCTTCCACGAGACCGAAACGCCTAAGTCTAAAGCCCCAAAAAATCCTAGACTTGAAGATGAACCACTTTTGAAGGATAATCCACATAGATTTGTGATCTTCCCCATCCAATATCATGACATCTGGCAAATGTACAAGAAAGCAGAAGCTTCATTCTGGACTGCTGAGGAGGTGGATCTGTCTAAGGACCTTCAGCACTGGGAGTCCCTTAAGAAAGAAGAAAAATACTTTATATCTCATGTGTTGGCCTTTTTTGCAGCC…	1161
GDExl11007	A08	6079195	5889413	odf3	Xl	good	1	1	1	1	0	0	0	4	0	IRBH_001_E03	BC041210	odf3	ATGGGCACTGACTTATGGGTGGGAACCTGGAGACCCCATAGACCACGGGGTCCCATTGCAGCTTTCTACAGCAGCCCAGGACCCAAATATTCACTACCAGGAAATACAGGTTTTGTCAGTCATGATCCCAGTCGACATCGTGCTCCGGCTTATAGCATGGGGAACCGCCGTTTCAAGTTAGTTGATGACTGTTCACCAGGACCAGGATATTTGGTGCCATCTAATATCACTGTAAAGGGGAAGGATGGAACCCCTGCTTATTCCATCTATGGAAGACCAAGGGACATCTCCTCCTTTAGGACCCCAGGGCCAGGTAGTTATTCTCCAGAGCGTGCTGGGAAATCTGCATACCGCTCAGCTCCAACATACTCACTTGGTGAAAGAACAAAGACATTCGGC…	771
GDExl11007	A09	972821	972814	tomm20	Xl	good	0	1	0	1	0	0	0	2	0	IRBH_001_E04	BC041212	tomm20-pending	ATGGTCGCAGTAGGGAAGACGAGTGCCATTGCGGCAGGGGTGTGCGGGGCCCTGTTACTCGGATATTGTATTTATTTCGACAGAAAAAGGAGGAGTGACCCCAACTTTAAGAACCGGCTGCGAGAAAAAAGAAGAAAACAAAAGATTGCCAAAGAGAGAGCAGGCCAGTCAAGGTTACCAGATCTTAAAGATGCAGAGGCTGTCCAAAAATTTTTCCTTGAAGAAATTCAGCTTGGAGAGGAATTATTGGCTCAAGGTGATTTTGAAAAGGGTGTTGATCACTTAACAAATGCAATTGCCATTTGTGGGCAGCCTCAGCAGTTGCTACAGGTTTTGCAGCAGACCTTACCCCCACCTGTATTCCAGATGCTACTAACTAAGCTACCAACCATCAGCCAA…	444
GDExl11007	A10	6251830			Xl	good	1	1	1	1	0	0	0	4	0	IRBH_001_E05	BC041213	MGC52685	ATGGCACACGCTTGGGGATATGGTCCTGACAACGGACCAAGCACTTGGCACCATGCCTTCCCTCTGGCAAATGGAGAATATCAGTCCCCTATTAACATTGTACCCGCCGAAGCCAAGTATGACCAACATCTGAAACCCATCAGCATCAAGTACGACCCATCTACAGCCAAAGTCATCCTGAACAATGGACACGCCTTCAACGTGGAGTTTGACGACTCTGAAAACAGATCAGTCCTTAGTGGGGGAGCACTGAGTGAACCCTATCGCCTTAAACAATTCCACTTCCACTGGGGATCTTGTGAGGGTCATGGCTCAGAACATACAGTCAATGGAGTCAAATGTGAAGCAGAGCTTCATTTGGTTCACTGGAATACAAAATATGGAAGCATGGCAGAAGCC…	783
GDExl11007	A11	6254947	941285	snap29	Xl	good	1	0	0	1	0	0	0	2	0	IRBH_001_E06	BC041208	snap29-prov	ATGTCCAGAAGCTACAATCCCTTTGATGAGGATGAGGATGATAACTTTAAGCCGGTGAAGTGGAACGATGACGCTGACCCTTATGAAGACCCAGAAGAAAGAAGACGCAGGGAAGCAGCTGACAAGCAGAGGTCTTTGCAGCAAGAGGTCATGAAGAAGGCACAGTCCATGGTTGACAGCAGTAATAGGTCTTTGTCACTAGTCTATAATTCTGAGAAGATTGGGGTGGACACTGCAGAGGAACTTGTCCGACAGGGAGAGGCTTTGAAACGGACTGAGAAGATGGTGGATAATATGGAACAGGACATGAAGACAAGCCAGAAACACATTAACAGTATAAAGAGTATGTTTAGTGGCTTCACAAACTACTTTAGGTCAAAACCAGCTGAAACACCCCCT…	774
GDExl11007	A12	6256091	1015541	tmem106c	Xl	good	1	1	0	1	0	0	0	3	0	IRBH_001_E07	BC045273	MGC53571	ATGGGGACCATAACATCCATTTACTCTAGTCGTGCAGAGACCTCTAATCAGTCTAACAACACAGGAGGTGAAGAAGAAGATGATTTGCTGGATGGAAAAAACAGAGAGCAAGATATTGCTCAATTTCCTTACGTTGAGTTTACTGGGCGAGACAGCATTACTTGTCCATCCTGCCAGGGAACTGGATGCATCCCTACAGAACAAGTAAATGAGTTGGTGGCATTAATACCATACAGTGACCAGCGCTTGCAACCCCAAAGAACAAAGCTGTATGTTTTGCTCTCAGTTATCCTTTGCCTCTTGATATGTGGCCTGGTTGTATTTTTCGTGTTTCCACGCACCGTTCTGATAGAAGATGGTGGTATCAAGATGGTAAAAGTATGGTTCGATACAAAAAAT…	510
GDExl11007	B01	6255252	5945263	cox6b1	Xl	good	1	0	1	1	0	0	0	3	0	IRBG_007_H07	BC133271	LOC100037163	ATGGCAGACGATATCCGCACTAAAATAGAAAACTTCAAAACTGCTCCATTCGATGCCCGGTTCCCCAATCAGAATCAGACCAAACACTGCTACACCAACTATCTGGATTATCATCGCTGCATGAAGGCTAAGGATAGCAAAGGACAAGATCAGTATCCCTGTGAATGGTACCGTCGTGTTTATAGGTCAATGTGCCCGCTGAAATGGGTTGAAAAGTGGGACGAACAGAGAGAGAATGGAACATTCCCGGGGAAAATCTAA	261
GDExl11007	B02	955842	955838	pnpo	Xl	bad	0	0	0	0	0	0	1	0	1	IRBG_007_C09	BC099324	MGC84800	ATGGACCTGAGTTCTATGCGGAAGCGTTACCGTAGTGATAATGAGGCCTTTGAAGAGAAACACTTGGTTTCCCTTGATCCCATCGTTCAGTTTAATGACTGGTTCCAAGAGGTCACCCAGTGTCCCGCCATCGAAGAGCCAAATGCCATGTGTCTAGCCACGGCTACCAGAGACGGGAGGCCGTCTGCCCGCATGGTTCTCCTCAAAGGGTTTGGCCCTGACGGATTCCGATTCTACACCAACCGGGAGAGCAGAAAAGGCCTAGATTTGGAGACCAACCCTGTTGCATCTCTTCTGTTCTACTGGGAACCTTTCAACCGTCAGGTTCGGGTTGAAGGCTCAGTCGAACGTCTTTCTGAAGATGAAACCGAGAAGTATTTTCACTCCCGTCCAAAAAGT…	687
GDExl11007	B03	6255567			Xl	bad	0	0	0	0	0	0	1	0	1	IRBG_007_C10	BC099298	MGC116490	ATGGTGGATAAGATGGAACATGACATGAAAACAAGCCAGAGACACATTAACAGTATAAAGAGTATGTTTAGTGGATTCACAAACTACTTTAGGTCAAAACCAGCTGAAACACCCCCTGAGAATGAAGAAACTGAATATCAATCAAGTACAAAACTAGCAGAAGCTATGTCGAGCAGCAAAGCACAGGAAGAGAACTATCAAGCTGCACATCCCAACCTGCTTAAGAGAGAAATTTTAGAGTCAAGCAATAATACAGGAGCATCCAGCTCAGAAAATCAACACAAGAACCAGGTGTTAAGAAGTTATCACCAGAAAGTCGACAATAATTTGGATGACATGTCTTTAGGTTTAAGTCGACTGAAAAACCTTGCGCTAGGACTGCAGACAGAAATCGATGAC…	492
GDExl11007	B04	5761468	5761425	unnamed	Xl	good	0	1	1	1	0	0	0	3	0	IRBG_007_D11	BC099327	MGC116521	ATGGCAAGATATGTCCTGTGGTTTGTCTTCGTCGCCGGATCTCTTGCGGCAGAAGATTTAGGAGGAAAGGTCTTTCTTTTTCCCAAGGCCACAGATACAGCCCGTGTGATTCTAAAGCCTATGATAACAAAGAGAGTAGAGAGTGTAACTGTTTGCCTGGAATCCTACACAGCCTTCACTCGAGAACATTCTCTTTTCTCTTTGGCCGTGCCGGGGATGGACAATGCTCTTCTCATCTACTCAGAGCCACCAAACAGGTATCAGTTGTTTGTAAACCAAGAATCTTATAATTTCCAAGTAAACCCAGAGGTTTTGGACTGGAAACATACCTGTGTAAGCTGGGAATCTGAGTCGGGTGTGGTTCAGCTCTGGATCAATGGAAAACTGTATCCCAGAACT…	714
GDExl11007	B05	975329	975323	dnajc28	Xl	good	1	0	0	1	0	0	0	2	0	IRBG_007_E12	BC099284	MGC116476	ATGAAACTGCTGGGCATTGTACAGCTTCGGAATTCAAAGTGCTCTTTCTACACATCAGTAATACCAAGAATAATGTCATGGCACTGGATTCTGTTCTTCAGGAGTCACTCCACTATAAAGTACAAAAGAACCGTTAAAGATTGTTGCAGAATACTAAATGTGCCTGAAGGGTGTTCTGTAGAGGAAGTCAGACATTCGTATCGATGTCTGGCAAAGAAATACCATCCAGATAGCGGCTCTCTTTGTGCAGATGCTGGCAAGTTCATGGAGGTAGATGAAGCCTACAAAGCTTTGCTTACACACCTGGCCAAAGAAATAAAAAAGGGAGAAAGTGAAGCCAATGAAGAAACCACAACAGAATCTAAAGTACCACAGCACAGGCACTACCTCAGCTTTGAA…	1128
GDExl11007	B06	945020	945014	creb1	Xl	good	1	0	1	1	0	0	0	3	0	IRBH_001_E01	BC041206	creb1-prov	ATGACCATGGAATCAGAGACACAGCAGAGTGGAGATGCCGTCACAGAGGCAGAAGCCCAACAGATGACAATACAGACCCAACCACAGATTGCAACAATAGCACAGGTATCCATGGCAGCTGCACATGCAACCTCATCTGCTCCTACAGTGACATTAGTTCAGCTACCCAATGGACAGACCGTTCAAGTACATGGGGTTATCCAAGCTGCACAGCCTTCTGTCATTCAGTCTCCACACATACAAACAGTGCAAATTTCCACTATTGCTGAAAGTGAAGACTCTCAAGAATCTGTAGACAGCGTTACTGACTCTCAAAAACGCCGAGAAATTTTGTCCAGGAGACCATCATACAGAAAAATTTTAAATGACTTGTCTTCAGATGTTCCAGGAGTACCTAGA…	975
GDExl11007	B07	494129	494124	foxi1	Xl	good	1	0	1	1	0	0	0	3	0	IRBH_001_F02	BC042303	foxi1	ATGAGTGCATTTGATCCACAAGCACATTCTCCACCACGCTGTGGGCCACAATTTCCCAGTATTGGGCAGGAGCCTCCAGAGATGAATATCTACTGTGAAAGCTTCTTACATCCCCAGACAATGCCTAGTCCTCAGCGACCTTCAAACTTTGAAACAGGTGACTACAGCACCACTGCAAATCCCTATCTGTGGTTGAATGGACCTTCCATCACACCTCCTCCATATCTGCCAGGATCCAACTCAAGCCACTTCATGCCTCAGGCATATGGGATGCAGAGGCAGCTACTGCCTAACATGCATGGTTTGGGAAGTTCTGAATTAGGTTGGCTTCCTATTCCTTCACAAGAAGAACTTATGAAACTGGTGAGACCTCCATACTCTTACTCTGCATTAATAGCA…	1122
GDExl11007	B08	1007000	1006993	ednra	Xl	good	1	1	1	1	0	0	0	4	0	IRBH_001_F03	BC044316	ednra-prov	ATGGGAGGAAACACCTTGAGATTCACTGTGCTAGTGGTGTTGACTGGAATTGCAGTCAGCAGCAGTTTTGGGGCGTACTACCAAAATCAGACTGATGCTAATGCAGATTTCACAATGCTAAATCGGAGTCAAACTTCACCTGTGAGAAAAGGAAATAGGTCGACTGATTTGTGCCCAGAAAGGACTAAAATCAATCATGTCTTTAAATATATAAACACAATCCTATCATGTGCTATTTTCATCATTGGAATGGTTGGCAATGCAACCCTGCTCAGGATCATTTATCAGAACAAGTGTATGAGGAATGGCCCAAATGCCCTGATATCAAGCCTTGCTCTAGGAGACCTCATCTACATTGTTATTGACATCCCTATCATTGTATTTAAGCTGCTTGCCCAG…	1248
GDExl11007	B09	1011940	1011934	ube3c	Xl	good	1	0	1	1	0	0	0	3	0	IRBH_001_F04	BC041723	kiaa0010-prov	ATGTTCAGCTTTGAGGGAGATTTTAAAACAAGGCCGAAAGTTTCGCTCAGGGGAGCCAGCAGAAAGGAAGATAAAGCTTCCCTTTTACATCGAACCCAGGAAGAGCGGCGCAAACGAGAGGAAGAGAGGAGGAGGCTGAAAAATGCAATAATCATCCAGTCCTTTGTACGAGGCTACAAGGACAGAAAACAGCAATACACCATCCAAAGAAGTGAGTTTGATTCCTTCGCCAGCTCAGCTGCTGCAAATGGGGGTGCTACAAACGCCAGCAATCTGTTGCTGTTAGTGCGCAAGCTCCTGTTTTTCTATAGACAGAATGAGGACTCTAAACGCTTGATATGGATATGCCAGAATTTGATCAAATACAATTCCCAGTTTGTCAAACAGCTGATAGGCCCA…	3243
GDExl11007	B10	6254470			Xl	good	1	1	1	1	0	0	0	4	0	IRBH_001_F05	BC041724	snrp116-pending-prov	ATGGACACTGAATTGTACGATGAGTTTGGTAACTACGTCGGGCCTGAATTAGATTCGGATGATGAAAATGATGACGACGACATGGGGAGAGACGACAGGGATGTGGATGTGGCAGAAGATGAGGATGACGAGGAATATATGGGGGATCCTGATGATGAACGCGGCGGAATGGAGGTTGTGCTGCATGAAGATAAAAAATATTATCCCACCGCCGAGGAAATTTATGGCCCAGAGGTGGAAACCATTGTGCAAGAGGAAGACACCCAGCCACTTACTGAGCCAATTATTAAACCGGTGAAGGCTAAAAAGTTTTCGATGATGGAGCAGGGACTGCCGGCAACTGTTTATGAGATGGACTTCCTCGCAGATCTAATGGACAATCCTGAACTGATTCGGAAT…	2925
GDExl11007	B11	482515	482510	smarce1	Xl	bad	0	0	0	0	1	0	1	0	2	IRBH_001_F06	BC041216	smarce1	ATGCCCAGCACACCAGGGTTTGTGGGATACAATCCATACAGCCATCTTGCCTACAACAACTACAGGCTGGGAGGGAACGCAGGCAGCAACAGCAGGGCCACGGCTTCATCAGGCATTACAATACCAAAGCCACCTAAGCCTCCAGATAAGCCATTGATGCCATATATGCGATACAGCAGGAAGGTCTGGGACCAAGTGAAGGCTTCCAACCCTGACCTTAAGTTGTGGGAGATTGGCAAGATCATTGGTGGGATGTGGCGAGACCTAACCGATGAGGAGAAGCAAGAGTACTTGAACGAATATGAAGCTGAAAAGATTGAATACAATGAATCAATGAAGACCTACCACAACTCTCCTGCTTATCTCGCTTACATCAGTGCCAAAAGCCGAGCAGAAGCC…	1209
GDExl11007	B12	6254074			Xl	good	0	0	1	1	0	0	0	2	0	IRBH_001_F07	BC044064	tcfe2a-prov	ATGAATCAGCAGCAGAGGATCACAGCTGTGGGCACAGACAAGGAGTTAAGTGACCTCCTCGACTTTAGCATGATGTTCCCTCTACCTGTGGCTAATGGGAAGACCAGGCCTACTACGCTGGCCAGCACCCAGTTTGGAGGACCAGGTTTGGAAGAGAGAACGGGCTCTGGACCATGGGGTGCAGAAGTTCACAATGGATCTACCTTTGACCAAGGGAGGGGTTATGGAGATGGAGCACATTATGGCGAGCATAGGGAACTGCCATCACACGAAGGGAACATATCTGCTCCTTTCCTTGCATCTGGTCTTGTAGGAAAAAATGATAGACCTCCTTATTCTACATTTGGAAGAGACCCTGGGATGACCATGAATCAGACTGCATTTCTTTCTGGAGATTTG…	1974
GDExl11007	C01	5918448	5918430	stmn3	Xl	good	1	0	1	1	0	0	0	3	0	IRBG_007_A08	BC099320	MGC116514	ATGGCCAGCACTCTCTCAGCCTACAAGGAGAAGATGAAGGAACTTTCTATGATATCGATGATCTGCTCTTGCCTCTACTCCCAACCTCATGCCAAGACTATCTATCAATATGAAGACATGGAGGTGAAGCAGTTGAATAAAAGGGCATCAGGGCAGAGTTTCGAAGTTATTCTGAAGCCACCCACCGACTTATCACCAGAGAGTCCTCCTCTCACCACCTCACCCACAAAAAAAGACATTTCCCTGAAGGAACTTCAGAAGAGACTGGAAGCTGCAGAAGAGAGGAGGAAGACCCAAGAAGCTCAGGTTCTGAAGCAGCTGGCCGAAAAGAGGGAGCATGAGAGGAATGTTCTGCACAGGGCCTTAGAAGACAACAATAACTTCAGCAGGATTGCTGAG…	543
GDExl11007	C02	994939	994934	ntmt1	Xl	good	1	0	1	1	0	0	0	3	0	IRBG_007_D09	BC099343	MGC116538	ATGTCGACGGAGCTGGTGGAAGACGAAACCCAGTTTTACGGCAAAGCCCAGAATTATTGGAAGAATGTTCCGCCTACGGTGGACGGCATGCTGGGAGGATACGGTCATATATCCAACGTAGATCTCAATGGCTCCAAGAAGTTCCTGCAGAGGTTTCTCAGACAGGAAGGGTCGAACAAGACTGGAAACGCATGCGCTCTAGACTGCGGCGCTGGAATCGGCAGGATCACTAAACGACTGCTGCTGCCGCTCTTTAAAACCGTAGACATGGTGGACGTGACGGATGAATTTCTGAACAAAGCCAAGAGCTTCCTCGGCGAGGAAGGCAAGAGAGTTGGGAACTATTTCTGCTGCGGCCTGCAAGAGTTTTCCCCAGAGCCGAACCGCTATGATGTCATC…	675
GDExl11007	C03	865772	488182	fgf7	Xl	good	0	0	1	1	0	0	0	2	0	IRBG_007_D10	BC099341	MGC116536	ATGCGCACATGGATACTAACTTGGATCCTTCCAACTTTGCTCTACAGACCATATCTTCACATAATATTCATTCTGGGCACTTTGTCTCTAGCTTGCAATGACATGACTCCAGAGCAAATGGCTATAAACGTGAACTGCTCCAGCCCAGAAAGACATACAAGAAGTTATGATTATATGGAGGGAGGGGATGTAAGAATTAGGAAACTTTTTTGTCGAACGCAGTGGTATCTATGTATTGATAAACGAGGCAATGTGAAAGGAACACAGGACCCAAATAACAGCTTCAGTATCTTGGAAATTAGAACAGTGGCAGTTGGAATCGTGGCAATAAAATGCATCGAAAGTGAATATTTTTTAGCTATGAATAAATCTGGAAGGCTTTACGGAAAGAAATCATGC…	579
GDExl11007	C04	972927	972921	glrx5	Xl	good	1	1	0	1	0	0	0	3	0	IRBG_007_E11	BC099281	MGC116473	ATGAGTTGGTGTTTGAGCAAAGTCTCCGCGGCTGTTCTGCGAGGGAGCGCTAGGACTCCGCAGGCCTGTGGCTCCTTATCCGTCCTGCGATGGCTTAGTTCAGACAGCGTATCGCCCGAGCACTTAGACGGCTTGGTGAAGAAGGACAAAGTGGTGGTGTTCATCAAGGGCACCCCGGCCCAACCCATGTGCGGCTTTAGCAACGCGGTGGTGCAGATACTCCGCATGCATGGAGTGAACGACTATGCGGCCTATAATGTGCTGGAGGACCAGGACCTGAGGCAGGGGATAAAGAATTATTCAAACTGGCCCACCATACCTCAGGTCTACTTTAATGGTGAATTTGTGGGAGGCTGTGATATCCTACTTCAAATGCATCAGAATGGAGACCTTGTAGAA…	465
GDExl11007	C05	5895694	5895525	rpl39	Xl	good	1	1	1	1	0	0	0	4	0	IRBG_007_F12	BC099285	MGC116477	ATGTCATCCCACAAGACATTCAAAATTAAGAGGTTTCTCGCCAAGAAGCAGAAACAGAACAGACCTATCCCACAGTGGATCCGCATGAAAACAGGCAACAAGATCAGATACAACTCAAAGAGGAGACACTGGAGAAGGACCAAGCTTGGCCTGTAA	156
GDExl11007	C06	973831	973826	nup155	Xl	good	1	0	1	1	0	0	0	3	0	IRBH_001_F01	BC047162	nup155-prov	ATGCCCAGTGCAACACCTGGGGCCCCGGCAGCCTCTGCCGCCATGCAGGAGGCTTTGGAAGGAGCGGGAAGGATCATAGACAGGCTACTGCAAGAGGACCGAGCCTACCCGGACCTGTCCGAGCTGCTCAACGTGCCCGTGCATACTTGTCCTACAATATCTGGTGTATCTGAAATGGACTATCCTCTGCAAAGCCCTGGCCTGCTGACCATTCCCAGCCTTCCGGAGATCAGCGCTATCCGACGGGTTCCTCTCCCTCCAGAACTGATAGAGCAATTTGGACACATGCAGTGTAACTGTATGATGGGAGTGTTCCCGGAGATCAGCAGGGCATGGCTGACCATCGACAGTGACATATTCATGTGGAACTATGAGGATGGCGGTGACCTTGCTTACTAT…	4167
GDExl11007	C07	949629	949625	traf7	Xl	good	1	0	1	1	0	0	0	3	0	IRBH_001_G02	BC041725	rfwd1-prov	ATGACCTCAAATAAGAATCCGCGCTTTAACCATTTCTCAGCTGGAGCCTCCAATCTTAATTTAACAGAAAACAGCAACGGGACTAGAATGGAGACCACGTTTGGTCCTGCGTTCTCAGCAGTGACAACTATTACCAAAGCTGATGGAACCAAGCACAGACGGACCCCCTCCTCATCCAGTACCCTGACATTTTCCCCCCGGGATGAAGATGATGTTATGCCTCCAATCAGCACCCCGAGACGCTCGGATTCTGCCATTTCTATACGGTCCCTGCATTCGGAGTCCACCATGTCCCTGAGGTCCACGTTCTCGCTCCATGAAGAAGAAGAAGAGCCGGACCCGCTAGTGTTTGCGGAGCAGCCCTCGGTGAAACTCTGTTGTCAGCTCTGCTGCAGCGTC…	2001
GDExl11007	C08	852658	852653	ppm1a	Xl	good	1	0	1	1	0	0	0	3	0	IRBH_001_G03	BC042302	ppm1a-prov	ATGGGAGCATTTTTAGATAAGCCAAAGATGGAGAAGCATAATGCTCATGGGCAGGGCAATGAACTGCGGTATGGGCTTAGTAGCATGCAAGGTTGGCGCGTTGAAATGGAAGATGCCCATACAGCTGCTATTGGGCTACCAAATGGACTTGATGCATGGTCATTTTTTGCGGTCTATGACGGACACGCTGGATCCCAGGTTGCCAAGTACTGCTGTGAGCATTTGCTGGATCACATCACAAGCAACCAGGATTTCAAAGGGACAGATGGACATCTGTCTGTGTGGAGTGTAAAAAATGGAATCAGAACCGGATTTCTCCAGATTGATGAACATATGAGGGTAATCTCCGAGAAGAAACATGGCGCCGACAGAAGTGGATCGACGGCTGTTGGGGTGATG…	1152
GDExl11007	C09	5832521	5832515	plcxd2	Xl	good	1	0	0	1	0	0	0	2	0	IRBH_001_G04	BC042310	MGC53544	ATGGCTGGAAAATGCAATCAGGACTGGATGGGGTTCCTTCCTACTGCCCTTAGTGCACTACCTCTAACAAATCTTGCCATACCAGGATCGCATAATTCATTCAGCTATCGGGTTGATGAAAAGTCTCCTGTCGGACCAGATCAAGCAGCATTTATCAAACTCTTAGCAAAGATTCCTCTGGTAAAGAGATCATTGAAGAAGTGGGCTGTTACTCAGAATTTAACATTTAAAGAGCAGCTTGAATCAGGCATACGGTATTTTGATCTACGTGTTTCTTCTAAACCAGAGGAGGCTGGAAAAGAGATTTACTTTATTCACTGTTTGTATGGAATAAAAGTATGGGTGGGGTTAAAAAAGATCAACCAGTTCTTGACACAGCACAGCAAAGAGGTTGTCTTG…	924
GDExl11007	C10	950258	950250	arf1	Xl	good	1	1	1	1	0	0	0	4	0	IRBH_001_G05	BC042337	arf2-prov	ATGGGGAACATCTTTGCCAACCTGTTCAAAGGTCTCTTCGGTAAGAAGGAGATGAGAATTCTCATGGTGGGCTTGGACGCAGCCGGAAAGACCACCATCCTGTACAAGCTAAAACTTGGCGAGATTGTGACCACCATCCCCACAATAGGTTTTAATGTTGAAACAGTAGAATACAAGAACATCAGTTTTACAGTGTGGGATGTTGGTGGTCAGGACAAAATTCGACCTCTGTGGCGTCATTATTTCCAGAACACTCAGGGTCTCATCTTTGTTGTGGATAGTAATGACAGAGAGAGAGTGAATGAAGCCAGAGAGGAGTTAACAAGGATGCTAGCAGAAGACGAGCTGAGAGATGCAGTATTGTTAGTGTTTGCAAACAAGCAGGACCTTCCAAATGCT…	546
GDExl11007	C11	977417	977410	rsrc2	Xl	good	0	0	1	0	0	0	0	1	0	IRBH_001_G06	BC041722	flj11021	ATGATAAGAACCAACTTCTTCTTAAAACAGGCTAGAAGACATGAAGTTAAAGCGAAGTCCTCCAAAAAACATCGATCTGATGACACGGTTGACAGAGATCATTCCGACAAGATCCGAGACAGACTAAATTCATCAGAAAATGGAGACGAAAAACACAGACGAAAAGAAAAAAGATCCTCTAGAGGCAAAAGTTATTCCAGGTCTCGCTCACGTGAGAGGCGCCATCGTAGTAGAAGCCATGACAGAAGAAAGTCACGTTCAAGAAGTAGGGAGAAGAAAAGGCGTCCCAGATCACGCTCTAGGTCAAGATCTAAACATAGACATCGAAGCAAGAGTAGAAGCAAAAGTCGAGAGAAGAAGAAGAGAATAGAGAAACCTAGAAGGCACAGTAGAAGCCGA…	1053
GDExl11007	C12	6256631			Xl	good	1	1	1	1	0	0	0	4	0	IRBH_001_G07	BC041276	paics-prov	ATGGAGTCTTACGCAGAACTGAAGCTGGGTAAGAAATTAAATGAAGGGAAAACGAAAGAAGTGTACGAACTGCCCGAGCACCCTGGCTGCGTACTGATGAAGTCCAAAGACCTGATTACTGCCGGCGATGCAGTACGGAAAGATCACATGGAAGGGAAAGCCTCTATTTCCAACAAGACTACTAGCTGCGTCTTCAAACTGCTGCAGGAGGCTGGGATCAAAACGGCGTTTGTGCGGAAGTGCAGCGACGCGGCTTTCATTCCTACTCACTGCGAGATGATTCCCATTGAATGGGTGTGCCGCAGAATCGCCACGGGCTCATTCTTGAAGAGAAATCCTGGTGTTAAGGAAGGCTACAAATTCCTCCCCCCTAAAGTGGAGACCTTTTTTAAGGATGAT…	1278
GDExl11007	D01	968633	968628	amy2a	Xl	good	1	1	1	1	0	0	0	4	0	IRBG_007_C08	BC099344	amy2a	ATGAAGGTCCTTCTACTCTTGGTGGCTATTGGGCTTTGCTCAGCCCAATATAATCCTAACACTCAGTCTGGGCGAACATCTATTGTGCACCTGTTTGAATGGAGATGGGATGATATTGCTGCAGAATGTGAACGCTATTTGGGACCTAATGGCTTTGGGGGTGTCCAGATTTCACCGCCAAATGAAAACATTATTGTGACAAACCCTTACAGACCCTGGTGGGAGAGATACCAGCCTATAAGTTACAAGCTCTGCACTCGTTCTGGGAATGAACAACAGTTTAGAGACATGGTGACACGATGTAACAATGTTGGGGTATATATTTATGTGGATGCCATAATTAACCATATGTGTGGCTCAGGTGGAGGTGCTGGCACTCACTCAACTTGTGGCAGTTAC…	1536
GDExl11007	D02	5740528	5740465	acbd7	Xl	good	0	1	1	1	0	0	0	3	0	IRBG_007_E09	BC099293	MGC116485	ATGTCTCCACAGGCAGACTTTGACAAGGCTGCTGAAGATGTAAAGAAGTTGAAAACAAGGCCAACTGATGATGAACTGAAGGAGCTATATGGGCTTTACAAACAATCTACTGTTGGAGATATAAATATAGACTGCCCAGGAATGCTAGAGCTCAAGGCAAAAGCAAAATGGGAAGCATGGAATTCAAAAAAAGGGTTTGTCAAAAGAAGACGCAATGCATGA	222
GDExl11007	D03	965105	965100	cox7c	Xl	good	1	0	1	1	0	0	0	3	0	IRBG_007_E10	BC099291	MGC116483	ATGTTCGGTCAGGCTGTGCGTAGGTTTGCTACCACTGCTATTCGCAGGTCCCACTACGAGGAGGGTCCTGGCAAGAACCTGCCCTTCTCCGTTGAAAACAAATGGCGACTTCTAGGGATGATGACCCTGTTTTTTGGCAGCGGCTTTGCATTTCCATTCATTATAGTAAGGCACCAGCTGTTGAAAAAATGA	192
GDExl11007	D04	946315	946308	ngdn	Xl	good	1	1	0	1	0	0	0	3	0	IRBG_007_F11	BC099295	ngdn	ATGGCGGCTGCCGGGGATGTTATTTTAGAAGATGTGCCTGGATCAGTGAACCTGTTCAATACTCTTCAGGATCAGATAACAAAAGTCACAGCACATGTTCAAGACCTGACGCAGAAGGTCCGTAGCGGCATATATAACACTGACAAGGGTCTGAGCTTCCTAGAGTTAAAGGATCAGCTTCTTCTGTTTTACCTCCAAGACCTGACCCACTTAATGCTGGAAAAGACAAATGGCAAATCCATAAAAGGAAATCCTGGAATTCTGAGACTTGTGGAGCTACGCACTGTATTGGAGAAAATGCGTCCCATTGATCAGAAACTGAAATACCAAATAGATAAATTGGTTAAAGCTGCTGTGACAGGAAGCCTGGGGGAGAATGACCCCTTGCGCTTCAAACCC…	954
GDExl11007	D05	6255254	482438	e2f6	Xl	unknown	0	0	0	0	0	0	0	0	0	IRBG_007_G12	BC133261	LOC100037157	ATGAAGACAGAAATTCAACATCAAGAAATAAAGATACCAACTAAAAAGTCGCTGAAATTGCCGAGGCCTCGCTTTGACGTCTCCTTGTTCTACTTGACTCGGAAGTTTGTGGACATAATCAAAGCTGCTCCGGACGGTATTGTGGATCTAAATGATGTTGCTACTATGCTGGGGGTGCGGAAAAGGAGAGTATATGACATTACCAATGTACTCGATGGGATCAACCTAATTCAGAAGAGGTCAAAAAACCATGTCCAGTGGATGTAA	267
GDExl11007	D06	6253914	1016693	ankrd2	Xl	good	1	0	0	1	0	0	0	2	0	IRBH_001_H01	BC044065	ankrd2-prov	ATGGAGGACGAAGTGAAATGGGCGACCGATATTATTGATCAGAAGCTGGAACTGGAGGAACATGAGAAGGCAAAGCCACGTTTTCGGAAGATAGGTGTTGTTGACATTGATTCCAGTGATTTAAATGATGAAAAATACCAGCCGCCTGTGAATCGAAATCTTGCCAATTTAAAGGGTGATGACCGCGTGAGGAAGACTTCAGTTGACCTGAGAAAAGAAATTATTGATGTTGGTGGCATCCAAAATCTAATTGAAATACGAAAAAAGAGACAGGAGAGAAAAAAGAAGAAGTCATTGACAGTTGCTCTCGAACCACCTCCTGAGCCAGAGCTTACAGGACCTGTCACTGCTGAGGCATTCCTCAAGGCTGCTGCTGACGGCAAGATGAACATCATTGAG…	936
GDExl11007	D07	6256065			Xl	good	1	1	1	1	0	0	0	4	0	IRBH_001_H02	BC048018	MGC52622	ATGTCTATCTATCCATCTCTGGAGGATCTGAAGGTGGACAGAGTCATGCAGGCTCAGTCCACCCAAATGGCACAACCTGCAGCAATAATGCCGTCGGTACCGCAGAGCAACCCAGGTCTGTACCCCAACCTGTCTGAACTCTCAAATTACATGGGTCTGTCACTGACTGATGAGGAGATCCAGCTGAATATGTCCCTGGTACCAACAGGGGGCAGTGAGATTGCAGTTCCACAGGCCCTGAGTGGGGGCTTGGTAGCACCAGTGACAGGAAACGACATTGGACTGAGACGTGCAGAGATTAAAAATGGGGTCCGGGAGGTGATTTTGTGCAAGGACCAGCATGGGAAAGTGGGACTGAGGCTACGGGCTGTAGACAAGGGAATATTTTTGCAACTGGTT…	873
GDExl11007	D08	6256092			Xl	good	0	0	1	1	0	0	0	2	0	IRBH_001_H03	BC045272	MGC53542	ATGGAAATACTGAGGAATATCGCTAATCAACCAAGCAGCGGGGGCAAGATGTGCGAGCAGACTTTGGGCAAAGTGTGTGACACCAACAGGAGGTGGAAGGTGCCGGCCGATGGGGAACCCATTCATCACAGCTGCTCCGCCTCTGACGTGTCCAGGATTGTCACCGACCCCGGCACCGGGAGGCGCTACTGCAGGGGCAAAGTGCTGGGCAAGGGTGGATTTGCGAAATGCTATGAAATGACAGATTTGACAACAAACAAGATATATGCTGCTAAAATCATCCCACACAGCAGAGTATCCAAGCCTCACCAAAGGGAAAAGATTGACAAAGAGATCGAATTGCACAGAACGCTGCATCACAGGCACGTCGTACAGTTCTACCACTATTTTGAAGACAAA…	1992
GDExl11007	D09	945234	945228	hsd17b12	Xl	good	1	0	0	1	0	0	0	2	0	IRBH_001_H04	BC041194	let-767co-prov	ATGGCCCCGGAGTCCCTGGCGGAGGTGCCTGGCTGTAATTGCTTCTGGTACTTGGGTGTGGTAGCGGCCACCTGGTGGGGTCTGAGGGCTGCATGGTGCTTGCTGAACGGTGCCCGGGTCTGGGTGCTGGGGAGTGGAGCGCAGGTGGGCCCCACGATCGGGAAATGGGCAGTTGTTACTGGTGCCACTGACGGAATCGGAAAAGCCTATGCCGAAGAGCTCGCAAGGCGGGGAATGAACATCGTTCTGATCAGCCGATCTCCAGAAAAACTAGAAGAGGCTGCCATTCACATAAAACAGAAATTCAAGGTGGAGACGAAGATCATTGCGGCTGATTTTGGAAAACCCACGGAAATCTATGAGCGGATTGAAGCAGGCCTGCGAGATCTGGAGATTGGC…	957
GDExl11007	D10	969423	969418	isyna1	Xl	good	1	0	0	1	0	0	0	2	0	IRBH_001_H05	BC044073	ino1-a	ATGGCTGAGAAGTTCAAGGTGGAAAGCCCACATGTGCGATATTTAAAGGATGTAATAGAAGCCGATTACAACTATGACACCACACAAGTCTATGAGGAGAAAGGTGTTACCAAGGTCAAACCTTGTTCCACCAAGTTTACTTTCCACACAGAGCGAAAAGTTCCCAAACTTGGTGTCATGCTGGTTGGCTGGGGTGGAAATAATGGAACCACTGTCACTGCAGCTGTATTAGCAAATCGTCTGGGGCTTTCATGGATGACCAAAACAGGAAAAAAGGTTGCAAATTACTATGGTTCACTCTTCCAGTCATCCACTGCCTGTCTGGGCAGTGGTCCTGCTGGGGACGTTTTTGTCCCTTTCAGAGACCTTCTCCCCATGGTTCATCCCAATGATATAGTC…	1692
GDExl11007	D11	6252688	6459841	cacna2d3	Xl	good	0	1	0	1	0	0	0	2	0	IRBH_001_H06	BC041202	cacna2d3-A	ATGCCCCAAATTGGAACTATTCTCTGTTCTTTCTGGATTCCTTTCTTTTCCTTCTCTGTTGCCCTGAATGTCTTGCTTAATGGGGCAGCTGGATCGGAGCAGCATATCCCCTTATCAATGGTAAAGCTCTGGGCCTCAGCATTTGGCGGCGAGATCAAATCGATAGCAGCAAAGTACTCAGGTTCTCAGCTCCTGCAGAAGAGTGTCTTCACGAAGTACAAGGAGTTTGAGAAGGACGTGACTATTGAGGAGATCGATGGGCTGCAGCTGGTTAAGAAGTTGGCCAAAGACATGGAAGAAATGTTTCATAAAAAATCAGAAGCCGTGCGGAGACTGGTGGAAGCGGCCGAGGATGCGCATCTGAAACACGAGTTTGATGCAGATTTACAGTACGAATAC…	1185
GDExl11007	D12	5815140	5815089	cav3.2	Xl	good	1	0	0	1	0	0	0	2	0	IRBH_001_H07	BC041289	cav3-prov	ATGGCACAAATCCAACAACCAGAACCAGCAAAGCAGGACAAATCAAACACGGAGGCATTAACTAAAGAGATAGACCTGGTGCAAAGGGACCCCAAGAAGATCAACCAGGAGGTGGTACAAGTGGACTTTGAAGATGTGATTGCAGAGCCGGATGGCACTCACAGTTTTGATGGAGTGTGGAAGGCCAGCAGCTCTACCTTCACCGTGACCAAATACTGGTGCTACAGAGTGCTCTCTGCTATCTTTGGACTGCCTTTGGCACTGCTCTGGGGCTTTCTCTTCGCTTGCTTGTCTTTCTGCCAAATCTGGGCTGTGGTCCCTTGTGTTAAGAGCTATCTAATGGAAGTGCAATGCCTTGGACAGTTCTATGCCCTCTGTGTTCGCACCTTCTGTGACCCA…	462
GDExl11007	E01	945846	945839	rnaseh2a	Xl	good	1	0	1	1	0	0	0	3	0	IRBG_007_D08	BC099334	MGC116516	ATGGAGCTTGAAGAGTTCGAGCGTGATAATTCCCAGAGTCGCCTACTGAGCTCTCCGGTACCGGAGATATGTCGGACTGAGGACTGCTGCCTTGGGATAGATGAGGCCGGGCGGGGACCCGTGTTGGGTCCTATGGTTTATGGAATCTGCTACTGCCCTGTGGCCCGAAAGAAGGACCTTCAAGATTCAAAGGTGGCAGACTCCAAGACACTGAGTGAAGCTGATAGGGAACGACTGTTTGAGAAATTAAACGGTTCTTCAGATTACATCGGCTGGGCCTTGCATATACTGTCACCAAATGTCATTTCCACCAGCATGCAGCAGAGGGCAAAATACAACCTGAATGCTTTATCCCATGACACCGCTATTGGCCTAATTCAGTTTGCCCTGGACGCAGGA…	909
GDExl11007	E02	982305	982299	otc	Xl	good	0	0	1	1	0	0	0	2	0	IRBG_007_F09	BC099278	otc-A	ATGCTATCACTTTTGAGGCATGTATTTTCTTCTGCTCCTATACTAAATACCAGCAAATGTGTTGCACATCACTTTCGGTCATCACATTGCAATGTGCAGTTAAAAGGCGGGAACCTTTTAACATTAAAAAATTACACAGCTGAAGAAATCAAATATCTTTTGTGGGTGGCAACTGATCTGAAATACAGAATAAAGCAAAAAGGAGAGTATGTGCCGCTGCTGCAGGGAAAATCTCTTGCCATGATATTTGAAAAAAGAAGTATAAGAACAAGACTCTCCAATGAAACTGGGTTTGCTTTGCTTGGTGGACATCCTTGTTTTCTAACAACGCAAGATATCCATTTGGGAGTTAATGAAAGCCTGAAGGATACAGCAAGGGTATTATCTGGTATGACTGAT…	1056
GDExl11007	E03	6255222	6457672	tstd1	Xl	good	1	0	0	1	0	0	0	2	0	IRBG_007_G10	BC133815	LOC100049124	ATGAGCGCTGGAGACGCCACATACGAGGAGGTCAAGAAGCTGAGCCAAAGCAGCACCGGGTACATCATTGATGTGAGGAACCCAGAGGAGGTGCAGAGGGGCAAGATCCCAAATTCCATCAATATCCCAGTCGCTGAGTTTGAGGCGGCGCTGAGAATGGACCCCGAGACCTTCCAGAAGACGTTTCATGTAGAGAAACCCAAACCCAGTGAGGAGAACATTATCACTCACTGTTTCATGGGGAAAAGAGGAGCCCAGGCTACAGCGATTGCAGCTGCGCTCGGATACTCCCACGCACGCAACTACCCCGGTGCCTACATGGAATGGGCTGAAAAGGAGGGACATTGA	348
GDExl11007	E04	6255498	921478	cks1b	Xl	good	1	1	1	1	0	0	0	4	0	IRBG_007_G11	BC133266	LOC100049098	ATGTCCGCCAAGAACATTTACTACTCGGACAAGTACGATGATGAGCTGTATGAGTACCGGCATGTCATGTTACCCAAGGATATTGCAAAGCAGGTGCCCAAAACTCACCTCATGTCTGAAACTGAATGGAGGAACCTGGGGGTGCAGCAGAGTCAGGGCTGGGTACACTACATGATCCACGAGCCAGAACCACATATCTTGCTGTTCCGAAGGTCCCTGCCAATCAAGAATCCTTAG	237
GDExl11007	E05	866222	492999	prok2	Xl	good	0	1	1	1	0	0	0	3	0	IRBG_007_H12	BC133263	LOC100037158	ATGAAGAAAGTCCAGTGCGCGCTGCTGCTCGTGGCCGCTGTGTCGCTGCTGCTGGACTCTGGGGCCGCCGCGGTTATCACTGGGGCTTGTGAAAAGGATCAACAATGTGGAGGAGGCATGTGCTGTGCTGTCAGCATCTGGATACGAAGCTTACGGATGTGCACACCTCTTGGCAATGAAGGAGATGACTGCCATCCTTTAAGTCATAAGATTCCATATTTTGGCAAAAGAATGCATCATACATGTCCGTGTTTTCCAAACCTCACTTGCATAAAGTTGGATGACAGCATATATAAGTGCTTACCCCTTATCAAAAACAAAGATTTTTATTTTTAG	336
GDExl11007	E06	6256607	1004857	pmp22	Xl	good	1	1	1	1	0	0	0	4	0	IRBH_001_A02	BC041727	pmp22-prov	ATGCTCCTCTTACTGCTGGGAATCATTATCCTGCACGTTGCAGTTCTGGTGCTTCTATTCGTCTCTACTATTGTTAGTAGCTGGCTGGTGGGCAATGGCTATTCAGCGGATTTGTGGCAAAACTGCAGTGGACCGGCCACCGGAACCTGGCAGTGTCTCACCTCATCCAGCAATGAGTGGCTTCAGTCTGTGCAAGCGATGATGATCCTCTCCATTATCTTCAGCGTCCTGTCTTTGTTCTTGTTCTTCTGCCAACTCTTCACACTCACGAAAGGAGGGCGCTTCTTTCTTACGGGATTCTTCCAGGTCCTTGCTGCGGCTTGCGTTATGGCGGGAGCATCCATCTTTACGGTGCGGCACACAGAATGGCAGACAGCGGAAGTAGCCAGCTACGGCTTT…	480
GDExl11007	E07	960563	960555	tfg	Xl	good	1	0	1	1	0	0	0	3	0	IRBH_001_A03	BC044079	tfg	ATGAATGGACAACTGGACTTAAGCGGCAAATTGATTATAAAAGCTCAGTTGGGAGAAGACATCCGAAGAATTCCAATTCACAATGAGGACATTACCTATGATGAGCTGGTGCTGATGATGCAGAGAGTTTTCAGAGGAAAGCTCCTGACTAATGATGAGGTGACCATCAAATACAAAGATGAAGATGGAGATCTTATAACAATATTTGATAGTTCTGATTTGTCGTTTGCCATACAATGCAGCAGAATATTGAAGCTCACCCTTTTTGTAAATGGACAGCCAAGACCACTGGAATCTAGTCAAGTAAAGTATCTCCGTCGGGAGTTAATAGAACTACGTAACAAAGTCAATAGTTTGCTGGACTGCCTGGAACCACCTGCAGAACCTGGAATACCGTCC…	1230
GDExl11007	E08	988338	988334	cmahp	Xl	good	1	0	0	1	0	0	0	2	0	IRBH_001_A04	BC042338	cmah	ATGGAACAGAGCAATGACGGGCAAACAGCTCACACACTTTTACACCTTGCATCTGCAGAAGTGGAGAGTTTAAAAGAAGGAATCACCTTTTTACGAAACAAGGAGAGTGGAAAAAACTTTATCATATATAAAAATGGAGAAGAACTACGAGCCTGCAAGAACTTGTGTAAGCACCAAGGAGGGACATTTATTAAAGATATTGAGGACCTCGGGAACAGGACAGTCCGCTGTACAAAGCATAATTGGAAGCTGGATGTAAGTTCAATGAAATATGTGAACCCACCAGACAGTTTTTGCCAAGATGAGTTGGTAATAGAAAATGATGACGAAAATGGCGTTTCACTTGTTGAATTAAGTCCTCCAAATCCTTGGGATAGTGATCCTCGCATGGCGGTATGC…	1776
GDExl11007	E09	983377	983371	ube2k	Xl	good	1	1	1	1	0	0	0	4	0	IRBH_001_A05	BC041728	ube2k	ATGGCGAACATCGCAGCTCAGAGGATCAAAAGGGAGTTCAAGGAGGTGCTGAAAAGCGAAGAGACCAGCAAAAACCAAATCAAAGTAGACCTTGTAGATGAGAATTTCTCAGAGCTTCGTGGTGAAATAGCTGGACCACCAGACACACCGTATGAAGGTGGGAGATTCCAGTTAGAAATCAAAATTCCAGAAACTTACCCGTTTAACCCCCCTAAGGTGCGCTTTATTACCAAAATCTGGCATCCGAATATTAGTTCAGTCACAGGAGCCATCTGTTTGGACATATTGAAAGACCAATGGGCTGCAGCTATGACTTTAAGAACAGTATTGTTATCGTTGCAAGCTCTCTTGGCAGCAGCAGAACCAGATGATCCACAGGATGCAGTGGTGGCCAATCAG…	603
GDExl11007	E10	6251649			Xl	good	1	1	0	1	0	0	0	3	0	IRBH_001_A06	BC041726	MGC52683	ATGGCAGAGGACAGCAGCGGAGGTGGGGCTGCATCGGGCAGCTTCTGGGAGGCCGGCAATTACCGGCGCACTGTCAAACGGATCGAGGACGGGAACCGGCTGTGCAACGACCTAGTCAGTTGTTTCCGCGAGAGAGCCAAGATCGAAAAGAGCTACTCACAACAGCTTTCCGACTGGAGCAATAAATGGAGGAATTCTCTGGCAAAGGGGCCTCAGTATGGCACCCTGGAGAAGTCCTGGCAGGCGTTCCTGACTGCTGCAGAGAAGCTGAGTGAGATCCATACAGAGCTGCGGAACCAGATATGGGACGAGGACAGTGGGAAGGTGCGGGATTGGCAGAAGGAGGCCTTTCACAAGCAGATGATTGGAGGTTTCCGGGAGTCAAAGGAAGCGGAGGAG…	1137
GDExl11007	E11	865046	484087	pax6	Xl	good	1	0	0	1	0	0	0	2	0	IRBH_001_A07	BC041712	MGC52531	ATGTTGGGAATTACACAGTCCCTTGGAGGAGAAACAGAAAAGATATCCAGAATTCCATACATAGACCACGTGGGATCCGGCAGCGACTTAGACATGCAGAACAGTCACAGCGGAGTAAATCAACTCGGGGGAGTGTTTGTCAACGGCCGACCCCTGCCCGACTCGACCAGACAGAAGATCGTGGAACTGGCGCACAGTGGCGCGCGACCCTGCGACATTTCTCGGATTCTGCAGGTGTCCAACGGCTGCGTCAGTAAGATCTTAGGCAGATATTACGAGACCGGATCGATCCGACCTCGGGCGATCGGTGGCAGCAAACCCAGAGTAGCCACCCCAGAAGTGGTTAACAAGATAGCCCAGTATAAGAGAGAGTGCCCTTCTATCTTTGCATGGGAAATC…	1362
GDExl11007	E12	866025	491055	rasl11b	Xl	good	1	0	1	1	0	0	0	3	0	IRBH_001_A08	BC041294	MGC53580	ATGCGGCTGATCCAGAACATGTGCACTATCACCGAGTACCCACCGGCCACCAACACGGACTGTGGCAGCAGCAGCAGCGCGGGCACCGCATCCAGCCGGGTCATCAAGATCGCCGTGGTCGGGGGCAGTGGTGTGGGCAAGACTGCCCTGGTGGTGAGATTCCTTACCAAGCGCTTTATTGGCGACTATGAAAGGAATGCAGGAAACCTGTACAGCAGACAAGTACAGATAGATGGAACGAATCTTGCCATACAAGTTCAGGACACCCCGGGAGTACAGATAAATGAGCAGAATCTGGAGTCCAATGAGCAGCTCAACAAATCCCTAAGATGGGCCGACGCTGTTGTGATCGTGTTCTCCATCACAGACTGTAAAAGCTTTGATCTTATCAGTCACTTG…	747
GDExl11007	F01	1006620	1006613	rps28p9	Xl	good	1	1	1	1	0	0	0	4	0	IRBG_007_E08	BC099294	MGC85550	ATGGAAGCCAGCCGCGTGCAGCCGATCAAGCTTGCCCGGGTAACAAAAGTCTTGGGGCGCACTGGTTCTCAGGGTCAGTGTACCCAGGTCCGTGTCGAGTTCATGGATGACAGCAACCGTTCCATCATCCGTAATGTTAAGGGACCAGTTAGAGAGGGTGATGTCCTGACTCTGCTGGAATCTGAGCGAGAAGCTAGGAGATTACGTTGA	210
GDExl11007	F02	994558	994554	rexo2	Xl	bad	0	0	0	0	1	0	1	0	2	IRBG_007_G09	BC133810	LOC496097	ATGGCGAAGGACATGGGCCAACGGATGGTGTGGGTGGACTTGGAGATGACTGGCCTAGATATCGAGAAGGACGAGATCATTGAGATGGCATGCCTCATAACTGATTCTAATCTTGATATTCTGGCAGAAGGTCCTAATTTGATTATTAAGCAGCCAGATGAACTATTGGACGGCATGTCTGATTGGTGCAAAGAGCACCATGGGAAGTCTGGTCTTACCCAAGCAGTCAGAGAGAGTCGAATAACATTACAACAAGCTGAGTATGAATTTCTTTCATTCATCAGGCAACACACACCTCCGGGAGTCTGCCCATTAGCAGGAAATTCAGTGCATGCAGATAAGAAATTTCTGGATAAATATATGCCACGGTTTATGAGACACTTGCATTACCGGATCATT…	561
GDExl11007	F03	5917496	5917486	sat2	Xl	good	1	1	0	1	0	0	0	3	0	IRBG_007_H10	BC133814	LOC100049123	ATGACAACTCCCTGCAGGGTGAGAGCGGCACATGCTGGTGACTGTGGGGAGATCATACGAATGATTCAGGAACTGGCTGATTATGAGAAATTACCTGACCAAGTGAGAAACACAGTGGAAGGTCTCAGGCGAGATGGATTTGAGGAACCTTCCCCTTTATTCCGCTGTCTGGTGGCTGAACCCACAGATGGAGATGTAAAAGTCAATGGTCCGGCGCTGGTAGGTTTCGCTCTTTGTTACATTACGTACAGCACGTGGAAAGGGCGCGCTCTCTATATGGAGGATCTGTATGTAATGCCCCAGTACAGGGGCAAAGGAGTTGGGTCCCAGCTTCTAACAGCGGTCGCTGAGATGTGTCTGTCTCTGGGCTGTTGTCACCTTCAGTTCTCCGTCCTCGAC…	546
GDExl11007	F04	5842970	5842911	dnajc19	Xl	good	0	1	1	1	0	0	0	3	0	IRBG_007_H11	BC133813	LOC100049122	ATGGCGAGTACCATGATAGCTGCTGGGCTGACCATCGCCGTTGCAGGCTTTGCAGGTCGCTATGCCTTGCAAGCCATGAAGCATATGGAGCCACAAGTGAAGCAAGCTCTCCAGACCCTGCCCAAAACGGCTTTTGGTGGTTATTATAAAGGCGGCTTTGAACCCAAGATGAACAAACGAGAAGCGTCATTAGTACTGGGAATCAGCCCAACCGCCAACAAAGTAAAGATAAGGGAAGCTCACCGGCGGATTATGCTGCTCAATCATCCAGACAAAGGTGGATCTCCGTACCTGGCAGCCAAGATTAATGAAGCCAAAGATCTGCTGGAAGGCCAAGCAAAGCGATAA	348
GDExl11007	F05	6540652	990195	capn1	Xl	good	1	0	1	1	0	0	0	3	0	IRBH_001_A01	BC044317	capn1	ATGGCTGAAGAAGTGATCGTGCCAGTTTATGCCACTGGGATTTCGGCGCAGCTGCAGAAGCAACGTGATCAAGATCTGGGTGTAGGGAAACATGAGAATGCAGTCAAATTTCTGGGACAGGATTATGACAGGATTCGCCACGAGTGCCTGCAAAACGGAACCCTCTTTAAGGACGACACATTCCCAGCCTCTGCTTACTCTCTGGGTTTTAAGGAGCTCGGCCCAAACTCATCCAAAACCTATGGTGTAAAATGGGTTCGGCCTTCGCAACTCGTCTCCAACCCACAGTTTATTGTCGATGGTGCCACAAGAACAGACATCTGTCAGGGAGCATTGGGTGACTGTTGGCTCCTCGCTGCTATCGCCTCCCTCACATTAAACGAAACAGTCCTGCACCGT…	2142
GDExl11007	F06	968611	968604	eif3m	Xl	good	1	1	1	1	0	0	0	4	0	IRBH_001_B02	BC041198	ga17-prov	ATGAGTGTCCCGGCGTTTATTGATGTTACCGAGGAGGATCAGGCAGCTGAGCTGCGGGCCTACCTGAAGTCTAAAGGAGCAGAGATCTCGGAGGAGAATTCAGAAGGGGGGCTTCACATTGACTTGGCCCAGATCATCGAAGCCTGCGATGTCTGTTTAAAAGATGATGATAAAGATGTGGAAAGCAGTATGAATAGCGTGGTCTCTCTCGTCCTTATTCTGGAGACGGATAAGCAGGAGGCATTAATCGAAAGCCTGTGCGAAAAGCTGGTCAAGTCCCGGGAAGGGGAACGGCCATCATTAAGGCTGCAGCTGCTGAGTAATCTCTTCCACGGCATGGATAAAAGTATCCCGGCTAGATATACCGTATACTGCGCCCTTATAAAAGTTGCAGCCACC…	1125
GDExl11007	F07	6251639	852702	cers2	Xl	good	1	0	1	1	0	0	0	3	0	IRBH_001_B03	BC042311	MGC53559	ATGTTTCAGACTGTAAGCGACTGGTTTTGGTGGGACAGGATTTGGCTGCCGTGTAACTACACTTGGAACGACTTGGAAAATGAAGAAGGAACTGGGTCAGTGTCACCGTCCCAGCTGTACATCACACTCCCTCTGGCTCTGCTTTTTATGCTCCTCAGATTTGCCTTTGAGAGAACCATTGCTACACCTGTGGCCAAAGCCATGGGGATAAAGAGCAAAGATCGTCAAAAAGCTCCAGTTAATCCAGTGTTTGAAAGTTTCTACATCTCATGCTCTAAGCACCCATCTCATGAAGAAATTTATGGCTTGGCTAAGAAAAGCAACCGTACATCTATACAAGTAGAGCGCTGGTTCAGAAGGAGGCGTAACCAGGACCGTCCTGCTGTTCTAAAGAAATTC…	1119
GDExl11007	F08	6254949	6045068	hspa1l	Xl	good	1	1	1	1	0	0	0	4	0	IRBH_001_B04	BC041201	hsc70	ATGTCTAAGGGACCAGCAGTTGGAATTGATCTTGGCACCACTTACTCCTGTGTGGGTGTCTTCCAGCATGGCAAAGTGGAGATCATTGCCAATGACCAAGGAAATAGGACCACACCCAGCTATGTGGCTTTTACAGATACAGAGAGGCTGATTGGAGATGCAGCTAAAAATCAAGTTGCCATGAACCCCACAAACACTGTTTTTGATGCCAAGCGACTCATTGGCCGCAGATTTGAAGATGCGGTTGTTCAGTCTGACATGAAGCACTGGCCTTTCAATGTTGTGAGTGATAGTGGAAGACCAAAGGTCCAAGTAGAATACAAGGCAGAGACCAAATCTTTCTATCCAGAGGAAATTTCATCTATGGTTTTAACTAAGATGAAGGAAATAGCTGAAGCT…	1953
GDExl11007	F09	943104	943095	ptges3	Xl	good	1	1	1	1	0	0	0	4	0	IRBH_001_B05	BC044075	tebp-pending-prov	ATGCAGCCAGCATCTGCAAAGTGGTACGACAGAAGAGACTATGTCTTTCTTGAATTTTGTGTGGAGGACAGCAAAAATGTAAAAACAGACTTCGATAAAAATAAATTAACATTCAGTTGTCTTGGAGGAGCGGATAGTGTAAAATATTTAAATGAAGTTGAACTTTTTCAGTCTATTGATCCCAATGCATCTAAACATAAAAGAACAGACAGATCTGTTTTGTGTTGTTTACGAAAAGGAGAGCCTGGAAAATCATGGCCACGACTGACAAAAGAAAAGGCAAAGCTTAATTGGCTTAGTGTGGACTTCAATAACTGGAAAGATTGGGAAGATGACTCTGATGAAGACATGTCAAATTTTGACCACTTTTCTGAGATGATGAACAATATGGGAGGAGAT…	483
GDExl11007	F10	876943	876928	krt8	Xl	good	1	0	0	1	0	0	0	2	0	IRBH_001_B06	BC044116	krt8	ATGTCCGTCAGATCGACCAAAGTCACCTACCGCACCAGCAGCGCTGCCCCCCGCTCCGGCGGCTTCAGCAGCTTCTCGTACAGCGGCGCCCCCATGGCGAGTAGAGCCAGCTCCGCTTCTTTCAGCCTGGGGTCCAGCTATGGAGGAGCCTCCAGGTTCGGGAGCGGCTACAGGAGCGGTTTTGGGGGCGCAGGTGTGGGATCTGCGGGAATCACATCGGTCAGCGTCAACCAGAGCCTCCTGGCACCCCTCAACCTGGAGATCGACCCTTCCATCCAGCAAGTCAGGACCGAGGAGAAGGAGCAGATCAAGACTCTCAACAACAAGTTCGCCTCTTTCATTGACAAGGTGCGTTTCCTGGAGCAGCAGAACAAGATGCTGGAAACCAAGTGGAATCTC…	1524
GDExl11007	F11	6253919	1015088	arhgap1	Xl	good	0	1	1	1	0	0	0	3	0	IRBH_001_B07	BC044312	rhogap68f-prov	ATGGCGTCCGACCCCCTGTCCGACCTTAACGATGACTTGGATAAGGACGAAACCAACCAGCTGGACCAACTGAAACTGGCGTCTTTGGATGATAAAAACTGGCCCTCCGATGATGTGCAGGATTATCCGAATAACGCTAATTATTCGAAGCCTTCCCCTGACCCTGTGACCCACCTGCGCTGGGACGACCCCTACTATGATATCGCTCGGCATCAGATTGTAGAGGTCGCAGGCGATGACAAGTACGGGCGTAAAATTGTTGTGTTCAGCGCATGTCGCCTGCCGGCCTGTCACGAAATTGACCACGTCAAGCTCTTACAGTACCTGAAGCATACGCTGGACCAGTACGTGGAGAGCGATTACACTCTGGTTTACCTGCACCATGGCCTTACCAGTGAC…	1308
GDExl11007	F12	979142	979136	zdhhc6	Xl	good	1	0	0	1	0	0	0	2	0	IRBH_001_C08	BC041720	MGC52647	ATGTTGGATTCCTTCATTAGTTTTGAGACCCTCCGGGAGTTAAAGAGACTGTTTCATTGGGGCCCAATCATTGCCCTGGGAGTGATTATAATCTGCTCCATTATGGCCGTCTTGGACTCTATTCTGTGGTATTGGCCCCTGGATACCCCGGGTGGGAGCCTCAACTTCCTCACTCTCATCAACTGGACTGTAATGATTCTGTACAACTACTTCAATGCCATGTTTATTGGGCCGGGCCTCGTCCCTCGGGGCTGGAAACCGGAGAGAACTCAGGACTGTGCTTACCTGCAGTACTGCAAAGTGTGTGAGGGGTACAAAGCACCGCGCTCTCATCACTGCCGAAAATGCAACAGGTGTGTCATGAAAATGGATCATCACTGTCCGTGGATAAATAACTGC…	1233
GDExl11007	G01	6255568	855917	cox6a1	Xl	good	1	1	1	1	0	0	0	4	0	IRBG_007_F08	BC099297	MGC116489	ATGGCTGCTTTAGGAAGGCTCTCAGGAATTCTTCGCGGTTCATTGCCCATCCGCGGGAGACTTTTTTCCGCAGCAGCTGCAGAGCAAGAACATGCCGGAGCAGTTCGCACCTGGAAGATCTTGTCCGCCGTTGTTGCTTTACCCGGGGTCGCAGTCTGTATGTTGAATGTCTACTTGAAGATGCAACACCATTCCGAAGAGAGACCCGAGTTTGTTCCATACGAGCACTTGAGAATCCGCTCAAAGAAATTTCCATGGGGAGATGGACAGAAGAGTCTGTTCCACAATGCTCATGTAAATGCTCTTCCCAATGGATATGAAGAGTCAGAACATTAA	336
GDExl11007	G02	998922	998916	crybb1	Xl	good	1	0	1	1	0	0	0	3	0	IRBG_007_H09	BC133259	LOC100037139	ATGTCTCACACATCCAAACCTGCTTCTGCCAGTCATGGTGAAAAACCTGTTCCACCACCTTTTCCCATTGCCAAGCCCACAAGAAGTGGCGAGCCCCTTACTGGGACATTCAAAGTTGTGTTGTTTGAGCAGGAGAATTTTCAGGGCAGACACATGGAACTCCTGAATGAATGTGGAAACCTTGGGGAAAGGGGCTTTGACAGAGTGCGCAGTGTTATTGTCGAATCAGGACCTTGGGTTGCCTATGAACAGTCCAATTTCCGTGGTGAGATGTTTATCCTGGAGAAGGGAGAGTTTCCTCGTTGGGATACCTGGTCAAACAGCTACAGAAGCGACTGCTTTATGTCTGTTCGCCCCATCCGAATGGATAATCAGGAACATAAAATCTTCTTGTATGAA…	684
GDExl11007	G03	5770864	5770793	pdia2	Xl	good	1	0	0	1	0	0	0	2	0	IRBG_007_A11	BC099308	LOC399040	ATGAGGTGGCTCATTTTTCTCCAGTTCTGCCTTCTGTCCACCTTTTATTCTTCGGCATTCGGCCAAAATGATGCTACTGAGGAACCCACCAAGAGCTCAAGTGAAGAGGAGACATCTGATGAGCTTTTGGAAGAGGACAATGTCTTAGTTCTGAACAAGAGGAATTTCAACAAGGCCCTAGAGACCTATAAATATCTCCTGGTTGAGTTTTATGCTCCTTGGTGTGGCCATTGTCAAGAGCTTGCTCCAAAATACACCAAAGCTGCCGAGATCTTGAAGGACAAGTCAGAAGAAGTGAGGTTGGCTAAAGTAGATGGCACTGTAGAAACGGATCTGAGCACCGAATTTAATGTTAATGGGTACCCCACCCTGAAATTTTTTAAAGGCGGAAACAGGACA…	1581
GDExl11007	G04	6255571			Xl	good	1	1	1	1	0	0	0	4	0	IRBG_007_B12	BC099274	MGC116466	ATGGCGGCGTCCTGCGGAAGGTTACTGGCATCGTGGGTGGGTCGCAGTGGGCGTGTCGCTGGGCGTGTCCCCCGTGCCGTTGGGTCTCCTGTGCTGAGAAATACGGCAGCCATAACTCCTCCTATTTGTGCCGCTCAGAAACTCCAGTTCAGCACCAGTTCCTTGCGGTTCGTTCCTGCCGTTACCCAGCATGCTCCACATTTTAAAGGCACCGCTGTCGTCAATGGGGAGTTTAAAGACTTGAGCCTGGAAGACTTTAAGGGGAAATATTTGGTTCTCTTCTTCTACCCTCTGGACTTCACTTTCGTCTGTCCCACGGAGATCGTGGCTTTCAGTAACAAAGCCAATGAATTCCATGATGTTAACTGTGAGGTTGTGGCCGTGTCTGTGGATTCTCAC…	756
GDExl11007	G05	865341	480093	eef1a1	Xl	good	1	1	1	1	0	0	0	4	0	IRBH_001_B01	BC041196	eef1a-s	ATGGGAAAGGAAAAGACTCACATCAACATCGTTGTCATTGGACACGTAGATTCTGGAAAGTCCACAACAACTGGACATCTGATCTACAAATGTGGTGGTATCGACAAGAGAACCATCGAAAAGTTCGAGAAGGAAGCTGCTGAGATGGGAAAAGGCTCCTTCAAGTATGCCTGGGTCTTGGACAAACTGAAGGCCGAGCGTGAACGTGGTATTACCATTGACATCTCCCTGTGGAAATTTGAGACCAGCAAATACTATGTCACTATCATTGATGCTCCTGGACACAGAGATTTCATCAAGAACATGATCACTGGTACTTCTCAGGCTGACTGTGCTGTCCTGATTGTTGCTGCTGGTGTTGGTGAATTTGAAGCTGGTATCTCAAAGAATGGACAAACC…	1389
GDExl11007	G06	6078393	979268	cdc37	Xl	good	1	1	1	1	0	0	0	4	0	IRBH_001_C02	BC041715	cdc37-prov	ATGGTGGATTATAGCGTGTGGGACCACATTGAAGTTTCTGATGATGAAGATGACACTCATCCCAACATTGATACGGCCAGTCTCTTCCGATGGCGTCACCAGGCCCGCGTGGAAAGAATGGAGGAGTTCGACAAGGAGAAAGAGGAGTTATCGAAAGCCGCCAATGATAGTAAGAAGAAGCTGGCGGAGTGTCAGAAAAAGCTGAATGAGCTGGGCCTTAAAGATGGAGCGCAAAGTGAGATACAGAAGCTACAGTCAGACCTGTGTCAGCTGAAGAAAGAGCAAAAGGACTGGGAGAAGAAAGAGAACGAATTGAGAAAGAAAGAGAAGACTATGCCTTGGAATGTAGACACTCTGAGCAAGGAGGGCTTTAGCAAGAGTGTATTTAATGTAAAACCT…	1116
GDExl11007	G07	865405	480745	ybx1	Xl	good	1	0	1	1	0	0	0	3	0	IRBH_001_C03	BC041191	ybx1	ATGAGCAGCGAGGTTGAAACACAACAGCAGCAGCCAGACGCATTGGAGGGCAAGGCCGGCCAGGAACCGGCGGCCACCGTGGGGGATAAGAAGGTCATCGCCACCAAGGTTTTGGGGACAGTCAAATGGTTTAATGTGCGCAATGGTTACGGCTTTATTAACAGGAATGACACCAAGGAAGATGTGTTTGTACACCAAACTGCCATCAAGAAGAATAACCCTAGGAAGTACCTTCGCAGTGTGGGAGATGGTGAAACTGTTGAGTTTGATGTAGTGGAGGGTGAAAAGGGTGCAGAGGCAGCTAATGTAACTGGTCCAGAGGGTGTTCCAGTCCAAGGCAGCAAATATGCAGCAGACCGTAATCATTACAGGCGCTATCCACGTCGCAGAGGTCCTCCA…	912
GDExl11007	G08	6256608			Xl	good	1	1	1	1	0	0	0	4	0	IRBH_001_C04	BC041721	camk1-prov	ATGCCACTGGATGAAGATGGGCCGAGTTGGAAGAAAAGAGCCGAAGATATTAGGGATATCTATGAATTTCGGGAAGTCTTAGGAACGGGTGCTTTCTCTGAAGTGGTCCTGGCAGAGGAAAAGAAGACACAGAAGTTGGTAGCCATAAAGTGTATTCCAAAGAAAGCCCTGGAGGGGAAAGAGACCAGCATAGAGAATGAGATTGCTGTGCTGAGAAAGATCAAGCACACTAACATTGTGTCACTGGAGGACATCTATGACAGCCGGAGTCACCTATATCTCATCATGCAGCTGGTGTCAGGGGGAGAGCTGTTTGACAGGATTGTGGAGAAAGGTTTCTATACAGAGAAAGACGCCAGTCAGCTCATCAAGCAGATTTTGGATGCGGTCAAGTACCTG…	1137
GDExl11007	G09	963192	963186	lrrc59	Xl	good	1	1	1	1	0	0	0	4	0	IRBH_001_C05	BC041285	lrrc59	ATGGCGCGAGCTAATGGGAGATCCCAAAACCTGAGGGACAAATTGGACGGGAATGAACTGGACCTGAGCCTGAGCGATTTGAGCGAAGTGCCTGTTCGGGATCTGGTGGCCATTCCCAAGGCGACAGCTCTGGACCTTTCCTGTAACAAGCTGACTACCTTACCGGATGATTTCTGCAATCTAAGTCACATTGTGAGACTGGATCTCAGCAAGAATCAGATAGTACAGCTTCCTTCAGAATTTGGTAGACTGATGAACCTGCAACATCTTGACCTGCTACAGAACCACCTAATGTCGCTGCCTGTCTCCTTTGCACAGTTGAAGAGTCTGAAGTGGCTAGATCTGAAGGACAATCCACTGAAACCAGATTTGGCTAAGGTAGCTGGTGACTGCCTAGAT…	924
GDExl11007	G10	865337	480059	hspa5	Xl	good	1	1	1	1	0	0	0	4	0	IRBH_001_C06	BC041200	hspa5	ATGGTGACCATGAAGCTGTTTGCCTTGGTGTTGCTGGTGTCTGCCAGCGTATTTGCTGCTGATGATGATGACAAGAAAGAAGATGTTGGGACTGTGGTTGGAATTGATTTGGGCACAACATACTCCTGTGTTGGAGTGTTTAAAAACGGGCGTGTAGAAATTATTGCCAATGACCAGGGTAACCGTATCACACCCTCTTATGTGGCATTCACCCCAGAAGGTGAGCGTCTCATTGGAGATGCTGCAAAAAACCAACTTACATCTAATCCTGAGAACACTGTGTTCGATGCCAAGCGTCTGATTGGTCGTACATGGAATGACCCCTCAGTTCAGCAGGACATAAAGTACCTGCCTTTTAAGGTCATTGAGAAGAAAACAAAGCCTTACATTCAAGTCAAT…	1968
GDExl11007	G11	977331	977325	rps7	Xl	good	1	0	1	1	0	0	0	3	0	IRBH_001_C07	BC041282	rpS8B	ATGTTCAGCACAAGCGCTAAAATAGTGAAGCCGAATGGCGAAAAGCCGGACGAGTTCGAGTCGGGTATTTCCCAGGCTCTTCTGGAGCTGGAAATGAACTCTGACCTTAAAGCTCAGTTAAGGGAACTTAACATCACAGCCGCAAAGGAAATAGAAGTTGGAGCTGGTAGAAAAGCAATTATCATCTTTGTTCCAGTTCCTCAGCTGAAATCTTTCCAGAAGATCCAAGTAAGGCTAGTTCGCGAGTTGGAGAAGAAATTTAGCGGCAAACATGTTGTCTTCATTGCTCAGAGAAGGATTCTCCCCAAGCCAACAAGAAAAAGCCGCACAAAAAACAAGCAGAAGCGTCCCAGAAGTCGTACCCTGACTGCAGTACATGATGCCATTCTAGAAGACTTG…	585
GDExl11007	H01	996251	996245	psmg3	Xl	conserved	0	1	0	1	1	0	0	2	1	IRBG_007_G08	BC133269	LOC100037161	ATGCCAGTTACAGATACAAAACCTGCGGTGGTGTCTAAGCAAGCCGAGGTGGTGATCAATGGTGTAGCCACACAGGTGGTGTGCTCTGCATTTACCAATCAAATTCTGGTCGTGGTAACTCAGTATGGAAAGATGGGAACCCTTGTGTCAGTGACACCAAGCTTGGTCTCCAGTGATCTTGGAAAGCCCTCACTGACAACCAAAGTGCTGTTAGGCCAAGATGAGCCTCTTGTCCATGTGTGCGCAAAGAATCTGGTGACTTTTGTGTCTGAAGAATCCAAGAACAAACCAGTGCTTCTGTCTATGGCATTAAAGGACAAAAGTGTAGACTGTATTAAGACATTAAAAGATGTCATTCGAAGCTGCCAGGTCTGGTGA	378
GDExl11007	H02	5759404	5759379	sult1c3	Xl	unknown	0	0	0	0	0	0	0	0	0	IRBG_007_A10	BC099307	MGC116499	ATGTCGGGAAAACTGCAAAGCATGGAAGGCATCCGTATTGCTGGCGTTATTGCCACAAACTGGCAGCAAATTCGCACGTTCCAAGCCAGACTTGGGGATGTGTTGATTGCCACCTATCCCAAATCAGGTACCACCTGGGTTCAAGAGATAGTGGACCTTATACTGAATGAGGGCAACGAAGAGATCTGTAGGAGATCTCCTACCCACGAGAGGATCCCCTTTGTAGAGCTACTGCATCTGATGAAACCAGGACCAGAAGAGGTCAACGCGATGCCATCACCAAGAGTGCTGAAGACCCATCTTCCTGTGCAACTTGTACCCCCATTGTTCTGGAAATACAAATGCAAGGTGATTTACGTAGCCAGGAACCCAAGGGACACCTTGACATCCTATTTTCAT…	909
GDExl11007	H03	957325	957317	rpl34	Xl	good	1	1	1	1	0	0	0	4	0	IRBG_007_B11	BC099259	rpl34	ATGGCTCCGCGTCTCACATACCGTCGTAGGCTGTCCTACAATACAACCTCCAACAAAACAAGACTATCCCGAACACCAGGTAACAGAATTGTGTACCTGTACACCAAGAAAGTTGGCAAAGCACCCAAATCTGCTTGTGGTATCTGCCCTGGAAGACTACGTGGTATCCGTGCTGTTAGACCTAAAGTGCTCATGAGACTTTCAAAGACTAAGAAGCATGTCGGCAGAGCTTATGGTGGATCCATGTGTGCAAAATGTGTTCGTGATAGAATTAAGCGGGCATTCCTTATTGAGGAGCAGAAGATTGTTGTGAAAGTATTGAAGGCACAGGCACAAAGCCAAAAGGCAAAGTAA	354
GDExl11007	H04	1017048	1017041	stoml2	Xl	bad	0	0	0	0	0	0	1	0	1	IRBG_007_C12	BC099338	MGC116533	ATGCGCTCGGAGTTGGGCAAACTGACTCTGGACAAGGTCTTTAGGGAGAGAGAATCGCTCAATGCCAACATTGTGGCTGCAATAAACCAGGCGTCGGACTACTGGGGCATCAAGTGCTTGAGATACGAGATCAAGGACATTCACGTGCCCCCCAAGGTGAAGGAAGCCATGCAGATGCAGGTGGAGGCTGAGAGGAGGAAGAGGGCGATGGTGCTGGAGTCTGAAGGGACCAGAGAGTCGGCCATAAATGTGGCAGAGGGACAGAAACAATCCCAAATTCTGGCCTCTGAGGCGGAGCGAGCGGAGCAGATAAATAAAGCTGCAGGTGAGGCCAATGCCATCCTGGCTAAAGCAAAGGCTCGTGGAGAAGCCATAAAGATGGTGGCGGAGGCACTGACA…	639
GDExl11007	H05	5898075	5897998	mcmbp	Xl	good	1	1	1	1	0	0	0	4	0	IRBH_001_C01	BC042336	flj13081-prov	ATGGCCGGAGTAGAAGACTGGATTAGCGCTCCGCTCGCTGTGGTGCAGGGTTTATTCTCTCAGAGACAGGCGAATGGAGACTGGGAGAAGAACGTTACCGACTACTTCCATGATAAACTACAGGGGAATCGCTCTCCCGCTTCTGTGCCGTGTCTCAATGACGTCCCCCTGCATTACCTGAAGCCAAACAGCCTGGTGAGGTTCCGCTGCATGGTGCAGGACATGTTCGACCCGGAGTTCTACATGGGGGTCTATGAAACCGTCGATACAAACACCAGCGCCAGAGTTCTGCATTTCGGGAAGTACAGGGATCTGGCCGAGAGCCTGCCGCAGCAGGAGGTGGATCTGGACTCTCGTCGCAACGTAACCTGCGAGAGACAAACCTTCTACTGTGTCCCG…	1881
GDExl11007	H06	992983	992978	peli2	Xl	good	1	1	1	1	0	0	0	4	0	IRBH_001_D02	BC044117	peli1-prov	ATGTTTTCCCCTGATCAAGAGAATCACCCTGCGAAAGCACCAGTGAAGTATGGGGAACTCATTGTATTGGGATACAATGGAGCTCTGCCAAATGGAGACAGAGGAAGGAGAAAAAGCAGGTTTGCATTACTTAAAAGACTAAAAGCCAATGGGGTGAAGCCAAGTACTGTTCATATTGCCTGCACGCCACAGGCTGCAAAGGCAATAAGTAACAAGGACCAGCACAGCATTTCCTACACTTTGTCCCGGGCACAGACTGTGGTGGTGGAGTACACTCATGATAGCAACACCGATATGTTCCAGATTGGTCGCTCAACAGAGAGCCCTATTGATTTTGTGGTAACCGATACAGTTTCGGGAACTCAGACCAACTCTGATTCACAGTCTGTTCAAAGCACC…	1257
GDExl11007	H07	6254948	6258236	marcks	Xl	good	1	0	1	1	0	0	0	3	0	IRBH_001_D03	BC041207	marcks-prov	ATGGGAGCCCAATTCTCCAAGACCGCAGCCAAAGGCGAAGCAGCTACCGCCGAGAAGCCCGGAGAAGCGGTGCCAGCGTCCCCATCCAAGGCAAACGGCCAGGAAAACGGTCATGTGAAGGTAAATGGAGATGCATCTCCTGCTGCAGCTGAGGCTGGAAAGGAAGAAGTTCAAGTCAATGGGAGTGCCCCTGCAGAGGAAACTGGCAAGGAGGAAGCTGCTTCAGCTGAAGCAGCTCCAGAGAAAGAGGCGGCTGCATCCCCTGCTGAAGGGGAGCCTGCAGAACCTGCTTCTCCAGCTGAAGGAGAACCAGCTGCTAAAACAGAGGAAGCAGGTTCAACCTCTACCCCTTCTACCAGCAATGAAACCCCCAAGAAGAAAAAGAAGCGTTTTTCATTC…	864
GDExl11007	H08	951396	951390	lypla2	Xl	good	1	1	1	1	0	0	0	4	0	IRBH_001_D04	BC044315	MGC52664	ATGTGCGGGAATAACATGTCTGTACCGCTACTCACTGATGCCGTGACCGTACCTGCGGGGGAACGGGAGACCGGAGCGGTGATATTCCTTCATGGACTCGGTGACACGGGACATGGCTGGGCTGAGACACTATCGGCCATCAAACTGCCACATGTGAAATATATTTGCCCCCATGCGCCACGTATTCCGGTCACTCTGAACATGAAGATGGTGATGCCTGCATGGTTTGATCTGATGGGTCTGAGTCCTGATGCTCCAGAAGATGAGGCAGGAATTAAGAAGGCAGCAGAAAGCATTAAGACTATCATTGAGCATGAAGTAAAGAATGGGATTCCGGCCAATAGGATTGTCTTGGGAGGTTTCTCTCAGGGAGGGGCTCTTTCTATGTACACAGCCCTC…	696
GDExl11007	H09	6256647	492780	cirbp	Xl	good	1	0	0	1	0	0	0	2	0	IRBH_001_D05	BC041204	cirbp-prov	ATGTCTGACGAAGGAAAACTCTTTATTGGTGGTCTGAATTTTGAAACCAATGAGGACTGCTTGGAGCAAGCATTTACCAAATATGGACGGATTTCTGAAGTGGTTGTGGTGAAAGATCGGGAAACCAAGAGATCAAGAGGCTTTGGCTTTGTTACATTTGAGAATGTTGATGATGCCAAGGATGCTATGATGGCAATGAATGGAAAGTCTGTGGACGGTCGTCAAATCCGCGTTGATCAGGCTGGCAAGTCATCTGGGGAAAGGCGAGGTGGTTACAGAGGTGGCTCTTCTGGAGGCAGAGGCTTCTTCCGTGGAGGCAGGGGCCGAGGTGGTGGAGACAGAGGATATGGAAGCAGCCGTTTTGACAACAGAAGTGGCGGTTATGGTGGTAGCAGTGGA…	501
GDExl11007	H10	942338	942330	hdlbp	Xl	good	1	0	1	1	0	0	0	3	0	IRBH_001_D06	BC044314	hdlbp	ATGAGCTCGGTGGCGGTTCTTACCCAGGAAAGCTTTGATGAGCATCGCAGTGGGCTAACTGCGCCATCTGTTGCAGTGGCAGCAATTGGCTCAGAGCAAGAGACCGACCCTCCTACTTACAAGGATGCATTCCCACCCCTCCCAGAGAAAGCTGTTGGAAATGAGACTCAAGCTGAACCTGTTGGGGCTTGGAGCAAGATCCGGCCTATCAAGTCTTCCATTATTACTCAGGTGTTTCATGTTCCCCTGGAAGAGCGCAAGTACAAGGACATGGCTCAGTTTGGGGAGGGGGATCAGGCAAAAATCTGCCTGGACATCATGCAGAAGACTGGGGCTCAGCTGGAGCTTTCTCTGTCAAAAGATCAAGGCTTATCCATCATGGTATCTGGAAAACACGAC…	3846
GDExl11007	H11	865367	480346	actc1	Xl	good	1	1	1	1	0	0	0	4	0	IRBH_001_D07	BC041197	acta1	ATGTGTGACGACGAGGAGACTACCGCCTTGGTGTGCGACAATGGCTCCGGGCTGGTGAAGGCTGGGTTCGCTGGGGATGATGCCCCACGTGCTGTGTTCCCCTCCATCGTTGGTCGCCCCCGTCATCAGGGTGTCATGGTGGGTATGGGTCAGAAAGACTCCTACGTAGGTGATGAAGCTCAGAGCAAGAGAGGTATCCTGACCCTGAAGTACCCCATTGAGCACGGTATCATCACTAACTGGGATGATATGGAGAAGATCTGGCACCACACCTTCTACAATGAGCTGCGTGTGGCCCCTGAAGAGCACCCCACCCTGCTCACTGAGGCCCCACTGAACCCCAAGGCCAACCGTGAAAAGATGACACAGATCATGTTTGAGACCTTCAACGTCCCAGCC…	1134
GDExl11008	A01	944522	944515	tmod3	Xl	good	1	0	1	1	0	0	0	3	0	IRBH_001_D08	BC047163	tmod3-prov	ATGAGCCTTCAAATTCATCAAGACAAGTACAGGGACCTTGATGAAGATGAGCTGCTTGGAAACCTGTCTGAAGCTGATTTAAAACAACTAGAAACTGTCCTAGAAGATTTGGATCCTGATAATGCGCTGCTGCCAGCAGGATTCCGACAGAAAGACCAGACCGTTAAGATTCCCACAGGAGCGTTTGACAGAGATAGCCTGCTGGAATTCTTGGAGAAGGATGCACTCTCTAAGAAAGACAGGGAGGACTATGTGCCATTTACCGGAGAGAAAAAAGGGAAAATATTTGTTCAAAAACAAAAGCCCTTGGACTTCCGTAAAGAAGAGAACATTTCTCTTGATCCAGAACTGGAAGAGGCATTGACTAGTGCTACTGATACAGAGCTGTGTGACCTTGCA…	1035
GDExl11008	A02	960234	960227	hspa9	Xl	good	1	1	0	1	0	0	0	3	0	IRBH_001_E09	BC045259	MGC52616	ATGCTGTGTGCCGGCGGTTCCGTAGCCTCTTCTCTCTCACATGTCTCACGGATACTTCGCAAGGGCTGTTTTAATGGTCTCAGCCAAGATGTTCTACAATCAGTTTTTAGACGGGACTATGCATCTGAATCAGTTAAAGGTGCTGTTATTGGCATTGATCTAGGAACAACAAATTCTTGTGTTGCTGTAATGGAGGGAAAGCAAGCAAAGGTCCTTGAAAATGCTGAAGGGGCCAGAACAACGCCTTCAGTAGTAGCCTTTTCATCAGAGGGTGAACGTTTAGTTGGAATGCCAGCTAAACGACAGGCAGTCACTAACCCTAACAACACATTCTATGCTACAAAACGACTCATTGGCCGACGTTTTGATGACCCTGAAGTTCAAAAAGACACTAAAAAT…	2013
GDExl11008	A03	483504	483499	eno1	Xl	good	1	1	1	1	0	0	0	4	0	IRBH_001_G10	BC041279	MGC53543	ATGTCTATCAAGAATATCCATGCACGTGAAATCTTTGACTCTCGTGGAAACCCCACAGTTGAGGTTGACCTATACACTTGCAAAGGACTGTTCCGTGCTGCTGTTCCAAGCGGAGCTTCCACTGGTATTTATGAAGCATTAGAACTCCGAGACAATGACAAGACTCGCTACCTGGGAAAGGGTGTCGGCAGAGCTGTCAAATATGTAAATGAGTTTCTGGGACCTGCCTTATGCACCCAGAATCTAGATGTTGTTGAGCAGGAAAAGATTGACAAACTCATGATTGAAATGGATGGGACTGAGAACAAATCCAAATTTGGTGCTAATGCACTCCTGGGAGTGTCCCTGGCAGTGTGTAAAGCTGGAGCTGCAGAGAAGGGAGTCCCACTGTACCGTCAC…	1305
GDExl11008	A04	6254226	6454223	bop1	Xl	good	1	0	0	1	0	0	0	2	0	IRBH_001_H11	BC044074	bop1-prov	ATGAAGAGAGGGAGCAAGAGAGAGTCTGGGGGCCCCCTCACTGAGGAGCCGGAGCCTCTCTTCTCTGAGGAGAACAGGAGTTTGCAGGATGGAAACCCATTAGATGAGAGTGACAGCGAGGAGAGCCAATACTCTGGCCTTGAGGATTCTGGGACTGACAGCAGTGACGATGAGGAGGATCACAGCTCTGAGGAAGTACAAGATCCAGGGAAGTCCCCAAAAGAAATCATAAAGGTTCCCCACAGGACCAGTAAGTCTCAAGCTGATTCTCCAGCAGATGAGGAGGACCAGCCCAATGAGATCAAGGAGTATGAGAATGATTCTTCTGATGAGGAGGACATCAGGAATACGGTGGGCAACATTCCCATGGAGTGGTACAAGGATTTGCCACACATTGGA…	2187
GDExl11008	A05	997202	997198	tfcp2l1	Xl	good	1	0	1	1	0	0	0	3	0	IRBH_002_A01	BC044100	lbp-9-prov	ATGCTGTTCTGGCACAGTCAACCCGAACACTACAACCAGCACCCAGCCGGCGGCTATCTACGTGACGTCCTTGCATTGCCAATATTCAAACACGAGGAGCCCCAACTCTCTCCAGAGAGCAACGCCAAGGTCCCTCCATTCCAGTATGTGCTGTGTACTGCCACCTCGCCTGCTGTGAAACTGCATGAGGAGACCCTGACTTATCTCAACCAAGGACAATCTTATGAAATCCGTCTTCTCGACAATAGAAAATTGGGAGAGTACCAGGACCTAAATACCAAATATATCAAGAGCATCATACGGGTTGTGTTCCATGACAGGCGCTTGCAGTACATGGAACATCAACAGCTGGAGGGCTGGAGATGGAGTCGACCTGGAGATCGGATCCTGGATATAGAT…	1482
GDExl11008	A06	6251636			Xl	good	1	1	1	1	0	0	0	4	0	IRBH_002_B02	BC042358	MGC53617	ATGGGAGGTAGCGGGAGCACCCGGAGAGTCTCGTTCGAGGCGGATGAGAATGATAATATCACAGTGGTGAAAGGCATCCGGTTATCTGATAATGTAATCAACCGGATGAGAGAACCATCAGCACCAGTTCCCAGGCCACAACCTTTACCACCACAGCCAAAACTGCCTACTGCTGAGCCTGTCTCTCCTAGTTACACAGTGGATGAAGAAGAACTTAGAAGAAAAATTGCACATGAACTGGCTTTAGAGCAAGCAAGAAGACAATCTGAAAATCAGAAGAGACTGGAACATGAAAAACTGATTGTGCAGGAGGAAATTGGGAAAGCTATAGAGCGAGAACGTAATGCTTCCAATGAGCAACTTACAAGGGCTGTACTGCGTGAGAAAGCTGCGTCGGAG…	741
GDExl11008	A07	962421	962417	cyb5r3	Xl	good	1	1	1	1	0	0	0	4	0	IRBH_002_B03	BC045265	dia1	ATGGGGGCCCAGCTAAGCACGGTGTCCAGGATCCTCACCTCCCCGTTTTGGTTTATCTTCAGCATTTTCCAGAGATTCTTCGGGAAGCCGCGTCCTGCCATCACCTTAGAGAGCCCCGATATCAAATATGCGCTGAGGCTGATCGATAGAGAGGAGATCAGCCATGACACCAGGAGGTTTCGGTTTGCTCTCCCCTCCCCCGAGCATGTCCTCGGCCTCCCCATTGGGCAGCATATTTACCTCTCGGCGAGGGTGGACGGCAATCTGGTGGTCAGACCCTACACCCCAGTTTCCAGCGATGATAATAAAGGTTATGTTGACCTTGTTGTGAAGATCTACTTTAAAAACGTCCACCCCAAATTCCCAGAGGGTGGAAAGATGTCCCAGTATCTGGACTCC…	906
GDExl11008	A08	489662	489657	lmnb1	Xl	good	1	0	1	1	0	0	0	3	0	IRBH_002_B04	BC041185	lmnb1-prov	ATGGCCACCGCCACACCAAGCGGCCCCAGGAGCTCCGGCCGAAGAAGCAGCATGAGCACCCCGCTCAGTCCGACCCGGATCTCCCGGCTGCAGGAGAAAAGCGACCTGCAGGAGCTCAATGACCGCCTGGCCGTGTATATCGACAAGGTGCGGAGCCTGGAGAGCGAGAATAGTCTGCTGCATGTGCAGGTCACCGAGCGGGAGGAAGTGCGGAGCCGGGAAGTGAGCGGCATCAAGGAGCTGTACGAGACCGAGCTGGCCGATACCCGCAGGAGCCTGGACGACACTGCCCGGGAGAGGGCCAAGCTGCAGCTGGAGCTCAGTAAAATCTCCGTGGAGCACCAGGATCTCCAGGCCAGTTTCTCCAAGAAAGAATCTGAATTGCAATCGGCGCAAGCT…	1755
GDExl11008	A09	6078905	5768598	mpzl3	Xl	bad	0	0	0	0	1	0	1	0	2	IRBH_002_C05	BC041735	MGC52777	ATGTGGGTACTAATCCTACTGCTAGCGGGCATGCCTCCAGTTCTGTGTATAGATATCAGCATGCATCCCGATGCTTTTGGTGTGGTTGGAAAATCCATTAAGCTTAAGTGCAGCTTCACCTCCTCATACCCAATTTCTGATATAGTTGCTGTGGACTGGACTTATCGCCAGCTAAATGGAGGTTCCACAGTAACGATATTACACTTCCAGAACAAACCATACCCCATTTTGGAAGGTCCTTTCAAAGATCGTATAATTTGGGAGGGAGATGTGAGACGGGGAGATGCCTCTATTTCATTGACAGACTTAAGACTCACAGACAATGGGACTTTGTCATGTATTGTGTGGAACCCACCTGATGTGCATGGAAATGTTCCTCAGACCAAGCTTACCGTCACC…	690
GDExl11008	A10	6078721	1015593	gng13	Xl	good	1	1	1	1	0	0	0	4	0	IRBH_002_C06	BC041247	gng13-prov	ATGGATGAAATGGATGCTCCACAGATGAAGAAGGAGGTAGAGAGTCTGAAGTACCAGCTGGCTTACAAGAGAGAGATGTGTTCCAAAGCTATACCAGAGCTGCTCAAGTGGATTGAGGACGGTGTACCCAACGACCCTTTCCTAAATCCGGAGCTGATGAAGAATAACCCTTGGGTGGAAAGAGGCAAATGCAGCATACTGTGA	204
GDExl11008	A11	988718	988713	inip	Xl	conserved	0	1	0	1	1	0	0	2	1	IRBH_002_C07	BC041246	hspc043-A-prov	ATGGATCCCGGATCTACCGCAAGTCCATTGCAATGCACCGCCGGTTTTCCAAGCAAAAACCGAGTCGCTATATTAGCAGAACTAGACAAAGAAAAACGGAAATTACTTCTACAAAATCAGTCTTCTACCAACAACCCAGGAGCCAGTATAGCTCTTGCAAGGCCTAATATGAATAAGGATTTCCGTGACCACTCGGAGCAGCAACACATAGCAGCCCAGCAAAAAGCTGCCCTACAGCATGCACATGCACATTCATCTGGATATTTTATAACCCAGGACTCTGCTTTTGGAAACCTGATCCTCCCAGTCATTCCTCGTCTTGAAGCGGAGTAG	333
GDExl11008	A12	995011	995005	ss18	Xl	good	1	0	1	1	0	0	0	3	0	IRBH_002_E08	BC044096	ss18-prov	ATGTCTGTAGCTTTCGCGGCTCCCAGGCAGCGGGGGAAGGGGGACATCACTCCTGCGGCCATTCAAAAGATGCTGGATGAAAACAACCATCTAATACAATGCATAATGGATTATCAGAACAAAGGAAAAACCTCAGAATGTTCCCAATATCAACAGATGCTGCATACAAACTTAGTATACTTGGCTACAATAGCAGACTCAAACCAGAATACCCAGCCTTTATTGTCAGCACTACCTACACAAAATATGCCTATGGGTCCAGCAGGGATGAATCAGAGCGGCCCTCCTCAACCACCTCGCCCTCACAACATGCCTTCAGAAGGGATGGTAGGAGGGGGTCCGTCTGCACCGCACATACAGAACCAGATGAACGGCCAGATGCCTGGACCAAACCATATC…	1161
GDExl11008	B01	1003548	1003541	zbtb18	Xl	unknown	0	0	0	0	0	0	0	0	0	IRBH_001_E08	BC048019	znf238-prov	ATGGCAGCAGTTCAACAGAGTTATGAGGACAGTATGGAGTTTCCAGAACACAGCAGACACTTGCTACAGTGTTTGAGTGAACAGAGGCATCAAGGTTTCCTTTGCGACTGCACTGTTCTTGTAGGAGATGCCCATTTTCGAGCACACAGAGCTGTCCTGGCTTCATGCAGCATGTATTTCCACCTCTTTTACAAGGATCAGTTAGATAAAAGAGACATTGTTCATTTGAACAGCGACATTGTTACAGCCCCAGCCTTTGCTCTCCTGCTTGAATTCATGTATGAAGGGATACTCCAGTTTAAAGGTCTACCCATTGAGGATGTGCTTGCAGCTGCCAGCTATCTCCACATGTATGACATTGTGAAAGTCTGCAAAAAGAAACTTAAAGAGAAAGCTACC…	1596
GDExl11008	B02	986099	986092	grwd1	Xl	bad	0	0	0	0	1	0	1	0	2	IRBH_001_F09	BC044118	grwd-pending-prov	ATGGAGGAAGAGGAGGGTGATGAGAAGGACCAAGGGTCCAGGCGGGTCTATCTGCCCGGTATGGAGCCTCTTAAGGAGGGGGAAGAGCTGGTGATGGACCAGGAGGCTTATGTTCTGTATCACCAGGCACAAACAGGTGCCCCATGTTTAAGCTTTGATGTCATCCATGATACCCTAGGGGAAAATCGCACAGACTACCCACTGACTATGTTCCTCTGCGCTGGTACTCAGGCGGACTCTGCTCAAGCCAACAGAATGGTGGTAATGAAAATGTACAACTTGCACCGGACAAGCAAGGAAAAGAAAGAAGATTCAGATTCTGAAAGTAGCGACAGTGGGGAAGAAGAGGATGAGGAAGAAAAGAAGCCACAGTTAGAACTTGCTATGGTGCCTCATTAT…	1293
GDExl11008	B03	6254677			Xl	good	1	1	1	1	0	0	0	4	0	IRBH_001_A11	BC041293	ran-1-prov	ATGGCAGCCCAAGGAGAACCTCAAGTCCAGTTTAAGCTTGTGCTGGTTGGAGATGGTGGCACTGGTAAAACAACCTTTGTTAAACGTCACTTGACTGGTGAATTTGAGAAGAAATATGTAGCCACGCTTGGTGTTGAAGTTCACCCTCTGGTTTTCCATACTAACAGAGGCCCGATCAAATTTAATGTGTGGGATACAGCTGGTCAAGAAAAGTTTGGTGGACTCAGAGATGGATATTATATCCAGGCCCAATGTGCCATTATCATGTTTGATGTTACATCAAGAGTCACATACAAGAATGTACCAAACTGGCATAGAGATCTTGTAAGAGTGTGTGAAAACATCCCAATAGTCTTGTGTGGTAATAAGGTGGACATCAAGGACAGAAAAGTTAAAGCC…	651
GDExl11008	B04	5740857	5740553	bzw1	Xl	good	1	0	1	1	0	0	0	3	0	IRBH_001_A12	BC041729	bzw1-prov	ATGAATAATCAAAAGCAACAAAAGCCAACGCTATCTGGCCAGCGTTTTAAAACCCGAAAAAGAGATGAAAAGGAGAGGTTTGATCCTACTCAATTCCAAGACTGCATCATTCAAGGCTTAAATGAAACTGGTAACGATTTGGAAGCAGTAGCGAAGTTTCTTGATGCTTCAGGGGCAAAGCTAGACTATCGGCGCTATGCAGAAACTCTCTTTGACATTCTGGTGGCTGGCGGAATGCTGGCACCAGGCGGAACTCTGGCCGATGAGGTGATTCGTACTGATGTCTGTGTGTTTTCAGCACAAGAAGATCTTGAAACCATGCAGGCGTTTGCTCAGGTTTTTAACAAGTTAATCAGACGCTACAAGTACCTGGAGAAAGGCTTTGAAGAAGAGGTCAAA…	1260
GDExl11008	B05	959887	959880	pms1	Xl	good	1	0	1	1	0	0	0	3	0	IRBH_002_B01	BC044098	pms1	ATGCATCACTTACCATCAGCTACAATCCACTTGCTTTCCAGTTCCCAAGTAATTACCTCAGTGGTTAGTGTGGTAAAGGAACTAGTAGAAAATGCCTTAGATGCTAGTGCAACCAGCATTGAAATTAAGTTGGAAAATTTTGGATTTGACAAAATTGAAGTTCGGGACAATGGAAAAGGTATCAAACATGACGAAACCTCTGTCATGGGCATCAAGCACTATACTTCTAAAATTAACAGCCATGAAGACTTGGAAACATTAGAAACATATGGTTTCCGTGGGGAAGCTCTAGCTTCAATCTGCTGTGTGGCAGAGGTTCATATTACTACGAAGACTCTTGCAGATGAGTTCAGCAAGCTGTATGTCTTAGATAGCAGTGGTCATGTTGTTTCCCAAAAG…	2778
GDExl11008	B06	997707	997700	znf207	Xl	good	1	0	1	1	0	0	0	3	0	IRBH_002_C02	BC044099	4m77-prov	ATGGGGAGAAAAAAGAAGAAGCAGCTCAAGCCCTGGTGCTGGTATTGCAACAGAGACTTTGATGATGAGAAAATCCTGATTCAGCACCAAAAGGCAAAACACTTTAAATGCCACATCTGTCACAAGAAGCTTTACACCGGCCCTGGCTTAGCCATCCATTGTATGCAGGTACACAAGGAGACCATAGATGCTGTGCCAAATGCCATTCCTGGAAGGACAGACATTGAACTGGAAATATATGGCATGGAGGGGATCCCTGAAAAAGACATGGAGGAAAGGAGACGAATACTTGAACAAAAGACCCAAGTTGATGGTCAGAAGAAGAAAACCAACCAGGATGATTCTGATTATGATGACGATGACGACACTGCGCCGTCCACTTCATTTCAACAGATGCAG…	1359
GDExl11008	B07	6251637	920784	capn8	Xl	good	1	0	1	1	0	0	0	3	0	IRBH_002_C03	BC042349	capn8-a	ATGTCTGGCATTGCTTCTAAAGTGGCCAAAGACAGGGTTCTGGCACAGGGTCTGGGCACAAATGATAAGCCCCTGAAATACTTAAACCAGGATTATGAGCAGCTGAAGGCACGGTGCCTGGAGTCCAACACTCTGTTTGAGGATGAGACCTTCCCTGCAAGCCAAGCCTCAATGGGGGTCAAAGAACTTGGACCGAATTCTGACAAAACCAAAGGGATTGTCTGGCTGAGACCATTGCAAATTCATCCCAAGCCAGAATTCATTATCAGTGGCGCAACCCGTTCTGACGTTCGCCAAGGTTCTCTAGGGGACTGCTGGTTCCTTTCTTCTATTGCATCTCTTACACTGAATGAAGAATATCTGTCCCGGGTTGTTCCGGGGGATCAAAGCTTTCAGACC…	2106
GDExl11008	B08	1006541	1006534	cct2	Xl	good	1	1	1	1	0	0	0	4	0	IRBH_002_C04	BC042347	cct2-prov	ATGGCTTCCCTCTCACTAGCACCAGTGAACATTTTCAAAGCTGGAGCTGATGAAGAAAAGGCAGAAACCGCCCGCCTTTCTTCCTTTATTGGAGCCATTGCCATTGGAGACTTGGTTAAAAGCACATTGGGACCCAAAGGAATGGACAAGATTCTCCTAAGCGGTGGCAGAGATGGCGCTGTTACTGTAACCAACGATGGAGCAACTATTCTGAAATCCATTGGTATTGACAACCCTGCTGCACAGGTTTTGGTCGACATGTCGAAAGTCCAGGATGATGAAGTAGGTGATGGAACAACATCAGTGACAGTGTTGGCAGCCGAACTTCTCAGAGAGGCAGAAATTTTGGTGGCTAAAAAGATTCACCCTCAGACTATCATTTCTGGATGGAGACAGGCC…	1608
GDExl11008	B09	959351	959345	atp6v0a1	Xl	good	0	1	1	1	0	0	0	3	0	IRBH_002_D05	BC041732	atp6v0a1	ATGGGGGAACTCTTCCGAAGTGAGGAGATGACCTTGGCCCAGCTTTTCCTTCAGTCTGAAGCTGCTTATTGCTGTGTTAGTGAACTGGGAGAGCTGGGGAAAGTCCAGTTTAGAGATTTAAATCCAGATGTCAATGTATTCCAGAGGAAATTTGTCAATGAGGTCCGAAGATGCGAAGAAATGGACCGTAAACTGCGGTTTGTGGAAAAGGAGGTGAAGAAAGCAAATATTTCAATCCTTGACACTGGCGAGAACCCAGAAGTCCCCTTTCCTAGGGACATTATTGACCTTGAGGCAAATTTTGAAAAGATTGAGATTGAACTGAAAGAAATAAACACAAACCAAGAGGCTTTGAAGAGGAACTTCCTTGAACTGACGGAGTTAAAATTCATTCTGCGC…	2496
GDExl11008	B10	6256550	971011	zfp36l2	Xl	good	1	0	1	1	0	0	0	3	0	IRBH_002_D06	BC044086	zfp36l2-prov	ATGTCTGCGACCCTTTTATCCGCCTTCTACGACATTGACCTGTTGTACAAGAACGAGAAGGCTCTGAATAACTTGGCCCTGAGCACCATGCTGGACAAGAAGGCAGTGGGCAGCCCGGTGAGTTCCACCAACTCCAACTTGTTCCCAGGATTCCTCCGCCGGCACTCTGCCAGTAACCTACAGGCCCTCAGTGGCAGCACCAACCCAGCCAAATTCTGCCACAACAACAACAACAACCAGCTAAATGAATCAGCTGCCAGCAGCACCGCCCTGCTTAACCGGGAAAACAAGTTTAGGGACCGCTCATTCAGCGAGAATGGGGAGCGTAGCCAGCATCTCCTGCACCTACAACAGCAGCAGCAGAAGGCTGGGGCACAAGTCAATTCAACCCGCTACAAG…	1092
GDExl11008	B11	960222	960215	cnot8	Xl	good	1	1	1	1	0	0	0	4	0	IRBH_002_E07	BC041239	cnot8-prov	ATGCCTGCAGCGGTGGTAGATAATAGCCAGGTGATATGCGAGGTGTGGGCTGTCAACTTAGAGGAGGAGATGCGTAAAATTAGAGAGCTTGTTCGAACACATGGCTACATAGCAATGGACACAGAGTTTCCTGGTGTTGTGGTGAGGCCCATCGGTGAATTCCGGAGTACAATAGATTATCAATACCAACTGTTACGCTGTAATGTTGATCTTCTGAAAATCATTCAGCTTGGGCTTACTTTTACGAATGAAAAGGGGGAGTACCCACCTGGCATCAACACGTGGCAGTTCAACTTCAAGTTTAACCTCACCGAGGATATGTATTCTCAGGATTCTATTGACTTGTTGGCAAATTCTGGGCTTCAGTTCCAAAAGCATGAAGAGGAAGGCATAGACACA…	870
GDExl11008	B12	866566	854703	nprl2	Xl	bad	0	0	0	0	1	0	1	0	2	IRBH_002_F08	BC041229	nprl2-pending-prov	ATGGCCAACCGGAAGATCGAGTGCATTTTCTTCAGCGAGTTTCATCCAACTCATGGCACAAAGATAACCTACCAGGTTCCGGAGGAATACATTTTTCGAGAGCTGTTTGACTCCGTGCATGTGTATATCATTACCAAACATGAGCTGCAGAACAAACTAATCACAGTAACTGCCATGGACAAGAAGCTGATTGGTTGTCCTGTATGCATTGAGAACAAGAAATACAGTCGAAATGCTCTGCTCTTTAACCTGGGCTTTGTGTGTGATGCTCGAGCAAAGACGTGTGCTCTGGAGCCCATCGTGAAGAAGCTAGCGGGATATCTCACCACACTGGAGCTGGAAACTGGGTTTATCTCAAATGAAGATAGCAAACAGAGATTGGTGCCTATAATGAATATC…	1137
GDExl11008	C01	6251832	967584	cdc42	Xl	good	1	1	1	1	0	0	0	4	0	IRBH_001_F08	BC041193	cdc42	ATGCAGACAATTAAATGTGTAGTCGTTGGTGATGGTGCTGTGGGTAAAACATGTCTCCTTATCTCATACACAACAAACAAGTTCCCTTCTGAGTATGTACCAACGGTTTTTGACAATTATGCCGTAACAGTTATGATCGGAGGGGAACCATACACCCTAGGGTTATTTGATACCGCAGGACAGGAAGATTATGATAGATTACGACCTCTTAGCTATCCACAGACAGACGTGTTTCTAGTTTGTTTCTCAGTCGTGTCTCCATCTTCATTTGAAAATGTGAAAGAAAAGTGGGTACCTGAAATCACTCATCACTGTCCCAAAACTCCATTTCTGCTGGTTGGCACCCAGATAGATTTAAGAGATGATCCTTCAACAATTGAGAAACTGGCAAAAAACAAA…	576
GDExl11008	C02	969746	969738	eef2.1	Xl	good	1	1	1	1	0	0	0	4	0	IRBH_001_H09	BC044327	eef2-prov	ATGGTGAACTTCACGGTAGACCAGATTCGTTCCATCATGGACAAGAAGGCGAACATTCGTAATATGTCGGTCATTGCCCATGTGGACCACGGCAAATCTACTCTGACTGACTCACTCGTGTGCAAGGCCGGTATTATTGCCTCTGCCAGGGCTGGCGAGACCCGTTTTACTGACACCAGAAAAGATGAACAGGAGAGATGCATCACCATCAAATCAACAGCAATCTCTCTATTCTACGAGCTGTCTGAGAATGACTTGGCTTTTATCAAGCAAAGCAAAGATGGTTGTGGCTTTCTTATAAACTTGATTGACTCCCCTGGCCATGTGGACTTTTCCTCTGAAGTGACTGCTGCTCTTCGTGTCACAGATGGTGCCTTAGTTGTAGTGGACTGTGTTTCT…	2577
GDExl11008	C03	963360	963354	tbc1d20.1	Xl	unknown	0	0	0	0	0	0	0	0	0	IRBH_001_B11	BC041214	MGC52691	ATGTCAGTCAGAGGGGCGCACGGGAGCGAGTTCCGGAGACGTAGGAAACTGGGGGATATCCAGAAGGCTCTGAGGAAGGAGCCCCCAGATGTGGCCACCCTGCGACGTATGGCAATCAGTGAAGGTGGGCTACTGACTGACCAGATACGTTGCCAGGTGTGGCCCAGACTGCTGAATGTCAGTGTGGAACAATTGCCCCCTGCTGCTGGGCCTGAACTCCGCGTGGGCAACAAGGATTACCAGCAGGTGTTACTGGATGTTCGTCGCTCGCTCCGGCGCTTCCCCCCAGGGATGCCCCTCAGTGAGCGGGAAGACTTGCAGGAGCAGCTGATAGACATCATTTTGCAGGTGTTGTCCCAGAACCCCCAGTTGCACTATTATCAGGGCTACCATGATATT…	1239
GDExl11008	C04	977760	977754	cirh1a	Xl	good	1	1	1	1	0	0	0	4	0	IRBH_001_B12	BC042339	MGC52698	ATGGGGGAGTTTAAGGTTCACCGTGTCCGGTTCTTCAACTATGTCCCATCTGGCGTGCGCTGTATGGCCTATGCAGAGGAGAAAAACAAGCTCGCCCTGGCTCGAAATGATGGTTCTGTGGAAGTTTTCAATTTTTCCTCTTTTTACTACCAGGAGAAGACGATTCCTGGTGATGCGAGTAGATCCATAGAGTCAATATGTTGGGCAGCTGGCAATAGACTTTTCACTGCTGGTCTCAATGGAGAGATTACTGAGTATGACCTTGAGAAACTTTGTGTTAAACATACACTGGATGCATATGGTGGTCCCATATGGAATATTGCTGCTAATGCCAGCAGTACACACCTTGCGGTGAGCTGCGAGGATGGCTCTGTTAAGTTGTTCAGCATTACATCTGAC…	2073
GDExl11008	C05	6256591			Xl	good	1	0	1	1	0	0	0	3	0	IRBH_002_C01	BC044122	impdh2-prov	ATGGCGGATTATCTGATCAGCGGAGGGACCAGTTATGTCCCGGATGACGGGCTGGCGGCACAGCAGCTCTTCGGGGCCGGAGACGGGCTCACCTACAATGACTTCCTCATCCTCCCGGGGTACATTGACTTCACAGCAGACCAAGTGGATCTCACCTCCGCGCTCACAAAGAAAATCACCTTAAAGACCCCGATGGTTTCCTCCCCCATGGATACAGTCACAGAAGCCAATATGGCTATTGCAATGGCGTTAACGGGCGGGATTGGCATTATGCATCACAACTGCACCCCAGAATTCCAGGCCAATGAAGTACGGAAAGTAAAGAAATACGAGCAGGGGTTCATCACAGATCCAGTGGTGCTAAGTCCCAAACACCGAGTCCGACATGTATTTGAGGCC…	1545
GDExl11008	C06	6256626			Xl	good	1	0	1	1	0	0	0	3	0	IRBH_002_D02	BC041302	ccnb1-prov	ATGTCGCTGCGTATCACCAGAAACATGATGGCAAATACAGAAAACAATGTGAAAACCACTTTGGCTGGAAAGAGGGTTGTTGCCACCAAACCAGGCTTGAGACCTCGTACAGCATTGGGAGACATTGGAAACAAGGCAGAGCTGAAAGTGCCAGCAAAAAAGGAATTAAAGCCAGCAGTAAAGGCTGTCAAGAAGACAAAACCCATTGACAAAGTTTTGGAGCCTCTGAAAGTCAGTGAAGAGAATGTTTGCCCTAAACCTACTCCGGTTGAACCCAGCTCACCAAGCCCAATGGAAACATCTGGTTGCCTCCCTGATGAGCTTTGCCAGGCCTTCTCTGATGTCCTGATTCAAGTTAAAGATGTTGATGCTGATGATGATGGCAACCCAATGCTGTGC…	1194
GDExl11008	C07	961413	961408	rp2	Xl	good	1	0	1	1	0	0	0	3	0	IRBH_002_D03	BC041222	rp2-prov	ATGGGTTGCTTTTTCTCCAAGAAAGCAAAGAGGAAGAGGAACAGCGAAGAGGAGCAGCCCCAGCAAGATGGGGAAGAGCCCAAGCAGTATAGTTGGGATAAGAGGGAGAAGGTTGACCCAAAGGATTATATGTTTACTGGACTAAAGGACCAAACTGTAGGCAAGCTGCCAGATAAAGTTGCAGGTCAACAATTTGTTATCCAGGAGTGTGAAAACTGCAACATCTACATCTTTGACCATTCTGCGACCATCACTATTGATGATTGTACTAACTGTCGCATTTTCCTAGGGCCTGTAAAGGGCAGTGTGTTTTTCCGTGACTGTAAAGACTGCAAATGTGTGGTGGCCTGCCAACAATTCCGCACTAGGGACTGCAGGAGAATGGATGTGTTCCTTTGC…	1062
GDExl11008	C08	6251828			Xl	good	1	0	1	1	0	0	0	3	0	IRBH_002_D04	BC041224	MGC52725	ATGGCAGATATTCACGGTTTAGTTGATCGCCTGGAGAAGGCTGTTTCAAAATTGGAGAGTCTCGCTGCAGGATCTGGTGGGGATGCGTCTTCTGCAGATACAGCTGTATATGTTCAGGCATATGATAATCTCATTAATGGACCAGTGGCAGAATTCATGAAGAAGAGCAAAGAGATTGGTGGGGATGTTGAGAAGCAGGCTGACATGTTTATGTCAGGCATACAACTGCAGAGAGGCATTTTGGTGATGGCCTCTCAGTATCAACAGCCAGCAGAGAAAGATCTTGTGGCTATCCTTGCTCCCCTCTCTGGAAAAATTCAAACTGTGCAGGAATTTCGAGAGAAGAATCGAGGGAGTAAATTGTTCAATCATTTGTCTTCATTAAGTGAAAGTGTCCCT…	1428
GDExl11008	C09	5738730	5738633	gnai3	Xl	good	1	1	1	1	0	0	0	4	0	IRBH_002_E05	BC044123	MGC53612	ATGGGCTGCACATTGAGTGCCGAGGATAAGGAGGCTGCCGAGCGAAGTAAAATGATCGATCGGAACCTTCGGGAAGATGGGGAAAAGGCATCCAAGGAGGTGAAACTGCTGCTACTCGGTGCTGGTGAGTCTGGGAAAAGCACCATTGTGAAGCAAATGAAAATTATCCATGAGGATGGATACTCCGAGGAAGAATGCCGGCAGTACAAAGTGGTCGTATACAGTAACACTATTCAGTCAATCATCGCTATAATCCGAGCCATGGGAAGGCTAAGGATTGATTTTGGAGATGTGGCTAGAGCTGATGATGCTCGACAGCTCTTTGTGTTGGCCAGTAGTGCTGAGGAGGGAGTTATGTCTCCAGAACTTGCAGGTGTAATTCAGAGGCTGTGGGAAGAT…	1065
GDExl11008	C10	6256637			Xl	good	0	1	1	1	0	0	0	3	0	IRBH_002_E06	BC041242	rps9-prov	ATGCCCGTTGCAAGAACATGGGTTTGTCGAAAGACCTATGTCACTCCGCGACGTCCATTTGAGAAGTCGCGGTTGGACCAAGAGTTGAAGCTCATTGGCGAATATGGTCTGCGTAACAAGCGTGAAGTGTGGAGGGTGAAATTCACTCTTGCCAAGATCCGAAAGGCTGCTAGAGACCTGCTAACCTTGGATGAGAAGGACCCCAAGCGTCTGTTTGAGGGTAATGCCCTGCTTAGGAGACTGGTGCGTATTGGAGTGCTGGATGAAGGGAAGATGAAGCTCGATTACATTTTGGGTTTGAAAATTGAAGATTTCTTGGAACGCCGCTTGCAAACACAGGTCTTTAAGTTGGGCTTGGCCAAGTCCATCCATCATGCCCGTGTGCTGATCAGACAAAGG…	585
GDExl11008	C11	948699	948693	dok4	Xl	good	1	0	1	1	0	0	0	3	0	IRBH_002_F07	BC044121	dok4-prov	ATGGCCTCTAACACAACGGACATCGTCAGGCAGGGATACGTGAGGATGAAGAGCAGGAAACTGGGGATTTATCGCCGTTGCTGGCTGGTATTGAGGAAATCTTCTAGCAAAGGTCCGTGGCGGCTTGAAAAATACCCTGATGAAAGGTCTGTGCTTCTGAAAGCTTCCCCAAAGGTAACTGAGATCAGTAATGTGAAGTGCATCATGCGACTCCCAAAGGAGACCAAGAGGCAAGCAGTTGCCATAATATTTTGTGATGACTTGGCTCGTACATTCACATGTGACTCAGAGCTGGAAGCAGAAGAGTGGTATAAGGTTCTGTCTATGGAATGCCCAGGAGCTAGAGTGACCGATTACAACCTAGGGGAGCCTGATTTACTGACGCCAGGTGTACAGAGT…	963
GDExl11008	C12	5897077	5897023	unnamed	Xl	bad	0	0	0	0	1	0	1	0	2	IRBH_002_G08	BC041234	MGC52759	ATGCGGGGAGCAAAGCAGTCTGGGGGCATCGTGCAACGTTCCAGGAGATGGTTACCTGTGCCTCGACTTTCCTTCAAACGGCGCCTCGGGCAGCTCCCGCCTTCACTAAGACTGCGCTCTTGGCAGCTACTTAAGCCACTCCTACATGCTGGGCTCCGCCCACCTAGTCGTGTTAGCAAGGCCATGTACAGCAGAGCCCCCACTCGCCTGTTATCTCGACTCTGGGGCCTGATTAACGAGGTCAACCTCCCCTGCTGGTTGCGCCGACCCCTGCTCTCATTTTACGTATGGGCCTTCTCTGTGAATATGGCCGAGGCCGAGGAGGAAGATTTAAACCGGTATCAGAACTTGGGGGAGCTCTTCAGACGGTCACTGAAACCCACAGCCAGAACCATTGAC…	1068
GDExl11008	D01	6253618			Xl	good	1	1	0	1	0	0	0	3	0	IRBH_001_H08	BC044076	tlp19-prov	ATGCGGTACCTTAATGCAGCTGGGCTGGCTGTGCTCTCTATATGCTTTCTATTTCTTGCCCCGGTGTTTGCCGATACAGGACTCGGTCGAGGATTTGGGGATCATATCCATTGGAGAACCCTAGAAGATGGGAAGAAGGAAGCCACTTCTAGTGGCTTACCTCTTATGCTAGTGATCCACAAGACATGGTGCGGAGCCTGCAAAGCATTAAAGCCAAAATTTGCAGAGAGCAAGGAGATTTCAGAACTGTCACATAATTTTGTGATGGTTAACTTGGAGGATGAAGAGGAGCCAAAAGATGAATCTTTAAGCCCAGATGGTGGCTACATCCCTAGAATACTCTTCCTTGATCCCTCTGGTAAAGTCCATCCTGAGATTATAAACTCCAAAGGAAACCCA…	507
GDExl11008	D02	6254946	946219	cd81	Xl	good	1	1	1	1	0	0	0	4	0	IRBH_001_A10	BC041217	cd81-prov	ATGGGGGTAGAAGGATGCACCAAATGCATTAAATATCTGCTCTTTATCTTCAACTTCATCTTCTGGCTGGCCGGAGGTGTGATTCTTGGGGTAGCACTGTGGCTTCGACATGACCCCCAAACATCCAACCTACTTTTCCAGCAATTTGAGGACAAGCAAGCACCAGGGACTTTCTACATTGGTGTCTATATCATTATAGCAGTTGGCGCTGTCATGATGTTTGTGGGATTCCTGGGATGTTATGGGGCCATTCAGGAATCTCAGTGTCTTCTGGGAACGTTCTTTGCTTGCCTGGTGATCCTCTTCGCCTGTGAGGTGGCAGCTGGAATATGGGGCTTTGTGAACAGGGATCAGGTGTCAAAGGAAATGCGACTTTTCTACAGTGAAGTGTATCAACAT…	711
GDExl11008	D03	6256630	1003286	rps6	Xl	good	1	1	1	1	0	0	0	4	0	IRBH_001_C11	BC041281	rps6-prov	ATGAAGCTTAATATCTCCTTCCCAGCCACTGGCTGCCAAAAGCTCATTGAAGTGGAGGATGAGCGCAAGCTGCGTACCTTCTATGAGAAGCGCATGGCCACAGAGGTCTCTGCTGATCCCTTGGGCGATGAGTGGAAGGGATATGTTGTTCGCATCAGCGGTGGAAACGACAAGCAAGGCTTTCCCATGAAACAGGGAGTGCTAACTCATGGTCGTGTTCGTCTTCTGTTGAGCAAGGGTCATTCCTGCTATCGCCCCAGGAGAACTGGTGAACGCAAGCGCAAGTCTGTACGTGGGTGTATTGTGGATGCTAACCTAAGTGTCCTGAACTTGGTTATTGTTAGGAAAGGTGAAAAGGATATTCCTGGACTGACTGACAACACTGTTCCTCGTCGCCTG…	750
GDExl11008	D04	1005239	1005231	midn	Xl	good	1	0	1	1	0	0	0	3	0	IRBH_001_C12	BC046865	MGC52651	ATGGAGCAGCAGCCCAGTGTCCCACGGAGCTGCACTAACGTAGCTCGAGAAACGCCCATGAACCTTAATATTCAGAGCACCACTGGCACCCGTTATGAGCTGTCCGTGCCGCCGGACGAGACCGTAGATGGACTAAAGCGACGAATCTCGCAGCGGCTCAAGGTGCCAAAGGATAGGCTCACCCTGTTGCACCGGGAGACGCGCCTGAGCTCGGGAAAACTGCAAGATTTGGGGATATCCGATGGCAGCAGACTAACCCTGCTGCCAAGTGTAGAGGCTGGATTAATGTCCCAGATGTCCCGCCCTGAGCAGTCTGTAATGCAGGCCCTGGAGAGCTTGACGGAGACGCAGGTGAATGATTTCCTATCTGGCCGTTCTCCTCTTACACTAGCGCTACGT…	1362
GDExl11008	D05	995464	995462	stom	Xl	conserved	0	0	0	1	0	0	0	1	0	IRBH_002_D01	BC042356	epb7.2-prov	ATGGCCGACAACACCGAGCTCAAGTCCAGGAGGGAAAACCCAGATTCCAGGAATTTTGCTATTTCGGAGGGCGGGCTTGGATGCTGCGGCTGGTGTTTGGTGATTCTGTCCTTCATCTTCACAATCCTCACCCTCCCCATATCAATATGGATGTGCATAAAGATTATTAAGGAATATGAACGAGCTATCATTTTCAGACTCGGACGTATCCTGCAAGGTGGAGCAAAGGGACCAGGTCTGTTCTTCGTTCTCCCCTGCACTGACAGCTTCATCAATGTGGATATGAGGACCATTTCATTTGACATCCCTCCCCAAGAGATCCTGACAAAGGACTCAGTCACCGTCAGTGTAGATGGCGTTGTCTACTACCGGGTCAATGATGCTACCCTGGCAGTGGCA…	846
GDExl11008	D06	6251647	5774338	unnamed	Xl	good	0	0	0	1	0	0	0	1	0	IRBH_002_E02	BC041749	MGC53587	ATGAAGTCCATTGTGATCCTGCTGGTTGGTATCTCCATTGGATGGGTTCATTCCTGCAGCCCCCCGACAGGAGCGATCAATGTGGCAAGGTCGGGAGAAGCCAAGCAAAGCTCCACGTATGCACCTCGGTACATTGCTCAAGCAGCTAATGATGGCAGTAGAGCAACCAATCTCATCACAGGTCCATGCTCCAGCACTGCTAAGGACAATCCCGCCTGGTGGCAGGTGGACCTGAAGAAGGTCTACAAGGTTAACACTGTGGTCATTGTGAATAGAGGAGACTGCTGCAGGGAGCGCCTGTTAAAAGCTCAGATTCGTATCGGCAATTCCCCAAATAATGACAACCCAATGTGCAGTATGATCACCGACATCACAAATCTTATCATCACTATGTGCTGT…	1341
GDExl11008	D07	5954830	5954821	kif19	Xl	good	0	0	1	1	0	0	0	2	0	IRBH_002_E03	BC044083	flj37300-A-prov	ATGAAGGACGGGGGAGAATCCAAAGAGCAGCAGCTCACGGTTGCTCTCCGAATCCGACCTATAAATGAGACAGAGTTGGCTGAAGGAGCCACCATCATTGCCCACAAAGTGGACAAGCAGATGGTGGTTCTAATGGACCCAATGGAAGACTCAGATGACATACTGAGGGCTAATCGCTCTCGTGAAAAGTCCTATATGTTTGATGTGGCCTTTGATTACACTGCAACTCAGGACACTGTGTACCGTTTCACAACCAAAGGCCTGATTGAAGGTGTCATCTCTGGGTATAATGCTACTGTATTTGCCTACGGTCCTACAGGGTGCGGGAAAACATACACTATGCTGGGGACTGACTGGGAGCCTGGAATATATATTCGGACCCTTAATGATCTCTTTAAA…	2994
GDExl11008	D08	6254477	922380	ldb3	Xl	good	1	0	1	1	0	0	0	3	0	IRBH_002_E04	BC042340	ldb3-prov	ATGGCTTACAATGTTTCCCTCCCTGGACCTGGACCGTGGGGATTCCGTCTGCAAGGAGGAAAAGACTTTAACATGCCCTTGACCATCTCCAGAGTTACCCCAGGCAGTAAAGCAGCACAATCCAGTATAAACCAGGGTGACGTAGTGGTTGCTATCGATGGAGTCAACACAGACGGCATGACTCACTTAGAGGCTCAGAACAAGATTAAATCTGCCAGCTACAACTTGAGCCTCACACTTCAAAAGTCAAAGCGTCCTGGACCAGTTCCCACTGCTACTCCAAGAATAGATTCCCCGCTGCCAGTGATCCCTCATCAAAAGATTATAGCCAACACTGCTGCCAACTCTGAGTTTGTGGAACGCTTCAACCCCAATGTGCTGAAAGACTCTGCCCTCTCT…	852
GDExl11008	D09	6253921	5734784	mlec	Xl	good	1	0	0	1	0	0	0	2	0	IRBH_002_F05	BC042341	mlec-b	ATGCTCAGCATACGGACAGTACTAGGGCCATTGGCCGCTATCCTACTTACAGTGATCGGCCCGTTCGGAGCGCATGGATCTGGTCTAGCGGACAAAGTGATGTGGGCAGTGAATGCAGGAGGCGAGTCGCATGTGGATGTTCACGGTATCCATTACCGGAAGGACCCGCTGGAGGGCAGAGTGGGCAGAGCATCCGATTATGGTATGAAGCTGCCTATTCTGCGTTCCAACCCAGAAGACCAAGTCTTGTACCAGACTGAACGTTACAATGAGGACAGCTTTGGGTATGATATTCCCATCAAGGAGGAAGGAGAATATGTGATAGTGCTGAAGTTTGCTGAGGTGTACTTTGCCCAGTCTCAGCAGAAGGTATTTGACATCCGTGTAAATGGCCACACT…	993
GDExl11008	D10	493418	493412	arfgap3	Xl	good	1	0	1	1	0	0	0	3	0	IRBH_002_F06	BC041750	arfgap3-prov	ATGGCGGAGCCGCACAAACAGGACATCGCGTCCATATTCCGGCGCCTCCGCTCCGTCCCCACCAACAAGGTTTGTTTCGACTGCGGAGCCAAGAACCCCAGCTGGGCGAGTATCACGTACGGGGTGTTCCTGTGCATCGACTGTTCGGGGTCCCATCGCTCTCTCGGGGTTCACTTGAGCTTCATTAGGTCGACTGAACTGGATTCTAACTGGTCCTGGTTCCAGCTGCGGTGCATGCAGGTCGGAGGCAATTCCAATGCGACCATCTTCTTCCGGCAACACGGCTGCTCCACCAACGACACGAATGCCAAGTACAACAGCCGGGCCTCTCAGCTCTACCGGGAGAAGATCAAGTCACTGGCCACCCAGGCAACCAGGAAGCACGGCACCGAGCTCTGG…	1554
GDExl11008	D11	6254468	6258389	sh2d3c	Xl	bad	0	0	0	0	1	0	1	0	2	IRBH_002_H07	BC041733	sh2d3c-prov	ATGCAGGTGCAGTTCTCAAAGGAGAAGTATATTCTGGAAACACCTCCTGAAAAACTGCACAAAGAGCTCGAAGAAGAATTAAAGCTCAACAGCTCTGACCCTCGCAGCCATGCCTGGTACCATGGGCGCATACCAAGGGAGGTATCTGAAAGCTTGGTTCAGAGAAACGGAGACTTCTTGATACGGGATTCCCTCACCAGCCTGGGTGACTATGTTTTGACCTGCCGATGGAAGAACGAATCTTTGCACTTTAAAATTAACAAAGTGATGGTGAAGACCAGTGACAGCTACACCAGAATACAGTATCTGTTTGAGCAGGAGAGCTTCGACAACATCCCGGCACTCGTACGCTATTACGTGGGCAGCAGGCGGCCAGTGTCAGAGCAGAGTAGCGCCATG…	2031
GDExl11008	D12	866214	492932	sf3b4	Xl	good	1	1	1	1	0	0	0	4	0	IRBH_002_H08	BC045264	spx-prov	ATGGCGGCTGGGCCGATATCAGAACGGAACCAGGATGCCACGGTGTATGTTGGAGGCCTGGATGAAAAGGTGTCTGAGCCTCTGCTATGGGAGCTCTTCTTACAAGCAGGGCCGGTAGTGAATACACATATGCCCAAAGACAGAGTCACGGGGCAACATCAAGGTTATGGCTTTGTGGAGTTTCTGAGTGAAGAGGATGCTGATTACGCCATAAAGATTATGAACATGATAAAGCTCTATGGGAAACCCATAAGAGTAAATAAAGCCTCGGCACACAACAAGAACCTGGATGTGGGCGCCAACATCTTCATTGGCAACCTGGACCCTGAGATTGATGAAAAGTTGCTCTACGACACCTTCAGTGCTTTTGGGGTCATCCTGCAGACCCCCAAGATCATG…	1134
GDExl11008	E01	976392	976386	cant1	Xl	good	1	0	0	1	0	0	0	2	0	IRBH_001_A09	BC041215	MGC52693	ATGAAATCTCCACAAGTGGAATGTAAAGAGTCTATGAGCCCACTGAGGATCAGTGTGGCTGGTCTTCCAGTTCTGGCTTCCATGACGAAGACCGCAGACCCCCGGTTCAGGCCGCGCTGGCGTGCCATTCTTCTCTCTGGGATTGCAGTTGCGTTTTTGCTGTTACTTCTCTGTTACCATCGCTCCTCGGGGCCACGGATACAGGTGGCAAATCCCCACAACTGGAGGATGGTGCATCAAGTGGCCGGGGAGCTCTATAATGACACTTACCCACTGACGCCTCCTCTCAGGACTCCGGAGGGGCTTCGCTACCACATTGCAATAATCGCCGATTTGGATACGGACTCTCGAAGCGCCAAGGCTAATACTTGGGTCAGCTATCTAAAAAGGGGTTACCTG…	1203
GDExl11008	E02	967162	967154	dcaf10	Xl	good	1	0	0	1	0	0	0	2	0	IRBH_001_C10	BC041284	wdr32	ATGGAGGGTTGCACCAAGGATGGAGCTGCGGTACAAAGCAGTGGGGCAAGTACAGCAGGGAGCATCTTCTGGTGGCTGAAAGACAGGAGTTTGGGGAGAGGTATTTGCGTGGATCCTGCTCGTGACAATTTTAGGACAATGACGAGCTTGTACAGCTCAATCCATCCCGCTGACTCTGTCAACCTGAGCACTAGGACCCACGGGGCTGTATTTAATCTGGAGTATTCACCAGATGGGTCGGTACTAACACTTGCATGTGAACAAACAGAAGTTTTGCTTTTTGATCCTCTGTCTTCAAAACACATCAAAACTCTTTCAGAGGCACATGAAGATTGTGTAAATAATATCAGATTTCTTGACAACAGAATGTTTGCTACGTGCTCTGATGACACTACAATA…	1374
GDExl11008	E03	6251650	5735139	canx	Xl	good	1	1	1	1	0	0	0	4	0	IRBH_001_D11	BC041719	MGC52646	ATGGATCTGAAATGGTTTCTGTTAGTGACTCTTCTGGTGCTTGGTGTAGTAACAATAAATGCTCATGACCATCACGACCGTGACCACGATCATCATGACCACGATCATGACCATCATGACCACGATCATGACCACGACCATGATGATGACGATGGGCTGGACATTGATGATGACCTAGAAAATCCCGAAGAATTAAAACCAGAGACCAGCCTGCCTCCTCCTGCTCCCAAGGTGACTTACAAAGCCCCGGTCCCAACAGGAGATGTCTATTTTTCAGAATCATTTGACAAAGGAACTTTGGATGGGTGGGTTCTTTCCAAAGCCAAGAAAGATGACACGGATGAAGAGATTGCCAAATATGATGGTAAATGGGAAGTGACAGAAATGAAAGATTCAAAT…	1845
GDExl11008	E04	6078307	972342	fbxo45	Xl	good	1	0	0	1	0	0	0	2	0	IRBH_001_D12	BC044070	3g27	ATGGCGGCAGCTATTAATGCTGCTGTACCTTCTCCTCCGGTAGCTCCGAGCGCACCTCCTCCTCCTCCCCCGCCGCTTGGTCAGGCCTCGGATAGGTTTCCTAGCTTGGTGCTCGAACTGGTTTTCTCCTATTTGGACCTGCCTGACCTGCGCAGCTGCGGCCTGGTGTGTAAGCGCTGGTACCGCTGTCTCCACGGAGATAAGAACAGTGACGTGTGGAGGAGTCTGTGCTGCAGAATCGTTAGCGAGGAAGCCTTGCGGACCGACATACTGTGCAACCTGCGCACTTACAAGGCCAAGGTTCGGGCCTTTCAGCATGGACTTAGTTCAAGTGACTGCTCTAGAAATGTGTTCATTAAGAAAAATGGTTTCACTCTTCACCGAAATCCCATAGCGCAG…	843
GDExl11008	E05	6251829	6500120	h3f3c	Xl	good	1	1	1	1	0	0	0	4	0	IRBH_002_E01	BC041218	MGC52708	ATGGCTCGTACAAAGCAGACTGCCCGTAAATCCACTGGTGGAAAGGCTCCAAGGAAGCAGTTGGCTACAAAGGCTGCCAGGAAAAGTGCCCCTTCCACAGGTGGTGTGAAGAAGCCACACAGATACAGGCCTGGCACTGTTGCTTTGAGAGAAATCCGAAGATATCAGAAGTCTACTGAGCTGTTGATCCGAAAACTGCCATTCCAGCGGCTTGTAAGGGAGATTGCCCAAGACTTCAAGACTGACCTGAGGTTCCAGAGTGCAGCTATTGGTGCTCTTCAGGAAGCAAGTGAGGCTTACCTGGTTGGCCTCTTTGAAGATACCAACCTGTGTGCTATTCATGCCAAGAGAGTAACCATTATGCCCAAGGACATCCAGTTAGCAAGAAGAATTCGTGGG…	411
GDExl11008	E06	5948460	5948032	ppp1ca	Xl	good	1	1	1	1	0	0	0	4	0	IRBH_002_F02	BC041730	ppp1ca-prov	ATGGGGGACGGAGAAAAACTAAATATCGACTCCATCATCCAACGCCTCCTGGAGGTGAAAGGCTGCCGTCCTGGGAAGAATGTTCAGCTGACAGAGAATGAGATCCGGGGCCTGTGCCTGAAATCCCGCGAGATCTTCCTCAGTCAGCCAATCCTGCTGGAGCTGGAGGCGCCGCTGAAGATCTGCGGAGATGTGCACGGTCAGTACTACGACCTGCTGCGACTGTTCGAGTATGGCGGCTTCCCCCCCGAGAGCAACTACCTGTTCCTGGGAGATTACGTGGATCGGGGGAAGCAGTCGCTGGAGACCATCTGCCTGCTGCTCGCCTACAAGATAAAGTACCCCGAGAACTTCTTCCTGCTGAGAGGCAACCACGAGTGCGCCAGCATCAACCGCATC…	981
GDExl11008	E07	864849	482266	hoxa3	Xl	good	1	1	1	1	0	0	0	4	0	IRBH_002_F03	BC041731	hoxa3a-prov	ATGCAAAAAGCGACCTACTACGACAGCTCTGCGATCTATGGTGGATATCCCTACCAAGGAGCAAATGGTTTCACTTATAATGCAAGTCAGCAGCAATATCCTCCTTCCTCGTCTCTGCTGGAAAGTGAATATCATCGACCTGCCTGCTCCCTGCAGTCACCTGGTAGCGCGGTGCCCCATCTCAAGGCCAATGACATCAACGAAAGTTGTATGAGAAGCATTAACAGTCAATCAAGCCAAGCCCAGATCATTCCCGAGCAGCAGCCTACACCACAAGGGCCGCCACCCTCTGTGTCCCCACCACAAACCACCAGCAATGCAGCCACAGCCTCCTCCAACAAGGCCACAAGCATCAACTCACCTACCATGTCAAAGAAGATTTTTCCTTGGATGAAAGAT…	1221
GDExl11008	E08	5954765	5954652	unnamed	Xl	good	1	1	1	1	0	0	0	4	0	IRBH_002_G04	BC044085	MGC52712	ATGAGTGGCTGCCGCGTGTTTATTGGAAGACTGAGCCCTCATGCCAGAGAGAGAGATGTGGAAAAATTCTTTAAAGGATATGGACGCATCAGGGAAATAAATCTGAAGAATGGATTTGGATTTGTGGAGTTTGATGATCATAGAGATGCTGACGATGCTGTATATGAACTGAATGGCAAAGTACTGTGCAGTGAGAGGGTGACAATTGAGCATGCAAGGAACCACAGAGGAAGAGGTGGAATGATGGGAGGTGGAGGAGGAGGGAGGTATCCAAATCGCTTTGCCTATCGTCAGTCCAATAGTGGTGGGAACAGTAGATATGGCCCACCTGTTCGTACCGAGCACAGAATTATAGTAGAAAACCTCTCCTCCCGTGTCAGTTGGCAGGATCTCAAGGGT…	786
GDExl11008	E09	6252593			Xl	good	1	0	1	1	0	0	0	3	0	IRBH_002_G05	BC041307	rpS8A	ATGTTTAGCACAAGCGCTAAAATAGTGAAGCCGAATGGCGAAAAGCCAGACGAGTTCGAGTCGGGTATTTCCCAGGCTCTCTTGGAGCTGGAAATGAACTCTGACCTTAAAGCTCAGTTAAGGGAACTTAACATCACAGCAGCAAAGGAAATAGAGGTTGGAGCTGGTAGAAAAGCAATTATCATCTTTGTTCCAGTTCCTCAGCTGAAATCCTTCCAGAAAATCCAAGTAAGGCTAGTGCGCGAGTTGGAGAAGAAATTTAGCGGCAAACATGTTGTCTTCATTGCTCAGCGAAGGATTCTCCCCAAGCCAACAAGAAAAAGCCGCACAAAAAACAAGCAGAAGCGTCCTAGAAGTCGCACCCTGACTGCAGTACACGATGCTATTCTAGAAGACTTG…	585
GDExl11008	E10	1013486	1013478	fam49b	Xl	good	1	0	1	1	0	0	0	3	0	IRBH_002_G06	BC042348	cg32066-prov	ATGGGGAACCTTCTTAAAGTTTTGACTTGCACAGACCTTGAGCAGGGGCCAAATTTTTTCCTTGATTTTGAAAATGCTCAGCCCTCCGAATCCGAGAAGGAAGTCTATAATCAGGTGAATGTAGTATTAAAGGACGCAGAAGGGATCCTGGATCAATTACAGTCCTACCGAGGGGCCGGCCATGAAATTCGGGAGGCCATACAGCATGCTACTGATGAGAAGCTGCAGGAGAAAGCTTGGGCGGCTGTGGTTCCGCTCGTAGGAAAACTAAAGAAATTCTATGAATTCTCTCAAAGGCTAGAGGCGGCATTGAGGGGCCTTCTGGGAGCCCTGACCAGCACCCCATACTCCCCAACACAGCACCTGGAGCGAGAGCAGGCTCTTGCCAAACAGTTTGCA…	975
GDExl11008	E11	6256449			Xl	good	1	1	1	1	0	0	0	4	0	IRBH_002_A08	BC041183	jun	ATGAGCGCAAAGATGGAACCTACTTTCTACGATGATGCCCTGAGCGCTGCCTTTGCCCAGCACGACACTGTTTCCTATGGCTACAACAAGGTGCTGAAGCAGAGCATGACCCTCAACCTGTCCGACCCCAGCAGTGCCATCAAACCTCACCTGAGAAACAAGGCGGCCGAGCTGCTCACTTCTCCTGATGTTGGACTTCTCAAGCTCGCTTCCCCGGAGTTGGAGAGGCTTATCATCCAGTCCAGCAATGGCATGATTACCACCACCCCGACCCCCACCCAGTTCCTCTGTCCCAAGAATGTTACAGACGAGCAGGAAGGATTTGCAGATGGATTTGTTAGGGCACTGGCAGAATTGCACAACCAAAACACATTGCCAAGTGTTATCACTGCCACCCAA…	939
GDExl11008	E12	953055	953050	nmt2	Xl	good	1	0	1	1	0	0	0	3	0	IRBH_002_B09	BC041300	nmt1-prov	ATGGCGGACCAGAGTGAGACAGCAGCGGGTGATCGGCTTGAGGAGGATGAAAACGGACACGGACACTGCAGCGACTGCGAAAATGAGGAGAAGCACAGCTCTAACAGAGGTTTTGGCGACGAGAGTGGAGGGAAGAAGAAAAAGAAGCAAAAGCGGAAGAAAGAAAAGAGCGGAGGAGATGCACTAGAAGCTGCCGAAGCCCCGGCGAACACACTGCCTGCTGAGAGAATCCAAGAAATCCAGAAGGCCATCGAGTTGTTTTCTGTTGGCCAAGGACCTGCTAAGACAATGGAGGAGGCGAGCAAGAGAAGTTACCAGTTCTGGGACACCCAGCCCGTCCCTAAGCTTGGAGAAGTGGTGAGCTCACACGGCCCCATTGAGCCAGATAAGGACAATATC…	1455
GDExl11008	F01	951253	951246	aldh9a1	Xl	good	1	0	0	1	0	0	0	2	0	IRBH_001_B09	BC044080	MGC52697	ATGAGTCTCCTGCGAGCTGGACCAATTTTGAATTTGCTGGTGCCCAACCTTCGATTTGCCATGAGCCGTTCATTGACCACCGGGACTTTCCAGAACACACAACCCCTAAACTACCGTGGGGGTAGTCGTGTGCAGCCAATCGACTCAGTAGGGGAGGAAAAAGCATATGAACCTGCAACAGGTCGTGTTATTACAACGTTTGCTTGCTCTGGGGAGAAGGAGGTAAATGAAGCCATTCAAAGTGCCAGGTCTGCCTTCAAAATATGGAGCCAGAAGTCTGGTATGGAGCGAAGCCGAGTCTTGTTAGAGGCTGCTCGTATCATCAGGGAGCGCAGTGAGGAAATTGCTGCAATGGAAACTATAAATAATGGGAAGTCTATCTTTGAAGCCAGAGTGGAC…	1557
GDExl11008	F02	974445	974437	lmf2	Xl	good	1	1	1	1	0	0	0	4	0	IRBH_001_D10	BC046869	lmf2	ATGGGGGAGCATCGTTTGGCACGGTCCGCCTTTTTGTGGGGGCTGAGTGGAATCTACCTGTTTGCGTTTGTATCTCTCTATGTCCAGATTCCAGGTCTGTATGGACGTGAAGGCATCCTTCCTGCCTGGAAGATGTTGCGCTTTACTGGTAAAGGGTTTTGGGAGCAGATGAAAGATTCCCCTTCGTTACTCTGGTTTGGCCCTCGTCTGGGACTGGATACAGAAATGACCATGGAACTGATCTGCTTGCTTGGGGCTCTTCTGTCTCTGGGAGCACTACTTTTCAGCTGCTTACGGGACAGTCTGGTCTTCCTGCTACTCTGGGTATTCTACCTCTCTTTGTATCAGGTTGGGCAAGTCTTTCTCTACTTCCAGTGGGACAGCCTACTCCTAGAGACT…	2124
GDExl11008	F03	866354	494464	tpi1	Xl	good	1	1	1	1	0	0	0	4	0	IRBH_001_E11	BC046864	tpi-prov	ATGTCTCCCAGGAAGTTCTTCGTCGGGGGCAATTGGAAGATGAACGGAGACAAGAAGAGTCTGGGGGAGCTGATCAACACCCTGAACAGCGGCAAGATGAACGCGGACACAGAGGTGGTCTGTGGTGCACCAGCCATTTATCTGGACTTTGCACGGCAGAAGCTGGACGCCAAAATTGCTCTTTCTGCGCAGAATTGTTATAAAGTGGCCAAGGGAGCATTCACCGGAGAGATCAGCCCAGCAATGATTAAAGACTGTGGTGCTACATGGGTGATTCTTGGGCACTCTGAGAGACGGCATGTGTTTGGAGAGTGTGACGAGCTCATTGGGCAAAAAGTGGCACACGCACTAAGTGAAGGCATTGGAGTGATCGCCTGTATTGGTGAGAAGCTAGACCAG…	747
GDExl11008	F04	493967	493962	hnrnpa1	Xl	good	1	0	1	1	0	0	0	3	0	IRBH_001_E12	BC045260	hnrpa1	ATGCACAAGTCCGAGGCACCCAAGGAGCCAGAGCAACTCCGCAAGCTGTTCATTGGAGGCCTGAGTTTTGAAACAACTGACGAAAGTCTTCGTGAGCACTTTGAGCAATGGGGCGCCCTAACAGACTGTGTGGTTATGAGAGATCCAAACTCAAAACGTTCCCGTGGCTTTGGATTTGTAACATACTCCTCAACAGACGAAGTAGATGCTGCCATGACTGCTCGGCCGCATAAGGTGGATGGACGAGTGGTTGAACCTAAAAGGGCTGTCTCTAGAGAAGATTCTTCTAGGCCTGGTGCACACCTCACCGTTAAGAAGATCTTTGTAGGTGGTATAAAGGAGGACACAGAAGAACACCATTTACGAGAATATTTTGAGCAATATGGCAAAATTGAAGTC…	1200
GDExl11008	F05	6254675	6457640	nsfl1c	Xl	good	1	0	0	1	0	0	0	2	0	IRBH_002_F01	BC041297	nsfl1c	ATGGCAGGGCAGCCGGAGGAAGCGGTTCATGAATTTGTGCTGGTAACCGGGGCGGAAGAAGAGCGGGCTCGGTTCTTCTTGGAGTCTGCGGGATGGGACCTACAGCTGGCACTGGCAAGTTTCTATGAGGATGGAGGGGATGATGATATTGTTACACTACCACAACCGCCCCCAGGTTCTGTGTCCCATGGTTCTGGGCCTAGTGATCACAGGGTGACCTCCTTCAGGGATCTGGTTCATGCACAGGAGGAAGAAGAGGAGGAAGAGGAAGGTCAAAGGTTTTATGCAGGGGGCTCAGAAAGAAGTGGGCAACAGATTGTTGGACCCCCAAGAAAGAAGAACCCCAATGAATTAGTGGAAGATTTATTCAAAGGAGCCAAGGAGCATGGGGCTGTGGCT…	1113
GDExl11008	F06	6251827	983911	rpl5	Xl	good	1	1	1	1	0	0	0	4	0	IRBH_002_G02	BC041227	rpl5-a	ATGGGGTTCGTAAAGGTCGTCAAGAACAAGGCTTACTTTAAAAGGTACCAGGTCAAGTTCCGCAGAAGGAGAGAGGGTAAGACCGATTACTATGCTCGCAAGCGATTGGTGATCCAGGATAAGAACAAGTACAATACTCCCAAGTACAGGATGATTGTACGTGTCACCAACAGAGACATAATCTGCCAGATTGCTTATGCTAGGATCGAGGGAGATATGATTGTTTGCGCTGCCTATTCTCATGAGCTTCCCAAGTATGGTATCAAAGTTGGGCTGACAAACTACGCTTCAGCATATTGTACTGGCCTGCTGCTGGCTCGTAGGCTTCTCAACAAATTCGGTCTGGACAAAGTTTACGAAGGCCAGGTAGAAGTAACTGGAGATGAGTACAATGTAGAA…	891
GDExl11008	F07	866320	494134	tom1l1	Xl	good	1	0	1	1	0	0	0	3	0	IRBH_002_G03	BC042344	MGC52738	ATGGCTTTTGGGAAGAGTTCCAAGGATCCGTTTAGCACTCCTGTGGGACACTTAATTGACATTCACACAGTTGGAACTCTACAAAAGGAAGAATGGGGTCAGTTTATGAATATATGTGATGCAATTAATTCAACAGCGGATGGGCCAAAAGATGCAGTCAAGGCTTTCAAGAAAAGGATCTGCAGAAACTACAACCAGAAAGAAGTAAAATTTTCACTTTCGCTGCTGGAGATGTGCATGCAGAATTGTGTCCCTAATTTCCAGTCCTTGGTGCTGAAGAAGGACTTTTCCAAGGATGTGCTTGTCAAAATGTTAAACCCAAAATACAATCTGCCAGTGAGCCTGCAAAATAAAATCCTTTATTTAATTATGACATGGGCACATGGTTTAAAAGGGAAA…	1434
GDExl11008	F08	6256644			Xl	good	1	1	1	1	0	0	0	4	0	IRBH_002_H04	BC041225	ica1-prov	ATGGATGGCCACAATTACCATTACTCACGGGAGTTCTACGACCAATATGCACAAAGCCAGGACAAATCTGTAGTAAATAAGATGCAGCAGAAGTACTGGAAGACAAAGCAGACGTTGATAAAAGTCACTGGGAAGAAAGAAGATGAGCATGTCGTTGCTTCTGATTCAGATCTAGATGCTAAACTAGAGCTTTTTCATTCAATTCAAAGGACCTGCATGGAATTACTGAAAGTGATTGAGCAGTATCAAAAACGCATCTGCTTCTTATCACAAGAAGAAAATGAACTGGGCAAATTCCTTCGTTCACAAGGATCTCAGGATAAAACCAGGGCAGGGAAAATTATGCAGGCGACTGGGAAGGCGCTGTGCTTCTCTTCTCAACAGAGGCTGTCTTTGAGA…	1539
GDExl11008	F09	1014380	1014373	elovl1	Xl	good	1	1	1	1	0	0	0	4	0	IRBH_002_H05	BC042304	elovl1-prov	ATGGAAGCCGTACTCTCAGAATGGGTGCAGAAATACCACGACTTTATGAAAGGAGCAGATCCCAGGATATATGATTACCCATTGATGCAGTCACCATTCCTTCCTGGTGCCATTCTCCTGAGTTATGTCTACTTCGTTCTTTCTCTTGGCCCACGTATTATGGCAAATCGGAAGCCTTTTGACCTAAAGCCACTAATGGTTGTTTATAATTTTAGCCTTGTGGCACTTTCAGCTTTTATTGTTTATGAGTTCCTCATGTCCGGCTGGTTAACTGGTTATACATGGCGTTGTGACCCAGTGGATGTGTCTGATAGCCCAATGGCTTTAAGGATGGTCCGAGTAGCTTGGCTGTTCCTGTTCTCTAAGTTTATTGAACTACTTGATACTGTTTTATTTGTT…	873
GDExl11008	F10	986233	986225	itm2b	Xl	good	1	0	1	1	0	0	0	3	0	IRBH_002_H06	BC042345	itm2b-prov	ATGGTGAAGCTAACCTTTAACTCGACGCTGGGCCAAAAGGACGGAAAGAAGGAAGATGAGAACAACGAGGTGCTGATCATTCCCGAGGCCAAGGAGCCTGAAGATGTTGTGCCACTTGGTCAAAGAAGGGCATGGTGTTGGTGTATGTGCTTTGGCCTAGCTTTTATGCTCGCTGGCATCGTTCTGGGTAGTGCATATCTCTACAAATACTTTGCTATGCAGCGTGGTGTTTACTTCTGTGGAATAAGATACCTTGAGGATGATGCTGCACTTACCGAGCCTTATGCAGAGACTCCAGTCCGCTACCATTCATTTAGGGAGAGTATTCAAATCCTGGAAGAAGAAGAAGTTGAACTGATCAATGTGCCTGTTCCAGAATTTGCTGACAGTGACCCTGTG…	774
GDExl11008	F11	964608	964602	ssr3	Xl	good	1	1	1	1	0	0	0	4	0	IRBH_002_B08	BC041301	MGC53595	ATGGCTCCGAAAGGTGGTAACAAGCAGCAGTCCGAGGAAGATCTGCTCTTGCAGGATTTCAGCCGCAACCTGTCGGCTAAATCGTCAGCGCTTTTTTATGGCAATGCTTTCATCGTGTCTGCAATTCCTATTTGGCTGTATTGGAGGATATGGCACATGGATCTTGTGCAGTCGGCTGTGTTATATGCCGTAATGACGCTGGTCAGCACTTACCTTGTGGCTTTTGCATACAAGAATGTTAAATTTGTCCTCAAACACAAGGTGGCGCAGAAACGTGAAGATGCCGTTTCTAGAGAAGTGACGCGAAAACTTTCAGAAGCAGATAACCGGAAGATGTCCCGAAAAGAGAAAGATGAAAGGATCCTTTGGAAGAAAAATGAAGTTGCTGACTATGAGGCA…	558
GDExl11008	F12	5752923	5752850	cdip1	Xl	good	1	0	1	1	0	0	0	3	0	IRBH_002_C09	BC041237	MGC52765	ATGGCGAGTGACCCTCCCCCTCCTTACCCCGGGGGCCCATCGGCCCCACTGCTGGAGGACAAACATGGGGCTCCCAGAATGGAAGAGCCCAGACCTGCTCCATACCCACAAGCCATGGCATTTGCACCCCCAGATTGTGGCCCCCCTCCATATGATGCCAACCCCGGATACATTGCTCCAAATCCAGGTTTTTACCCTCCTCCTGGGCCTTATGTACCAATGGGCTATTACCCACCATCACCGAGCCAGTTCCAGCCTCCATACCCATCGCAGTACTCCTCTCCTGGGGCACAGGGCACCGCAGTAATTCTACCACCAGGGCCCACTTCTACCTCCGGCACTACCACCGTCACCTCCAACACCACCACAGTTACTGTGCTGCATGGGGAGATCTTCCAG…	624
GDExl11008	G01	6256365	6458171	f2rl2	Xl	good	1	0	0	1	0	0	0	2	0	IRBH_001_C09	BC044071	MGC52649	ATGAGTCCATTCCTTGTCCTACTCCTTTTGTCCGGGGCTGCTCTAGGGCTCCAAGATGACGATATGCTGGAGAAAAATGAATCTGCTGTACCCAAGACATTTCGGGGAAAGAAAGATGGTGGGGACTATGAACAGCTTTCCCATAGCATTATCCACGGCCTTCCAGAGACCACTACCAACAACCATCTTCTTCTAAGAATCTCCAGCAATAATGCCTTTAAAGATGCCAACAAAAACACCATCAAAGTCAGCAACTTGACCTTGGGGTACCTGAGTGGCAAAGTAAGCAGGGCACTGATCCCAGGCATTTATATCATTGTTGTGCTCATTGGAGTACCAGCTAATGCCATTGTGTTGTGGATGTTGTTCCATCAGGTGACGTCTGTGTGCACAACTGTG…	1170
GDExl11008	G02	975120	975114	atp2a1	Xl	good	1	1	1	1	0	0	0	4	0	IRBH_001_E10	BC044063	ca-p60a-prov	ATGGAGAACGCACACGCCAAGACCACCGAGGAATGTCTGGCCTATTTTGGGGTCAACGAGAACACTGGCCTGTCGCCTGAAATTGTCAAGAAGAACTTCGAGAAGTATGGACCCAATGAACTTCCAGCTGAGGAAGGAAAGTCCATATGGGAACTGGTGGCAGAACAGTTTGAAGATTTACTGGTCAGGATTCTGTTGTTGGCCGCCTGTATATCATTCGTACTGGCCTGGTTTGAAGAAGGTGAAGAGACCGTCACAGCGTTTGTTGAACCATTCGTCATTCTCCTTATCCTCATTGCCAATGCAGTTGTCGGCGTCTGGCAGGAAAGAAATGCAGAAGATGCCATTGAGGCCCTCAAAGAATATGAACCTGAGATGGGCAAGGTGTACCGTAGTGAC…	2991
GDExl11008	G03	962127	962122	homer3	Xl	good	1	1	0	1	0	0	0	3	0	IRBH_001_F11	BC045262	homer3	ATGTCTTCTATCAATAACAGGGAGCAGCCAATTTTTAGCACCCGGGCTCATGTGTTTCAGATCGACCCAGTCACAAAAAAGAACTGGCTTCCGGCCAGCAAACATGCGGTCACAGTATCATACTTCTACGATGCTACAAGGAATGTATACCGCATCATCAGTGTGGGGGGCACCAAGGCCATCATCAACAGTACCATAACTCCAAACATGACATTTACCAAAACCTCACAGAAGTTCGGACAATGGGCCGACAGTCGTGCCAACACTGTGTATGGATTGGGCTTCGCTTCAGAGCAGAATTTATTTCAGTTTGCAGAGAAGTTCCAGGAAGTGAGGGAAGCTGCCCGACTGGCAAGGGAGAGATCTCAGGACAAGACTGAGCTTACAAACCCTGCACTT…	1074
GDExl11008	G04	6250719	6250477	cct3	Xl	good	1	1	1	1	0	0	0	4	0	IRBH_001_F12	BC048365	cct3-prov	ATGATGGGCCGCCCGGTGCTCGTGCTGAGCCAGAACATGAAACGGGAGTCTGGGAGGAAAGTCCAGAGCGGGAATATCAACGCTGCAAAGACCATCGCAGACATCATTCGAACATGCCTTGGGCCAAGGGCAATGATGAAGATGCTGCTGGATCCCATGGGTGGCATTGTAATGACCAACGATGGCAATGCAATTCTTAGAGAGATCCAGGTGCAGCACCCGGCTGCCAAGTCCATGATAGAAATCAGTCGTACCCAGGACGAGGAGGTCGGTGATGGAACCACTTCTGTTATCATTCTGGCCGGAGAGATGTTGTCTGTCGCTGAACAGTTTCTGGAGCAACAAATGCACCCGACTGTGATTATCAGCGCCTATAGGAAAGCCCTGGATGATATGGTC…	1644
GDExl11008	G05	972367	972362	kansl2	Xl	conserved	0	1	1	1	0	0	0	3	0	IRBH_002_G01	BC044061	flj20436	ATGAACAGGATTCGAATACACGTTTTGCCCACAAGTCGGGGACGATTGACTCCAGTCCCCAAAACCCATGAAGCATTATCCTGCTCTTTTACACACCGACCATGCTCCCAGCCTCGCATTGAGGGTCACGACTTCTGCATCAAACATATCCTGGAAGATAGAAATGCTCCTTTCAAGCAGTGCAGCTATATATCAACAAAGAATGGCCGTCGATGTTCCAATGCAGCCCCGAAATCTGATAAAAAGGATGGGGTTTCGTTTTGTGCAGAGCATGCACGCCGGAATGCATTAGCCCTCCAAGCTCAAATAAAGAAATCAAACCCAGGACCGACCAGTGAGTCTCTGTTGTATCAGCTGAGTACTTATGCCAGAAATGAGCTAGGATCTCAGATACAGGAA…	1506
GDExl11008	G06	6254693	954460	vrk2	Xl	good	1	1	1	1	0	0	0	4	0	IRBH_002_H02	BC041230	vrk2-prov	ATGCCCCCAAGGAGAAGTAAACTCCCTGTTCCTCTTCCAGAAGGATGGAAAGTTACAGACACCAGCAAAAAATCTTGGAGGTTGGGTAAAATGATCGGCAAAGGCGGCTTTGGGCTCATCTATTTAGCTTCTCCACAGTGTGATACACCAGTGGGCGATGATGCAGTCCATGTAATAAAAGTGGAATACCATCAAAACGGACCTTTGTTTTGTGAGTTGAAATTTTACCAAAGAGCAGCAAAGCCAGACAATATTACAAAATGGAAAGCCCATAAGAAACTAGATTATTTGGGCATACCCAAGTACTGGGGATCCGGAGAAACTACATTCAATTCTCAAAGTTACAGGTTTATGGTGATGGATCGACTCGGTGTGGATCTTCAAACAATACTGAACAAA…	1317
GDExl11008	G07	487224	487219	net1	Xl	bad	0	0	0	0	0	0	1	0	1	IRBH_002_H03	BC042313	net1-prov	ATGGCGCCCCCGGCACCTCTCACTCCGCCTTCCGAAAACGCGAAGGACAAGAAGAGGAAAGGGGTTAAAAGGAAGTCATCCGTCAGTAGTTTGGTCGGGGGGCTGTCCACTCCGGAGGGAGGCAATTCGAGAAGGTACTCTCTTAGAAGAGGTAGTTCCTTTACATTTCTGACCCCTAGCAGTCAATGGGATTTTACTCTGAAAAGGAAACGGCGTGAAAAAGATGATGATGCCCTGAGTCTCTGTAGCTTTGATTTCAAGGAGCCAAGCACTAAGAGAGTTCGGCCTCTATCGCGAGTCACATCATTGGCAAATCTAATATCTCCTGTAAGAAATGGCGCAGTCAGACGCTTTGGCCAAACCATCCAGTCATTTACAATGCGAGCCGAAAACAAGTCT…	1731
GDExl11008	G08	6251833			Xl	good	1	0	0	1	0	0	0	2	0	IRBH_002_A05	BC041187	MGC52585	ATGTGGAAAGTGCAGGAGACTTTGGTACTGGAGGAAGAAGAGGAGGAAGAAGACGCCTCTAACAGTTGTGGGACGGGGGAAGACGAGGACGATGGGGACCCCAAGATCTGCCGTGCGTGTGGGGACCGGGCCACTGGGTATCACTTCAATGCTATGACCTGCGAGGGCTGCAAGGGATTCTTCAGGCGGGCCATGAAGAGGAACTTGCGGCTCAGTTGCCCCTTCCAGAATTCCTGCGTCATCAACAAGAGCAATCGGCGCCACTGCCAGGCCTGTCGGCTCAAGAAATGTCTGGACATCGGCATGAGGAAAGAGCTGATCATGTCCGATGCAGCGGTGGAACAGAGACGAGCGCTAATTAAGAGAAAACACAAATTAACTAAATCGCCCCCCACACCC…	1161
GDExl11008	G09	490549	490543	capzb	Xl	good	1	1	1	1	0	0	0	4	0	IRBH_002_A06	BC041233	capzb-prov	ATGACTGAACAACAGCTGGACTGTGCCTTGGATCTGATGAGGCGTCTCCCTCCCCAACAAATAGAGAAGAACCTCAGCGACCTCATTGACTTGGTGCCCAGTCTATGCGAAGATCTCTTGTCTTCTGTCGATCAGCCCCTGAAGATCGCACGTGACAAAGTCTTGGGAAAGGACTACTTGCTGTGCGACTACAACAGAGATGGAGATTCCTACAGGTCTCCGTGGAGTAATAAATACGACCCCCCCTTGGAAGATGGAGCCATGCCGTCCGCTCGCCTGCGCAAACTGGAGGTGGAGGCCAATAATGCCTTCGACCAGTACCGAGACCTTTACTATGAGGGGGGCGTGTCGTCGGTGTACCTGTGGGACCTGGATCACGGCTTTGCGGGGGTGATTCTT…	819
GDExl11008	G10	6254465	974679	pdia6	Xl	good	1	1	1	1	0	0	0	4	0	IRBH_002_A07	BC046867	pdip5-prov	ATGGCGAGAGCGTTTCTTGGTGCAGTGGCCTGCACATTGATCTTGGCTGCAAGTGCCATGTACTCACCCAGCGACGATGTCATCGAGTTGACACTTAGCAACTTTAATAAAGAAGTTATCCAGAGTGACAGTTTATGGCTGGTGGAGTTTTATGCCCCCTGGTGTGGTCACTGCCAGAGATTGACTCCAGACTGGAAGAAAGCAGCTACAGCATTAAAGGGAGTGGTGAAAGTCGGAGCTGTCAATGCTGATCAGCATCAGTCATTGGGTGGTCAGTATGGGGTGCGAGGCTTTCCAACAATCAAAATATTCGGAGCGAATAAGAACAAACCAGATGATTATCAAGGAGGGAGGACGGCCGATGCCATTATAGATGCTGCATTAAACTCACTTCGTTCC…	1329
GDExl11008	G11	6254690	6257613	mfap2	Xl	good	1	0	1	1	0	0	0	3	0	IRBH_002_C08	BC041238	mfap2-prov	ATGAGGTCGGTGTGTCTCCTCCTACTCTGTTTACAAGGGATATTTGCTCAGCTGGAAACGGACCCTCTCTTCCCGTATGACAACAACCCAGATATCCCCAATTATTACTATTATGATGGAGACACAACCGGAACTCCTTTCCAGCCCCCAGACCAAGTTCATCAGCAGAACCCACAACAACAGCAGTTGCAGCTGCAGCTTGACCCAATTGAACAGGAACCTCAGCAGCAGCAGCAGCTTCAGCAACAGCAAGAGATCATCGCTGTGCCCACCCTGGACCCCGCTGTGACTGAGCCGACAGAGCCGGGACCTCTGGATTGTCGGGAGGAGCAGTATCCATGTACCCGTCTGTACTCAGTACACAAACCCTGCAAGCAGTGCCTGAATCAAATCTGCTTC…	582
GDExl11008	H01	6256329			Xl	good	1	1	1	1	0	0	0	4	0	IRBH_001_D09	BC041199	MGC52643	ATGTGTGACGACGATGAGACTACCGCTTTGGTGTGCGATAACGGTTCTGGCTTAGTGAAAGCTGGTTTTGCCGGAGACGATGCTCCCCGTGCTGTGTTCCCTTCCATTGTGGGACGTCCCCGTCACCAGGGTGTCATGGTTGGTATGGGCCAGAAAGATTCCTATGTAGGGGATGAAGCCCAGAGCAAGAGGGGTATTCTGACCCTCAAGTACCCAATTGAGCATGGTATCATCACCAACTGGGATGACATGGAGAAGATCTGGCATCATACCTTTTACAATGAGTTGCGTGTGGCCCCTGAGGAACACCCCACCCTGCTCACAGAGGCACCTCTTAACCCCAAAGCCAACCGTGAAAAAATGACACAGATCATGTTTGAGACCTTCAATGTTCCAGCA…	1134
GDExl11008	H02	975787	975781	serpinc1	Xl	good	1	0	1	1	0	0	0	3	0	IRBH_001_F10	BC041211	serpinc1-prov	ATGTATCTGCTTTCATTGTTGCTTCTCAGCCTCTTGGGCTCAGCATACCTCCAGCCACAGCATGCTGACATATGCCTGGCAAAACCTAAAGATATACCTCTGACTCCCATGTGTGTCTACCGGAAACCTCTGGAGGTGGTTGAAACCGAGGAAAAGGAGAAAGAACCTACAACGCAAGAACAGAAGGTTCCTGAGTCCACTAACCCTCGTGTATATGAGCTCTCCCAGGCCAATGCTAAATTTGCAATTGCTTTCTATAAAAATCTCGCTGACTCCAAGCGTGACAAAGAAAATATCTTTATGTCACCCCTGAGCATCTCTCAAGCCTTTACAATGGCAAAACTGGGTGCCTGCAATAACACACTGAAGCAACTTATGGAGGTATTCCACTTTGACACA…	1371
GDExl11008	H03	6253912	965953	gatad1	Xl	good	1	0	1	1	0	0	0	3	0	IRBH_001_G11	BC044066	odag-pending-prov	ATGCCGCTGGGACTAAAGCCAACATGCAGCATGTGCAAAACAAACACATCTTCCATGTGGAAGAAAGGAAGCCAAGGCGAGATCCTGTGTAATAACTGCAGCGGCAAGAGCAGCACTGCTGCTGGTGGAAACAACAATAACAACAGCAGCAGCAGCACAAGTGGTAGCAGCTCTTATACCGGCACAACCTTTGCAAGTACTTCCACCTCCCAGCAGAGTAATGGTGGAAACACTAAACAGTCGAAGCAGGAAATCCACCGCAGATCAGCTCGACTCAGGAACACCAAGTACAAAGCTACGCCGGCTGCTGAAAAGAAGGTTTCTACTAAAGGAAAGGGCAGGAGGCACATATTCAAACTGAAAAATGGCCTCTACTACCAGATTGGAGATGTGGTTTCT…	738
GDExl11008	H04	1018219	1018212	calr	Xl	good	1	1	1	1	0	0	0	4	0	IRBH_001_G12	BC044068	crc	ATGGCGCGCGCTGCCCTTCTCGTCCTGCCGCTCCTCGCGGCTCTGTGCATCGCAGAACCCGCCGTCTACTTCAAGGAAGAGTTCACTGACGGAGATGGCTGGACGCAGCGCTGGGTAGAATCAAAGCACAAAACTGACTATGGAAAGTTCAAGTTAAGTGCCGGGAAGTTCTACGGAGACTCCGAGAAGGACAAAGGTCTCCAGACAAGCCAGGACGCCCGCTTCTATGCCATGTCTTCTCGCTTTGACTCCTTCTCCAACAAAGATCAGACCCTGGTCGTTCAGTTTTCAGTGAAGCACGAGCAGAACATCGACTGTGGCGGTGGATACGTGAAGCTTTTCCCTGCAGCCCTGGAACAGACTGAAATGCACGGAGAATCCGAGTACAACATCATGTTC…	1257
GDExl11008	H05	949708	949704	purb	Xl	good	1	0	1	1	0	0	0	3	0	IRBH_002_A02	BC041305	purb-A	ATGGCGGACGGGGATAGTGGGAGTGAGAGAGGGGGCAGCAGCGGAGGCCCCAGCGGCTTTTCCCAGCACATGTCCCGAGAGCAGGAGACCCAAGAACTGGCCTCCAAGCGACTGGACATCCAGAACAAGCGATTCTACCTGGATGTAAAGCAAAACGCTAAGGGTCGCTTCATCAAGATCGCAGAGGTCGGAGCCGGGGGCTCCAAAAGCCGCCTGACCCTGTCTATGGCTGTGGCTGCGGAGTTCCGCGACTACCTCGGGGACTTTATCGAACACTACGCCCAGCTGGGACCCAGCAGCCCGGAGCAGATCGCTCAAGCCTCTGGAGAGGACGGGGCTGGAGGGCCGGGCGGTCCCCGTCGAGCTCTGAAAAGCGAATTCCTGGTGCGGGAGAACCGC…	987
GDExl11008	H06	986357	986352	tmed2	Xl	good	1	1	1	1	0	0	0	4	0	IRBH_002_A03	BC044095	rnp24-prov	ATGTTCACGCTTTCTGAACTCGTGACCCTGCTCGCTTTCTTTTCCGCCACGGCGTCTGGTTATTTTGTCAGCATAGACGCTCACGCGGAAGAATGCTTCTTCGAGCAGGTCACGTCGGGTACCAAGATGGGCCTTATTTTTGAGGTGGCGGAGGGGGGATTTCTGGACATCGACGTAGAGATTACAGGTCCAGACAACAAAGGCATATATAAAGGAGACAGAGAGTCCAGTGGAAAATACACGTTTGCAGCCCACATGGATGGAACATACAAATTCTGTTTTAGCAATAGGATGTCCACAATGACTCCTAAGATTGTAATGTTTACTATTGATATAGGAGAAGCCCCGAAAGGTCAAGACATGGAAACAGAAGCACATCAAAACAAGCTGGAAGAAATG…	606
GDExl11008	H07	974211	974205	rpl10a	Xl	good	1	1	1	1	0	0	0	4	0	IRBH_002_A04	BC041308	rpl10a-prov	ATGAGTAGCAAAGTGTCTCGAGATACCCTTTATGAAGCAGTGAGAGAAGTGCTGCAGGGATCAAAGAAGAAGAAGCGAAAGTTCCTTGAAACTGTGGAACTTCAGATCAGCCTCAAAAACTATGATCCCCAAAAGGACAAGCGGTTTTCTGGCACAGTCAGGCTGAAGTCTACTCCTCGTCCAAAATTCTCATTGTGTGTCTTGGGAGACCAGCAACATTGCGATGAAGCAAAAGCTGTTGATTTACCACATATGGATATTGAGGCACTTAAGAAGCTTAACAAGAACAAGAAACTGGTCAAGAAGCTCGCTAAAAAGTATGATGCCTTTCTGGCTTCTGAGTCACTCATTAAGCAAATCCCACGTATATTGGGGCCTGGACTGAATAAGGCTGGAAAG…	654
GDExl11008	H08	6255765	6071380	tpm2	Xl	good	1	1	1	1	0	0	0	4	0	IRBH_002_B05	BC041219	LOC398674	ATGGAGGCGATTAAGAAGAAGATGCAGATGCTGAAGTTGGAGAAGGAGAATGCGATTGATCGAGCGGATCAGGCCGAGGCGGATAAGAAACAGGCGGAGGATCGGTGCAAACAGATAGAGGAGGAGGTGATGGATTTGCAGAAGAAGACAAAAGGCACCGAGGATGAGGTGGAGAAATATTCTGAGTCAGTGAAGGATGCTCAGGAGAAGTTGGAGATGGCGGAGAAGAAGGCCACTGACGCTGAGGCTGAAGTAGCATCCTTGAACAGGCGCATCCAGCTGGTAGAGGAAGAGTTGGACCGCGCTCAGGAACGTCTTGCGACCGCTCTGCAGAAACTGGAAGAAACAGAGAAAGCAGTGGATGAGAGCGAGAGAGGAATGAAGGTCATTGAGAACAGG…	855
GDExl11008	H09	6254941	971738	ghitm	Xl	good	1	1	1	1	0	0	0	4	0	IRBH_002_B06	BC041226	ghitm-prov	ATGTTTGCAGCAAGGTTAGCCTGTATGCGGAGCCTGCCTGTGTTGGCCTTCCGCCCAGCAATAACTCACGGCTCTCCATTCCTGAGAAATTCTGCACTGAAAACAAACCAATGTATTTTGCAGCCTAACCAGGGTTATGCATCAAAAACCAGGTTTGGGTTGCGCCGTGTTAAGTCTGCCCGTGAACAAATCAAAGAGGCTGCATTTGAACCATCAATGGATACAGCTGCTCGATTTGACACAACCGGCAGGCTCATAGTCGCAGGAGGTGCTGTGGTTGGCCTTGGTGCTCTTTGTTATTATGGACTGGGAATGTCCAATGAAATTGGTGCCATAGATAAGGCTGTTATTTGGCCTCAGTATGTGAAAGAGAGAATTCGATCTACCTACATGTATTTT…	1044
GDExl11008	H10	952604	952597	rcbtb2	Xl	good	1	0	0	1	0	0	0	2	0	IRBH_002_B07	BC044119	chc1l-prov	ATGGTGGATGTTGGAAAATGGCCAATCTTTGCCCTTTGCCCGCAGGAAGTCCTGAAGTTTATTCAACAAGCCTGTGTTTTTGGGGCTGGAAATGAGGTTTTGTATATTACAAAAAATGATGAGGTATTTGTGATGGGTACTAACAGCAGCGGCTGTTTAGGGACTGGTGATGCGCAAAGTATAATTGAACCACGACGTATAGATATGCTTTCAGGGAAGAGGATAGTCAGCCTGAGTTATGGAAGTGGGCCACATGTTGTCATTGTAACGTCTGATGGAGAAGTGTATAGCTGGGGTCATAATGCTTATAGCCAGCTGGGAAATGGCTCAACCAACCAAGCCCTAAGTCCGTGCCAAGTTTCCACTAACTTAATAAACAAGAAGGCTCACAGTGTGGCC…	1581
GDExl11008	H11	491690	491685	slc25a1	Xl	good	1	0	0	1	0	0	0	2	0	IRBH_002_D08	BC041303	slc25a1-prov	ATGGGCTCCACGTCCGGCTCCTCTTGCCTCCCACAGGCTCGATCACCTCTCTTTGCCCTCATGGGATCGCCCGTGCCAGTCGGGGCTCGATCTCTGGCTGCCGCCGCTCCTGCAGGAGGTTCCAAACTTACTCACCCGGGGAAAGCCATCCTGGCAGGTGGCCTTGCTGGCGGGATAGAAATCTGCATTACATTCCCTACAGAATATGTCAAGACACAGCTACAGCTTGACGAGAAGGCAAATCCCCCGCGGTATCGAGGCATATGGGACTGTGTGAAACAAACAGTGGATGGCCATGGAGTCAAAGGGCTATATCGAGGTCTTAGTTCCTTGCTGTATGGATCCATCCCTAAAGCTGCTGTTAGGTTTGGAATGTTTGAGTTTTTAAGCAATCGGATG…	999
GDExl11009	A01	6256363			Xl	good	1	1	1	1	0	0	0	4	0	IRBH_002_D09	BC044087	MGC52717	ATGAAGATCTGGACATCGGAGCACGTGTTCGACCACCCATGGGAGACTGTAACAACAGCCGCCATGCAGAAATATCCCAATCCCATGAACCCAAGTGTAGTTGGGGTGGACGTATTGAACCGGCACGTTGACTCCAGCGGCAAACTGCACAGTGAGCGGCTTCTCAGCACGGAGTGGGGTATGCCATCCCTGGTCAAGTCGATTATTGGGGCATCCAGAACAAACACCTACGTTCAAGAACATTCCGTGGTGGATCCCGTAGAAAGAACAATGGAGCTAAAATCCTCCAATATAACATTCACAAACATGGTGTCCGTGGATGAAAGGCTTGTTTATAAACCTCACCCCCAAGACTCTGGAAAAACCGTGCTCACGCAGGAAGCCATCATTACAGTGAAA…	585
GDExl11009	A02	6251888	978297	rps3	Xl	good	1	1	1	1	0	0	0	4	0	IRBH_002_F10	BC041299	rpls3-b	ATGGCGGTGCAGATCTCCAAGAAGCGGAAGTTTGTCGCTGACGGCATCTTCAAGGCTGAACTCAATGAGTTTCTCACTCGGGAGTTGGCTGAAGATGGCTACTCCGGTGTAGAGGTCAGAGTTACCCCAACCAGGACTGAAATTATCATTCTTGCTACCAGAACCCAAAATGTTCTGGGTGAGAAGGGTCGGCGTATCCGTGAGCTGACTGCCGTTGTTCAGAAGAGGTTTGGTTTCCCTGAAGGAAGTGTTGAGCTTTATGCTGAGAAAGTTGCCACAAGGGGTCTGTGTGCCATTGCCCAAGCTGAATCTCTACGTTACAAACTCCTTGGGGGTCTGGCTGTGAGGAGAGCTTGCTATGGTGTCCTCCGTTTCATCATGGAGAGCGGAGCCAAGGGT…	741
GDExl11009	A03	6078654	1008612	itm2a	Xl	good	1	0	1	1	0	0	0	3	0	IRBH_002_G11	BC044320	MGC52743	ATGGTGAAGATTGCGTTTAGTTCGCCCTTCGCGGGCAAGAAGCCTAGCAAAGACGCCGAGGCCTTAGTGGCTGAAACGGATACTGAATTTGCTTCTCAAGGGACCGAAAATTCAACTGGAAGATGTCTGCTTACCCTCTTGGGTCTTGCTTTCATATTAGCTGGTCTAATAGTTGGTGGTGCTTGTATCTATAAATACTTTATGCCCAGGCACAAGATCTATGAAGGAGTAATGTCTTATTCAGAGCAGCAGCATGATCTTGCCGAGGAGCCTTATTACCTTCCTGTCTCAGAAGAAGCTGACATCAGGGAAGAGGACAATGTTGCACTGATTACTGTTCCTGTACCAAACTTTTCAGATAGTGATCCAGCAGCTATACTTCATGATTTTGATAGACTT…	744
GDExl11009	A04	6251836			Xl	good	1	1	1	1	0	0	0	4	0	IRBH_003_A01	BC040973	MGC52856	ATGTCTATCGGGGTACCAATTAAAGTTCTTCATGAGGCTGAAGGCCACGTTGTGACGTGTGAAACCAACACTGGAGAGGTGTACAGGGGAAAATTGATTGAAGCAGAAGATAATATGAACTGCCAAATGTCCAACATCACTGTGACGTATAGGGATGGAAGAGTGGCACAGCTAGAGCAAGTCTACATCCGAGGCAGCAAAATCCGTTTCCTCATTCTCCCAGACATGTTGAAAAATGCACCCATGTTAAAGAGTATGAAGAATAAAAACCAGGGTTCGGGTGCAGGTAGAGGGAAAGCAGCCATCCTCAAAGCCCAAGTGGCAGCGAGAGGAAGAGGCCGTGGGATGGGACGCGGGAATATCTTCCAAAAACGGCGATAA	381
GDExl11009	A05	6253782	483001	slc16a3	Xl	good	1	1	1	1	0	0	0	4	0	IRBH_003_D02	BC044330	mct3-prov	ATGGGAGGAGCAGTTGTGGATGATGGGCCAACTGGCGTCAAGGCCCCAGATGGTGGATGGGGATGGGCTGTTCTGTTTGGCTGTTTTGTAATCGCTGGGTTCTCATATGCTTTCCCCAAAGCTGTCAGTGTGTTTTTTAAAGAATTAATTCGGGAGTTTGGGATAGGATACAGTGACACAGCATGGATATCTTCTATCTTACTGGCTATGCTTTATGGTACAGGCCCAATTTGCAGCATCTGTGTGAATCGCTTTGGCTGTCGCCCAGTAATGATTGTTGGTGGTCTCTTTGCTTCTTTTGGAATGGTGGCTGCTTCTTTTTGCACAAGTATTATCACAATTTACCTCACTGCTGGGGTCATAACAGGTTTGGGCCTTGCCCTCAATTTCCAGCCTTCT…	1419
GDExl11009	A06	996175	996173	zbtb34	Xl	good	1	0	1	1	0	0	0	3	0	IRBH_003_D03	BC044333	MGC53639	ATGGACAGCAACAGCTACATTCAGTTTGATGTGCCGGAGTACAGCAACACCGTTCTGAGCCAACTAAACGAGCTGCGGATGCAAGGGAAACTATGCGACATTGTCGTCCATATTCAGGGTCAGCCGTTCCGAGCGCACAAGGCCGTGCTGGCCGCTAGTTCTCCTTATTTCCGAGACCATTCGGCATTAAGTACCATGAGTGGCTTATCTATATCGGTTATCAAGAGCCCCAATGTCTTTGAGCAGCTGCTTTCCTTCTGCTACACTGGAAGTATGTCGGTGCAGTTGAAAGACGTGGTGAGTTTTCTGACGGCGGCCAGCTTTCTTCAGATGCAGTGCGTCATTGACAAATGCACCCACATACTGGAGACCATTCATTCAAAAATCAGCGTCGTGGAG…	1473
GDExl11009	A07	950129	950122	zfand6	Xl	good	1	1	0	1	0	0	0	3	0	IRBH_003_E04	BC042359	awp1-pending-prov	ATGATTATGGCGCAGGAGACAAACCACAGCCAAGCACCACTACTATGTTCAACAGGTTGTGGCTTCTACGGTAATCCTCGAACGAATGGTCTCTGTTCCGTGTGCTATAAAGAGCATCTACAGAGGCAAAACAACAGTGGTGGGAGAAATAGTCCTCCAGTTGTGTCGGTAGGAAGTGGAGTGGAGGCATCAACCCCACAGAATGCAGAGAGCTCACAGGCAGGTGATGTAGCAGATCCTGTGGTTCCACAGACTACACAGGCCAGCTCGTTGCCACTTTTGGAAACTGGGTCGTCATCTTCACAAGCTGAAAATGCAGATAGCAGAACTACAGATACAAAAGAAATACAAGCTGCAACATCAGACAGTTCACAGAACTCCTCCGAGGAGCTTGAACGC…	615
GDExl11009	A08	999960	999953	rpn1	Xl	good	1	0	0	1	0	0	0	2	0	IRBH_003_E05	BC044106	MGC52808	ATGGAGCGGTCAGCTGTTTTCTTCCTTTGCTTCGTGGCAGCCATCGCTGTCTCCTCCAGGGCGCAGGACTTGGTGAATGAGGATGTCAAGCGCACCGTGGACCTCAGCAGCCATTTAGCTAAAGTGACGGCGGAGGTTACTATTTCCAACCCGGGACCGGGCGCCGTTCATTCCTTTCTGGTGGCTCTGGAGCCCGAGCTGGGCAGCCATCTGGCCTACCTGGGGGTGAAAGGGGAGGATCAAGAAGAAGGAACCCTTGAAATACAAGAAACAAAAGTAAAAGGCAAAAGTGGTTTACAATACATGGTGCATTTTGGATCCTCACTTGCCCCTGGAGCCAAAACCAAAGTGACCGTCGAGACAGTCTTTACACATGTGCTTCAGCCCTATCCCACCCAG…	1788
GDExl11009	A09	946923	946915	gnl2	Xl	good	1	0	1	1	0	0	0	3	0	IRBH_003_E06	BC042350	1i973-prov	ATGGTGAAGCCGCGTTTTAAGGGAAGGAGTACGATCAATCCTTCTACCGCCAGCAGCAATCCTGATCGTGTGAAGGGTGCTGGGGGTAACAACATGAGGGACCGGGCAACAATCAAGAGGCTTAATATGTACCGTCAGAAAGAGCGGCGGAACGACCGTGGGAAAGTTATTAAGACCTTGCAGTACCAATCATCAGTCACCCCTGGAACTGTTGCCAGGGTGGAACCCAATATCAAATGGTTTGGGAACACTCGTGTTATTAAGCAGTCATCTTTGCAAAAGTTTCAAGATGAAATGGATTCAGTCAGGAAAGATCCATACAGGGTGGTGATGAAGCAGACCAAGCTGCCTATGTCTCTTCTGCATGATCGTGTAAAACCTCATAATTCCAAAGTTCAC…	2124
GDExl11009	A10	6053022	6052813	myc	Xl	mixed	0	0	1	0	1	0	1	1	2	IRBH_003_E07	BC041189	myc-a	ATGCCTCTTAATGCCAATTTTCCCAGCAAGAACTACGACTACGATTATGACTTGCAGCCCTGCTTCTTCTTTCTGGAGGAGGAGAACTTCTACCACCAGCAAAGCCGACTGCAGCCGCCGGCCCCCAGTGAGGACATCTGGAAGAAGTTTGAGCTGCTCCCCACCCCGCCCTTGTCACCCAGCCGCAGATCCAGCCAGTCCAGCCTTTTCCCCTCCACGGCTGATCAGCTGGAGATGGTGACCGAATTCCTGGGAGGGGACATGGTCAACCAGAGCTTTATCTGCGAGGCGGATGACGAAGCCTTGCTGAAGTCCATCGTCATACAGGACTGTATGTGGAGTGGATTTTCGGCTGCGGCCAAGCTGGAGAAAGTGGTGTCTGAGAAGCTGGCGTCCTAC…	1260
GDExl11009	A11	478775	478770	fga	Xl	good	1	0	0	1	0	0	0	2	0	IRBH_003_F08	BC041754	fga-prov	ATGACTCAGTGGGCAGCCCTAATTACATTGCTTCTCTGCTTTGCAGGCAGTGTATGGTCTGAAGGAGAAGGCGGCATTGAAGCACAGGGAGGAAGCATACGTGGTCCTAGAATAATGGAATCGAAAGCAGAATCTGACTGCAAGCAGGAAAAGAACTGGCCTATCTGTTCAGATGAAGACTGGGGTCCCAAATGTCCTTCTGGGTGCAGAATTCAAGGATTAACTGATAAAACTGATAAAGATTTTGCCAAGAGAATTGAAACAATTAAACAAAAATTTAAGGATGGAGAAATCAGTTACAAAAGTATAGATGTGCAAACCAAGCAAACATATGAGAATCTCAAGAATAACCTTATACAAGCCCAGCAAAGTGACGGAAAGTATAATCAAGCATCTGAG…	2283
GDExl11009	A12	5760801	5760737	dyrk1a.2	Xl	bad	0	0	0	0	0	0	1	0	1	IRBH_003_F09	BC044104	dyrk1a-prov	ATGTCGAGCCAGCACAGCCACGCTCCTTTTTCCAGCCTTCAGTCAATGGCTGATCATCAGCAGGGCCTGCCTGATATGACCATTTTACAGAGGCGGATTCCATTAACCTTTAGAGAATCAGCAGCTGCACCACTAAGGAAGCTTTCGGTGGATTTAATAAAGACTTACAAGCACATAAATGAGGTGTATTATACTAAAAAGAAGCGACGAGCTCAGCAGGTGCCACCTGAAGACTCCAGCACGAAGAAGGAGAGAAAAGTATTCAATGATGGCTTTGATGATGACAACTATGACTATATTGTAAAAAATGGCGAAAAGTGGATGGACCGGTATGAAATAGATTCCCTCATTGGAAAAGGATCCTTTGGACAAGTGGTAAAGGCATATGATCATCACGAT…	2016
GDExl11009	B01	1012968	1012964	cadm3	Xl	good	1	1	0	1	0	0	0	3	0	IRBH_002_E09	BC044084	necl1-pending	ATGCATCACCCTGTAATCCTTCTCCTGTGCCTCTCCAGTCTCGCTGGGGCAGCCAACCTACCTCCTGAAGACCTCAGCCAGCCAGTCACGGCAGATGTGATCGTCCCCACAGGAGGTACAGCAATTCTCAAGTGTACAGTGCAGGAACACCTAGAGTCTTCACTCCAATGGTCTAACACTGCTCAGCAGACTCTTTACTTTGGAGAGAAAAGAGCCTTACGGGACAACAGAATCCAGCTGGTCCATTCCAGCCCCAATGAGCTGACCATCAGTATCAGTAATGTGGTATTGTCTGATGAGGGCGAGTATACTTGCTCAATCTTTACTATGCCGGTGAGAACAGCCAAGGCTGTGGTTACAGTTTTAGGCGTGCCACAGAAACCACAGGTTTCTGGGTTT…	1185
GDExl11009	B02	1006426	1006422	tex261	Xl	good	1	1	1	1	0	0	0	4	0	IRBH_002_G10	BC041231	tex261-prov	ATGTGGTTCATCTATGTCCTCAGCTGGCTGTCCCTGTTTGTTCAGGTGGCCTTTGTCACTCTGGCTATTGCTGCCGGACTGTACTACTTGGCAGAACTTATAGAGGAATACACGGTAGCCACCAGCAGGATAATAAAGTACATGATATGGTTTTCTACAGGGGTGCTCATCTGCCTCTACTTGTTTGAGAAATTCCCAATCATTATGATTGTAGTCGGGCTCTTCACTAACGTAGTGTACTTTGGCTTGCTGCAGACGTTCCCTTTCATAATGCTCACATCCCCCAACTTCATATTATCCTGTGTTCTGGTGGTGCTGAATCACTACTTGGCTTTCCAGTACTTTGCTGATGAATATTACCCGTTCTCAGAGGTCCTCACTTATTTCACCTTCTGTCTG…	591
GDExl11009	B03	984880	984875	cdkn2aip	Xl	good	1	0	0	1	0	0	0	2	0	IRBH_002_H11	BC044102	cdkn2aip-a	ATGGCGGACGACGTGAGTGAGTTCCTGGGCCAGAACCCTGAAACAGCTGCCTGGCTGGAGCTTGTCCACGGGGAGTGCGAGTCGGACAAGTTGTGGCGGTACCGTAAGGAATTTATTCTACGGAACCTGAGCGATGTGTGCGGGGAAGCAGAGGTCCCGCCGCCCCCTGAGACCAACCACAAGGCCTTGGACCGACTGCTCGCCTACTCTATGGTGTGGGCCAATCACGTGTTCACGGGCTGCAGGTACCCCCTTCCAGTTATGGAAAAAGTGCTTAAAATGGCAGAAAATATTAAGGTGACTGATGCACCAACTCATACAACACGCGATGAACTGGTTGCCAAGGTGAAGAAAAGAGGGATTTCAAGTAGCAATGAAGGGGTAGAAGAGGAACCATGC…	1197
GDExl11009	B04	957436	957431	ctps1	Xl	good	1	0	1	1	0	0	0	3	0	IRBH_003_B01	BC044325	ctps-prov	ATGAAGTATATACTGGTTACAGGTGGAGTCATCTCTGGCATTGGCAAAGGGGTCATTGCCAGTAGTGTTGGGACCATTTTGAAATCAAGCAACCTGCATGTGACTTCAATCAAAATTGACCCCTACATCAATATTGATGCAGGGACCTTCTCCCCGTATGAACATGGGGAAGTATTTGTGCTGGATGATGGAGGTGAAGTGGATCTCGACCTTGGCAATTATGAACGTTTTCTAGACATTCGGTTAACAAAAGATAATAATTTAACAACTGGAAAAATCTACCAGTCTGTTATTAACAAGGAGAGAAAAGGCGATTACCTTGGAAAAACAGTTCAAGTTGTTCCTCACATCACAGAGGCAATCCAAGAGTGGGTAATGAGACAAGCGCTTATTCCAGTG…	1776
GDExl11009	B05	6078375	978163	palmd	Xl	good	1	1	1	1	0	0	0	4	0	IRBH_003_E02	BC045267	palmd-prov	ATGGAAGAAGCTGAGCTGCTGAAGGAGAGACTCCAGGCTATAACTAATAAAAGAAAAATACAAGAAGATATTGCACAGAGGAGGATACAAATTGAGGAAGAGAAATTAAAGCTACATCATTTAAAGAAAAAAGCTCTTAGGGAAAAATGGCTCTTAGATGGATTAAGTACCCTGTCGTCAGAGGAACAAGAAGATATGCTAAGACAGACTCAAGCAGATCAGCAACAAATCAAACACCTCGAGAGCAGCACTGACAGACTTGAGCAAGAGATTGATGGTCTGGAAAAAGAAGAACTTCAGGTATCTACCAAAGAAGTGTGTGTGCTTCAGAGGCTGAAGTCTGTTGAAAGAACTACAGAGGATATCATAAAGGCGGTGAAAGCAGAAGTCCGTGAAGAG…	1608
GDExl11009	B06	6253781			Xl	good	1	0	0	1	0	0	0	2	0	IRBH_003_E03	BC044332	dscr1-prov	ATGGAGAAAGCTTTCCGGGACTTGGCAGCGCAGATCGGAGCCGCAGCGGCAGAGTCGCCCCCGACAGCCAACGACTGGGATTTCCTTGACATAGACATGGAATCTATCGACCTCCGGGCCCTGCCCACCGCTCTCATCGGCTGCAGCCTGGAGCCCTCTGTCTTCTACGATGGGATCTACCGGACGAAATTCGAATCGCTCTTTAAGGCCTATGACAAGGAAGCCACCTTTCAGTATTTTAAGAGCTTCAAGCGGGCGAGGATCAACTTCAGCAATCCCATCTCTGCGGCTGAGGCCAGGATCCAGCTGCACAAGAGCGAGTTCCTGGGGAAGGAGATAAAGCTGTATTTTGCTCAGACGCTGCACATCGGAAGCCCCCATCTGGCTCCACCAAATCCA…	696
GDExl11009	B07	970657	970651	ndufb5	Xl	good	1	1	1	1	0	0	0	4	0	IRBH_003_F04	BC041310	ndufb5-prov	ATGGCGGGGATGAGCCTGCTAAGCTCGGCAGTGGCTGCTGCAAGGCGCTTGCCCTTCACTAACCGCGGGTTGTTTGCTGGATGCGTTCTCAGGAAGAGTCTACCGCAGCCGGGGAATGTGTCTGTGCGATTTGGCAGCCATGGAAAAAGACTGTTTGTAATGCAGCCTTCCCATTTCTATGACAGGAGATTTCTGCGTCTGCTGAAATTCTATATTTTGTTAACTGCAGTACCTGCAGCTGCATTTATAACTTTTGTCAACATTTTCATTGGTGAAGCAGAGCTAGCAGAAATTCCAGAAGGTTATGTTCCAGAGCATTGGGAATATTACAAGCATCCAATCACTCGGTGGCTTTGTCGCAACGTGTTTGACTCCCCTGAAAAGGAATATGAAAAAATG…	561
GDExl11009	B08	5827101	5827097	lin7c	Xl	good	1	1	1	1	0	0	0	4	0	IRBH_003_F05	BC041249	lin7c-prov	ATGGCTGCCGTGGGAGAGCCCGTTCGCTTGGAGAGAGATATCCTCAGGGCCATCGAGTTGCTAGAAAAGCTGCAGAGAAGCGGAGAGGTGCCCCCACACAAGCTGCACGCGCTACAGAGAGTCCTACAGAGTGATTTCTGCAACGCCATCAGGGAGGTTTATGAACATGTGTATGAAACTGTGGATATCAGCAGCAGCCCAGAAGTGAGAGCAAATGCCACAGCAAAGGCTACTGTGGCTGCATTTGCTGCAAGCGAAGGCCATTCCCACCCCCGAGTGGTGGAGCTCCCCAAAACAGAAGAGGGCCTGGGATTCAACATAATGGGGGGGAAAGAGCAGAACTCTCCCATCTACATCTCTCGTATTATTCCTGGTGGGATTGCAGATCGACATGGAGGA…	594
GDExl11009	B09	6254939	6257750	nupl1	Xl	good	1	0	1	0	0	0	0	2	0	IRBH_003_F06	BC041268	nupl1-prov	ATGGCCTCCGGTTTCGCGTTTGCTGCGGCGGCCGGCACCGCTACACTGAACCCAGCGGCCGGAGCCGTAGCGCCTTTTTCTTTCGGGGGAACCCCGGCAGCAAGTAACACTGGCACAACTGGAGGACTTGCCTTTGGCGCATTTGGTGCAGCTGCAACCCCTGCAACAACTACAGCTGCAACAGGACTTGGAGGAGGGCTCTTTGGAGCAAAACCTGCCACTGGATTTACATTGGGTGGAGCAAATACAGCCACTGCTACAACTACATCAGCTTCCACAGGTTTTAGCATTGGTTTCAACAAACCAGCAGGATCTGCTACACCATTCTCTCTGCCAGTTACTTCTACCTCTTCTGGGGGCCTCTCCTTGGCTTCTGCTCTTACATCTACTCCAGCTACA…	1683
GDExl11009	B10	1017506	1017497	myod1	Xl	good	1	0	1	1	0	0	0	3	0	IRBH_003_F07	BC041190	myod1-a	ATGGAGCTGTTGCCCCCACCACTGCGGGACATGGAAGTCACTGAGGGATCTCTCTGCGCCTTCCCGACCCCCGACGACTTCTACGACGACCCCTGTTTCAATACCTCAGACATGAGTTTCTTTGAAGACCTGGACCCCAGGCTGGTGCACGTGACTCTTCTGAAACCAGAGGAACCCCACCATAACGAGGATGAGCACGTGAGGGCCCCCAGTGGGCACCATCAGGCTGGCAGGTGCTTGTTGTGGGCATGCAAAGCCTGTAAGAGAAAGACAACCAATGCCGACAGGAGGAAGGCCGCCACTATGAGGGAGAGAAGGAGACTCAGCAAGGTCAATGAAGCGTTTGAGACCCTGAAGCGATACACCTCAACTAACCCCAACCAAAGGCTCCCCAAAGTG…	870
GDExl11009	B11	996134	996130	atp1a3	Xl	good	0	0	1	0	0	0	0	1	0	IRBH_003_G08	BC043743	atp1a3-prov	ATGGGGTACGGACGGTCAGACAGTTACCGCGTAGCCACCACGCAGGACAATAAAGATGAAAAATCCCCTAAGAAGGGTAAGGGGGTACCAAAGAAAGAAATGGATGATCTCAAGAAAGAGGTGGCCATGACAGAGCACAAAATGTCAGTTGAAGAAGTATGCAGAAAATACAATACAGACTGTGTGCAGGGGCTTACACTCAGCAAAGCAGCAGAGATTCTGGAACGTGATGGACCTAATGCCCTCACCCCTCCTCCCACAACCCCTGAGTGGATAAAGTTTTGCCGCCAGTTATTTGGAGGGTTCTCCATTCTACTGTGGATCGGGGCTATTCTCTGCTTCTTGGCTTACAGCATCCAGAAGGGTGTGGAGGATGATCCTGCAGGCGACAATCTGTAT…	3078
GDExl11009	B12	6254070	1019522	fkbp9	Xl	good	1	0	0	1	0	0	0	2	0	IRBH_003_G09	BC043741	fkbp9-prov	ATGGCTTTTAGACAGAGAACAAGCCCGGCAGCCTTCCCCAGTTCGGTGGTGCTGGGCAACCGCTGGCCGGTTCTGGCCCTTCAGGCTGCTTTCCTTGTGAGCTTCGTAACTTGCAACGATGCCCCACCGGTGCCTGACGACCAACTGCACATAGAGAAGCGATGGGTGCCCGATACCTGCCAGCGACATGTCACAGAGGGAGACTTTGTGCGGTACCACTACCATGGAACCTTCCCCGACGGGACTAAGTTCGACTCCAGTTATGATCGGGGCTCCACATATAATGTATTTGTGGGTAAGGGCCAAATCATAGCCGGGATGGACAAAGCCCTCCTGGGGATGTGTGTCAATGAAAGACGATTTGTAAAGATCCCGCCCACTCTTGCCTATGGAAGCAAG…	1758
GDExl11009	C01	6256358	5806724	herpud2	Xl	good	0	1	0	0	0	0	0	1	0	IRBH_002_F09	BC044318	MGC52715	ATGACATGCCAGCCTGTGATGGATTGCCCTGTAACTTTGGTTATTAAAGCTCCAAATCAAAAATATGATGACCAAACCATTAACTGCTTTCTGGACTGGACTGTGGAAAAATTAAAATCTCATCTCTCAAAAGTATACCCCAGCAAACCGTCAGCCAAGGATCAAAGACTTGTATACTCTGGAAAGCTGCTTCTTGATCATCTTCTGCTGAAAGATGTTCTGAGGAAACAAGATGAATATCACATGGTTCATTTAGTGTGTGCCTCCAGGACTCCTCCCAGCTCCCCCAAAGCCAGCAAGAGCAGCAAATCTATGGGAACTTCAAGCAGCGGCAGATCTAGTTCTTCAGGATCAGCCAACCCTGGTTCTACAAGTCAAGACACATCATCCACCTACCCT…	1197
GDExl11009	C02	865283	479582	hdac1	Xl	good	1	1	1	1	0	0	0	4	0	IRBH_002_H10	BC041296	MGC53583	ATGGCGCTGAGTCAAGGAACAAAGAAGAAAGTGTGCTATTACTATGATGGTGATGTTGGAAATTATTATTATGGACAGGGGCACCCAATGAAACCTCATAGAATTCGCATGACACACAACCTGCTGCTCAACTATGGACTTTACCGGAAAATGGAGATCTATAGACCACACAAAGCCAGTGCAGAGGAGATGACAAAGTATCACAGTGATGATTATATCAAATTCCTGCGCTCCATACGACCAGACAATATGTCTGAATACAGTAAACAGATGCAGAGATTTAATGTTGGTGAGGACTGTCCTGTGTTTGATGGCCTATTTGAGTTCTGCCAGCTCTCTACAGGAGGCTCTGTAGCAAGTGCTGTTAAACTAAACAAACAACAGACGGACATTTCAGTG…	1443
GDExl11009	C03	495123	495118	fus	Xl	good	1	0	1	1	0	0	0	3	0	IRBH_002_A12	BC044319	fus	ATGGCCACCAACGATTACTCCCAGCAAGCTAGCCAAGGGTATGGGGCATATCCCTCCCAGCCAAGCCAGGGTTATGGTCAGCAGCAGGGCAGCCAGACCTACGGCCAGCAAGGTTACAGTGGCTACAGCCAATCTGCAGGTGGCTCCTCGTATGGACAGAGTGGCTACAGCTCTGCGTATGGTCAAGATCAGAGCTCTGGGTATAGTTCTCAGTCAGCTCCACAACAAGGGTATGGATCTGGAAGTTATGGAAACTCCCAATCATCTCAGTCCTCTTATGGCAGCGGGCAGCCACAGCAGCCGTCCTCTTATTCTAGCTACTCGCAGCAGCCTCCAGCCAGTAGCAACACAGGAAGTTATGGTGGGAGCTCCCAGTCCCCTTCCTACCAGCAGCAACAA…	1611
GDExl11009	C04	956757	956750	nek6	Xl	good	1	0	0	1	0	0	0	2	0	IRBH_003_C01	BC044326	nek6	ATGGAAGGACCGCATCGACTAGAAGACCAAAACAACCCTATGTGCAAAGTTCAGGGGCAGGAATACCAGCACGAGGGCCAAAGACACATGACTTCCTATCCCTACCGGTGCACATTGGCAGACTTCAAGATAGAGAAGAAGATTGGGCGGGGGCAATTCAGTGAGGTCTACAAAGCCACCTGCCACTTGGACAGAAAGCCTGTGGCCCTGAAAAAAGTTCAGATATTTGAAATGATGGACGCCAAAGCTAGACAAGACTGTATTAAAGAAATTGATCTCTTAAAGCAACTGAACCATCCAAATGTAATCAAGTATTTGGATTCCTTTATTGAAGACAATGAGCTGAACATTGTTCTGGAGATTGCGGATGCCGGAGACCTCTCTCAGATGATTAAATAC…	933
GDExl11009	C05	478732	478727	impdh2	Xl	good	1	0	1	1	0	0	0	3	0	IRBH_003_F02	BC042315	MGC53627	ATGGCGGATTATCTGATCAGCGGAGGGACCTGCTATATCCCGGATGATGGTCTGACAGCACAGCAACTCTTCGGGGCCGGAGACGGGCTCACCTACAATGACTTCCTCATCCTCCCAGGTTACATTGACTTCACAGCAGACCAAGTGGATCTCACCTCCGCGCTCACAAAGAAAATCACCTTAAAGACCCCGATGGTTTCCTCCCCCATGGATACAGTTACAGAAGCCAATATGGCTATCGCAATGGCGTTAACTGGTGGAATCGGTGTCATCCATCATAACTGCACCCCGGAATTCCAGGCCAATGAAGTACGGAAAGTAAAGAAATACGAGCAAGGGTTCATCACAGATCCAGTGGTGCTGAGTCCCAAACACTGTGTCCGACATGTATTTGAGGCT…	1545
GDExl11009	C06	491178	491173	rab11b.1	Xl	good	1	1	1	1	0	0	0	4	0	IRBH_003_F03	BC041250	rab11b	ATGGGAGCCAGAGATGACGAATACGATTATTTATTCAAAGTTGTTCTGATCGGAGACTCTGGAGTGGGTAAGAGTAACCTGCTGTCTCGTTTTACTCGTAATGAATTTAACTTGGAGAGTAAAAGTACCATTGGAGTGGAATTTGCCACCAGGAGCATCCAGGTTGATGGCAAGACTATAAAGGCTCAGATCTGGGACACAGCTGGACAGGAGAGATACAGAGCCATCACATCTGCTTATTATCGCGGTGTTGTAGGTGCTCTTCTGGTTTATGACATTGCTAAACATCTGACCTATGAGAATGTAGAGCGTTGGCTTAAGGAGTTAAGAGACCATGCAGACAACAACATTGTAATAATGCTGGTTGGGAACAAGAGTGATCTGCGTCATCTCCGAGCA…	657
GDExl11009	C07	964673	964667	copb2	Xl	good	1	1	1	1	0	0	0	4	0	IRBH_003_G04	BC041755	wu:fc55e05-prov	ATGCCTCTGCGACTTGACATCAAGAGAAAACTTACTGCTCGGTCTGACCGAGTGAAGAGTGTGGACTTGCACCCAACGGAGCCATGGATGTTGGCTAGTTTATACAATGGCAGTGTGTGTGTATGGAATCATGAAACACAGACGTTGGTGAAAACCTTTGAAATCTGTGACCTTCCAGTGAGAGCAGCAAAATTTGTGGCCCGAAAAAACTGGGTTGTCACAGGAGCTGATGACATGCAGATAAGGGTTTTCAACTACAACACTCTGGAGAGAGTTCATATGTTTGAAGCTCATTCTGATTATATACGATGCATTGCCGTTCACCCAACACAGCCTTTCATTCTGACGAGCAGTGATGATATGTTGATCAAACTGTGGGACTGGGATAAGAAATGGTCA…	2748
GDExl11009	C08	978558	978553	eif4a2	Xl	good	1	0	0	1	0	0	0	2	0	IRBH_003_G05	BC041252	eif4a2-prov	ATGGTTTTGAAAAGCCGTCGGCGATACAACAAAGGGCAATCATTCCATGTATCAAAGATACAGAAAGTTATTTTGGCGTTGGGTGACTATATGGGAGCAACGTGTCATGCTTGCATTGGAGGCACAAACGTTCGAAATGAGATGCAGAAGCTACAGGCTGAGGCACCTCACATTGTTGTTGGAACGCCCGGGCGAGTTTTCGACATGTTAAATCGGAGATATCTTTCTCCCAAATGGATCAAGATGTTTGTTTTAGACGAGGCAGATGAAATGCTGAGTCGTGGATTCAAGGATCAGATCTATGAAATTTTTCAGAAGTTGAGCACCAACATTCAGGTTGTCCTGCTTTCTGCCACAATGCCAACAGATGTGTTGGAAGTGACAAAGAAATTCATGAGG…	792
GDExl11009	C09	948763	948756	ap3s1	Xl	good	1	1	1	1	0	0	0	4	0	IRBH_003_G06	BC041251	ap3s1-prov	ATGATAAAAGCCATCCTCATCTTCAACAACCATGGCAAGCCCCGGCTGTGCAAGTTCTACCAACACTATAGTGAAGATACACAACAACAGATTGTAAGAGAAACATTCCACCTGGTATCCAAAAGAGATGAAAATGTTTGCAATTTCTTAGAAGGAGGCTTATTAATAGGTGGATCTGACAATAAACTCATATATCGGCATTATGCTACTTTATATTTTGTCTTCTGTGTGGATTCTTCAGAAAGTGAACTTGGCATTCTAGATCTTATACAAGTGTTCGTAGAGACTCTGGACAAATGCTTTGAAAATGTCTGTGAGCTGGATTTAATATTCCACGTAGATAAGGTTCACAACATCCTTGCAGAAATGGTGATGGGAGGTATGGTACTAGAAACTAAT…	582
GDExl11009	C10	6251629	983223	slc19a3	Xl	unknown	0	0	0	0	0	0	0	0	0	IRBH_003_G07	BC043746	MGC52872	ATGGCTGGAGACACTACAAATATATTATCCAAAGAGATGGAATCTCCTCATTCAGAGCAAATACAGAGTGTGACTATTACAGAAACTGAGAACAAGAGCAAGTGCAGTAATCAATGCCTCCAGTTACTATGGCGCCTGGGTGCTGTTTTGTCTTTCTTGGTGGGATATGTGAAGGTGAACTGGGATGTGTTTGGAGAACTGGCTATTACCATTTTCTCTGCCATTGACGCTGGAGCCATCTTCATCTTCATGGTTTACAGCAGAAATATCTGGATGTGCTATGCTGGATTCATCATATTCAAATCCTGTTACATGCTTCTCATTACCATTGCAACGTACCAGGTTGCTGTAAATCTGAGCATGGAACGTTATGCACTGCTCTTTGGCTTCAACACTTTT…	627
GDExl11009	C11	5815312	5815285	ptpn9	Xl	good	1	0	0	1	0	0	0	2	0	IRBH_003_H08	BC043621	MGC52584	ATGGCGGAGAACCAGCTAACGGCCCAAGAGGAACGGGCTATTGATGAATTTCTGGCTGAGTTGAAGACCCGGGAACAACCACAATTGGTTTCAGTGCCTCCTAACACTGCTCTGAAGTTCTTAATGGCTCGGAAGTTTGATGTTTCTAGAGCAATTGATTTATTTCAAGCTTACAGAAACACAAGGCTAAAAGAAGGCATCTATAATATTAACCCTGATGAAGAACCATTGAGAGCAGAGCTGCTAAGTGGTAAATTTACAGTTTTGCCTGGAAGAGATGAAAATGGGGCCGCATTAGCTTTATTCACTGCTAGACTCCATCGACCGGATGTTACCACGCATAAGGCGGTTCTGCAGGCTATTATCTATCAGCTAGATAAAGCCATTGAGAGAGTTGAA…	2085
GDExl11009	C12	6251630			Xl	good	1	0	1	1	0	0	0	3	0	IRBH_003_H09	BC043740	MGC52862	ATGGCCACTTTGAGCTTCAAACCAGGAAGCAGGTTTACTGTGACAGACTGGCACACCAACTCTGCTCTCATCTCGACGAACGCAGAGAGACAGCGAATTTCTTCTCATCAGATCCGTCAAGAAGCCCGGGCTCTTCGCAATGAGACAAGCAACCAGACAAAGTGGGATGAGCAAAACAACAGTACCCGCCTTGATGAACGCATAGATGACGTGGAGAAGTGGAGGCAAGTGCTTGGCAAGTGTTTGTCTGAAGTCGATGCTGAAATCAATGCCTTGACTCAGATCAAAGATGAAGCAGAACAAGCCCTGCAAGCTAAAAATGTCCCTCTGGATGTGGCCATCGAATGCCTGACTCATCGGGAGAGCCGCAGGGAGATTGATCTAGTGAAGGATCCTGTT…	1293
GDExl11009	D01	972311	972304	ing3	Xl	good	1	1	1	1	0	0	0	4	0	IRBH_002_H09	BC045263	ing3-prov	ATGCTGTACTTGGAGGATTATCTGGAGATGATCGAGCAGCTTCCCATGGATCTGCGCGACAGGTTCACGGAAATGCGCGAGATGGACTTGCAGGTGCAGAATGCCATGGACCAATTAGAACAAAGGGTTGGGGAGTTTTTTATGAATGCTAAGAAAAATAAACCTGAATGGAGGGAAGAACAAATGGCTTCTATCAAAAAGGATTACTTCAAAGCTTTGGAAGATGCAGATGAGAAAGTTCAACTTGCAAATCAAATTTATGACTTGGTGGATCGACATTTAAGGAAATTGGACCAAGAGCTTGCTAAATTCAAGATGGAATTAGAGGCTGACAATGCAGGAATTACTGAAATATTGGAAAGAAGATCATTGGAATTAGACACTCCATCACAGCCTGTG…	1251
GDExl11009	D02	6254940	1002567	gkap1	Xl	good	1	1	1	1	0	0	0	4	0	IRBH_002_A11	BC041228	gkap42-pending-prov	ATGGCATCAGCTGTTGTAAGCATGGTTTCCACTACTGCTTCCAGGTTTGCACTGTTAAAAGTAGACAGCAGTAGTGACTCTGACTCTGAGAAGGCCAGAGGAACTCATACGTCAGGTAAAGCCCATTCTGGGTCAGCTGCAAGGGGAAAGACCAACGTTAACGAGAAAAAGAAAGAAAAGCGGAGGAAAAAGAAAGAGCAGCAGCAAAGCGAGGCAAATGAGTTGAGAAACCTTGCATTTAAAAAGATTCCTCCAAAGGCTTCTCTTGGTGTTAGTGCAGCAGTGCAAGAGCATATAACACATACTGTACCAAAAGATGCTCAGAAAGAGGACTGGCAGCAATGGCAACAAAGAGATAAGCAGCTGACCTCAGATATGTTTGAAGCAGATCTTGAGAAG…	1092
GDExl11009	D03	947793	947787	cnot4	Xl	good	1	1	1	0	0	0	0	3	0	IRBH_002_B12	BC044088	cnot4-prov	ATGTCCCGCAGCCCCGTCTTAAAGGAAGACCCCGTGGAATGCCCCCTTTGCATGGAGCCCCTAGAGATCGACGACATTAACTTTTTCCCTTGCACGTGCGGATACCAGATCTGCCGATTTTGTTGGCATCGTATACGCACCGATGAAAACGGGCTGTGTCCAGCTTGCAGAAAGCCATATCCAGAAGACCCAGCAGTGTACAAACCACTTTCACAAGAAGAACTGCAGAGGATAAAAAATGAAAAGAAGCAAAAACAGAACGAGCGGAAACAGAAAATCTCAGAAAACCGCAAACATCTAGCAAGTGTGCGCGTCGTTCAGAAAAACCTAGTCTTTGTAGTGGGGCTTTCACAGCGACTAGCAGACCCTGAGGTTTTAAAACGGCCAGAATATTTTGGG…	2139
GDExl11009	D04	490164	490159	kitlg	Xl	good	1	1	1	1	0	0	0	4	0	IRBH_003_D01	BC044108	kitlg-prov	ATGAAGAAGACAAAAACTTGGATTATCATATGCATTTATCTTCAACTGTTTCTCCATTGCTTTGGGAATCCATGTGGAAATCCAATCACTGATGCTGTAAATGACATTCAGAAACTGGTAGGAAATCTCCCAAATGATTACATTATGAAATTGAAATATGTTCCAAAAAAGGAGAGTCTGCCAAAACACTGTTGGCTTTATATGATGGTCGTTGAAATGACTCGTCACCTAGATAACTTATTAACAAAATTTGAGAATACATCACAGAACTTTTTGATTATAAAGAATCTTTCCCTGATTCTTCAAGGCATCAGAATTTGTATCCGACATGATGAAATGGACTTTGACTCAGTCTCTTCTTTATATCAAGTAGAAGGGTTTAAACCCCGAGATTTTTTT…	813
GDExl11009	D05	5797121	5797082	abr	Xl	good	0	0	1	1	0	0	0	2	0	IRBH_003_G02	BC042307	abr-prov	ATGGAACCCGTCAGCCACCAAGACATGCCACGTCTCTCCTGGATAGATACCCTGTACAGCAATTTTAACTACGGCACGGATGGATATGATGCCGAAGGCAATGAAGAACACAAAAACTCACGTGAAGGCTCTGAAACTATGCCCTACATTGACGAGTCACCCACCATGTCTCCTCAGCTCAGTGCCAGGAGCCAGGATAGTGTGGATGGGGTCTCACCAACTCCAACAGAGGTGCTGCTGCCTGGGGGGGAAAGTGAATCGGACAAGGGCCTGTTGATGAGAAAACTTGTCCTGTCGGGGGTTCTGGCAAGTGAAGAAATTTATATAAATCAACTGGAAGCTCTACTGCTGCCCATGAAGCCTCTGAAGGCTACTGCCAGCACTTCCCAGCCGGTGCTT…	2589
GDExl11009	D06	6078840	5743883	arf6	Xl	good	1	1	1	1	0	0	0	4	0	IRBH_003_G03	BC044124	MGC53624	ATGGGTAAAATGCTATCCAAGGTGTTTGGGAATAAGGAGATGCGAATTTTGATGTTGGGTTTGGATGCTGCTGGGAAGACCACCATTCTTTACAAACTCAAGCTAGGACAGTCCGTCACCACTATCCCAACTGTAGGTTTCAATGTAGAAACGGTTACCTACAAAAATGTAAAATTTAATGTCTGGGATGTAGGCGGCCAGGACAAAATTCGGCCTCTCTGGCGGCATTACTATACTGGAACGCAGGGTCTCATCTTTGTCATCGATTGCGCTGATCGAGATCGGATCGACGAGGCACGTCAAGAACTCCACCGAATTATTAATGACCGAGAGATGCGAGATGCCATCATTCTCATCTTTGCCAATAAACAGGACCTTCCAGATGCCATGAAACCTCAT…	528
GDExl11009	D07	960059	960052	rbm26	Xl	good	1	0	1	1	0	0	0	3	0	IRBH_003_H04	BC043744	rbm26	ATGATCATAGAGGATTTTGAGGCGTTGAAACATTGGTTGTCAAAGACTCTAGAGCCGATTTGTGATGCTGACCCATCAGCTCTTGCAAAATATGTACTTGCATTAGTGAAGAAAGACAAAAGTGACCGAGAGCTAAATGCTTTATGCATTGACCAACTTGATGTATTTCTACAAAAAGAGACACAGGGCTTTGTTGACAAACTGTTTGATGCCATAAACACCAAGAGTTATCTTCCACAACCTGATAGCACCTCAACAGCTGTTGTGAAATTGGACTCATTTGAACATCAAGAAAAAGAAATCAAGAAAGATGAGGTAAACAAAGAAGAAGAAAAAGAAAAGAAGGCACCTAGGAGATTAAACCAAAGCCCTCAGCCTTCTAGCACCCGTCACAAAGAT…	3180
GDExl11009	D08	958379	958375	fkbp2	Xl	good	1	1	0	1	0	0	0	3	0	IRBH_003_H05	BC043844	MGC53657	ATGAACCTCATGTCATTTACACCTCTGTGGTGTTTCCTTATCCTATTCGTGCTGCCTTCTGTCTCATCCAGTGAGGGCAGGAAGAAATTGCAAATTGGAGTGAAGAAGCGTGTAGAAAATTGCCCTGTTAAATCCCGGAAAGGAGACACACTACACATGCATTATACAGGGAAACTGGAGGATGGGACAGAATTTGACAGCAGCATTCCCAGGAATCAGCCGTTTACCTTCACTCTGGGTACCGGACAAGTCATAAAGGGCTGGGACCAAGGGTTACTTGGAATGTGTGAAGGGGAGAAGAGGAAGCTGGTAATACCTTCAGAATTGGGTTATGGAGATAGGGGAGCACCCCCAAAAATTCCAGGAGGAGCCACTCTGATCTTCGAAGTGGAGTTATTG…	426
GDExl11009	D09	1005886	1005880	nrsn1	Xl	good	0	0	1	1	0	0	0	2	0	IRBH_003_H06	BC043848	vmp-prov	ATGAGTTCATGTGCTGACATCTGTGGGTCCAAACAACCTCAAAATACTCCAGAAGGAATATACCATCGTTATGGAGTTCGGTCCTACCTCCACCAGTTTTATGAGGACTGCACAGCTTCAATCTGGGAATATGATGATGATTTTCAGATCCAGAGATCGCCTAGTAGGTGGAGCTCTGCTTTCTGGAAGGTCGGACTCATATTGGGCATTATCCTCATGCTGGCGGGTCTAACGGTGCTTTCAGTGGGGTTTCTAGTACCACCTAAAATCGAAGCTTTTGGGGAAGATGATTTTGTGGTCGTGGATAGCCACGCCATTCAGTTCAACGGAGCCCTTGATATCTGTAAGTTATCAGGGGCCATTTTTTTCTGCATTGGAGGAACTACACTGGCTGCATGT…	588
GDExl11009	D10	866433	852607	rnf11	Xl	good	1	1	1	1	0	0	0	4	0	IRBH_003_H07	BC043736	rnf11-a	ATGGGCAATTGCCTTAAGTCCCCGACTTCTGATGATATCTCCCTGTTACATGAGTCGCAGTCTGACCGTGCCAGCTATGGGGAGGGGAACGACGGGGACCACGAGCCTCCGCCCCCCTACCAGGAACAAGCACCAATCCCAGTGTATCACCCAACCCCAAGCCAGACCCGCCTAGCAACACAGCTTACTGAAGAGGAACAGATAAGAATAGCACAAAGGATAGGACTTATTCAGCACCTGCCTAAAGGAGTTTATGATCCTGGAAGAGATGGATCTGAGAAAAAGATTAGAGAATGTGTAATCTGTATGATGGACTTTGTATATGGTGATCCGATCCGATTTCTACCCTGCATGCATATTTACCATATGGACTGTATAGACGACTGGCTGATGAGATCA…	465
GDExl11009	D11	6253904	6042438	h3f3a	Xl	good	1	1	1	1	0	0	0	4	0	IRBH_003_A09	BC042309	h3f3a-prov	ATGGCCCGTACAAAGCAGACCGCCCGTAAGTCCACCGGAGGGAAGGCTCCCAGGAAGCAGCTGGCCACCAAGGCCGCCAGGAAGAGCGCGCCCTCTACTGGAGGGGTGAAGAAACCTCATCGTTACAGGCCGGGTACTGTGGCTCTGCGTGAAATCAGACGTTACCAGAAATCCACTGAGCTTCTGATTCGCAAGCTTCCCTTCCAGCGTCTGGTCCGTGAAATCGCTCAGGACTTCAAGACAGATTTGCGCTTTCAGAGCGCTGCTATTGGTGCTTTGCAGGAGGCCAGCGAGGCCTACCTGGTGGGTCTGTTTGAAGACACCAATCTGTGTGCTATCCATGCCAAACGTGTGACAATTATGCCAAAAGACATCCAGCTAGCACGTCGCATACGCGGA…	411
GDExl11009	D12	1015108	1015102	ube2v2	Xl	good	1	1	1	1	0	0	0	4	0	IRBH_003_A10	BC042361	ube2v2	ATGGCGGTGTGCGCAGGTATTAAGGTGCCTCGTAACTTCCGATTATTGGAAGAGCTTGAAGAAGGGCAGAAAGGTGTGGGTGACGGCACAGTCAGCTGGGGCCTTGAAGATGATGAAGATATGACACTCACTCGGTGGACAGGAATGATAATTGGACCCCCTAGGACAAATTATGAAAATAGAATTTACAGTTTAAGATTAGAATGTGGACCTAAATATCCAGAAGCCCCACCGACAGTTAGGTTTGTAACAAAGATGAATATGAACGGAATAAATAATTCCAATGGCACGGTGGATTATCGAAGCATACCTGTTTTAGCTAAGTGGCAAAACTCCTTTAGCATTAAAGTCTTGCTTCAAGAACTTAGACGCCTCATGATGTCCAAAGAAAATATGAAG…	438
GDExl11009	E01	1008861	1008854	rpl12	Xl	good	1	0	1	1	0	0	0	3	0	IRBH_002_A10	BC041240	rpl12-prov	ATGCCTCCTAAACTCGACCCCAACGAAATTAAAGTCGTGTGCCTGAGATGCACTGGTGGGGAGGTGGGTGCCACTTCTGCTCTGGCCCCGAAAATTGGACCTTTAGGCTTGTCTCCCAAAAAAGTTGGTGATGACATAGCCAAGGCTACCGGTGACTGGAAGGGACTGAGGATCACAGTCAAACTGACCATCCAGAACAGACAAGCTCAGATTGAGGTTGTGCCATCTGCCTCTGCGCTGATCATTAAAGCCCTGAAGGAGCCTCCGCGTGACAGGAAGAAGCAGAAGAACATTAAACACAATGGCAACATCTCCATGGATGAAGTGATAAACATTGCTCGCCAGATGAGGCACCGATCCCTGGCCAGAGAGCTTTCTGGAACCATTAAGGAGATCCTG…	498
GDExl11009	E02	5836974	6031717	fkbp1a	Xl	good	1	1	1	1	0	0	0	4	0	IRBH_002_C11	BC041248	MGC52785	ATGGGAGTGCAAGTAGAAACCATTACCGAGGGGGACGGGCGCACGTTTCCAAAGAAGGGCCAGACTGTGGTGGTACATTATGTGGGGTCGCTGGAGAACGGAAAGAAGTTTGATTCGTCAAGGGACAGGAACAAGCCTTTCAAGTTCATAATTGGACGGTGCGAAGTGATCCGTGGCTGGGAGGAGGGCGTGGCACAGATGAGTGTGGGGCAGAGGGCACGACTCACCTGCTCTCCTGACTTTGCATACGGGGCAACAGGACACCCTGGCATTATTCCCCCCAACGCCACCCTGACCTTTGATGTGGAGCTACTGAGGCTGGAGTGA	327
GDExl11009	E03	6251826			Xl	good	1	1	1	1	0	0	0	4	0	IRBH_002_C12	BC041244	MGC52780	ATGCATACGCACTATCCTTGGGCCAACATGAAGCCAGAGATCATGGCGGCGGTGAGTTTCATCACGAAGTTCCTCCGAACCAAAGGCCTCATGAACGACCTCGACCTGCAGACGTTCAACCAGTCCCTCCAGGATCTACTGGCCGATCACTATAAGCATCACTGGTTTCCAGAAAAGCCAACTAAGGGGTCGGCCTATCGTTGCATTCGGATTAACCACAAGATGGACCCTTTAATTGGACAGGCAGCAGATCGTATTGGACTCAACAGCCAGCAAATGTTTAAACTTCTGCCAAGTGAACTTACTTTGTGGGTTGACCCATATGAAGTCTCATACCGCATAGGAGAGGATGGCTCTATTTGTGTATTGTATGAATCTGTTCCAGGAAGTGGTATCAGT…	510
GDExl11009	E04	6256596			Xl	good	1	0	1	1	0	0	0	3	0	IRBH_003_F01	BC042308	myoz2-prov	ATGATGTCACAAAGTGCCCTCAACAAGGAGAGGAGAGAGCAAGCATCAGCCATTTTGAAGGAAATGCAAGGAAATGGTGGAAATGAGTCAGATGGCTTGGATTTTGGCAAAAAGTTCAGTGTCCCAAGAGACATTATGCTTGAGGAGTTATCCCACGTCAATAACCGCGGTGCGAGACTATTTAAGATGCGTCAGAGGAGATCAGACAAGTATACATTTGAAAATTTTCCATATGCAATGAAGCCACAGACAGCTCAAAATCAAGTCAACCAAAATGGAAACACAGAAGGAAATACATTGGACGCCAACCAGCAGATCTCTCCACAGACACCTCCTAACACACCAGATCCTCGAAGTCCTCCCAACCCTGAAAACATTGCACCAGGCTATACAGGGCCA…	804
GDExl11009	E05	6254482	6457627	sdc2	Xl	good	1	0	1	1	0	0	0	3	0	IRBH_003_H02	BC041490	sdc2-a	ATGAGGAACGTGTGGCTTATCGTTCCCTTTGCCCTGCTCGCTGCCTTGTCCGGGGAAACGTGGGCCCAAGCTGACAGAGACCTATATATCGACAGCACAGAATCATCAGGAAACTACCCAGTTGATGATGATGATTACTCTTCTGGATCTGGCTCTGGCATCCCAGCACGTGGTGACGATGAAGACGAAAATGTAGTATTAACAACTGTCCAGACACTTATAAGCAGTCCATCAAGTGAAATGCCATATGTTGAGACCACAACGCTGAAAACACAAACAAAGATGGCACCTGAAACCAAGGAACCTGGTGAAGTAGAGTCAACTAACACAGTTCTTGTCTACGGAAAGAAGGATATCGTCCAGACTGCGACACACACAGAGAACCTGTTCCACAGAACA…	576
GDExl11009	E06	6256098	491626	rbm14	Xl	mixed	0	0	1	0	1	0	1	1	2	IRBH_003_H03	BC045210	MGC52864	ATGAAAATATTCGTCGGTAATGTCGACGACCGGACAACGCAGGAGGAGATCACGGAGCTATTCGAACGCTACGGCACGGTCGTCAACTGCGCCGTCATGAAGCAATACGCCTTTGTCCACATGCGCGGGGCAGAGGAGGCCACGAAGGCCGTCGAAGACTTGAATGGCCGCGAGCTTAATGGCAAAAAGATGTTGGTAGAGCTGTCTAAGCCCCGGCCTCAAAACACTTGGAAAATATTCGTGGGGAACGTGAGTTCCTCCTGCGAAGGCTCAGAAATCCGCAAAATCTTCGAGGAATACGGGAGGGTGGTGGAATGTGACATAGTAAAAGATTATGCGTTCGTTCATATGACGAGAGAAAGTGAAGCTAGGGCTGCTATTGAGGCTTTGAATGGAAAG…	1383
GDExl11009	E07	960921	960915	pdcd6	Xl	good	1	0	0	0	0	0	0	1	0	IRBH_003_A05	BC044109	pdcd6-prov	ATGGCTTACTACCAGCAGCAGCAGCAGCAGCAGCAGCACCGGCCCCCGGGGAACACCATGCCTGACCAGTCTTTCTTATGGAACGTCTTCCAAAGAGTGGACCGAGACAGAAGCGGTGTTATATCTGACACAGAACTCCAGCAAGCCCTGTCAAATGGTACATGGACACCTTTTAATCCTGCAACTGTGAATTCTATCATATCCATGTTTGACAGGGACCACAAGGGTGGTGTGAACTTCAATGAATTTTCAGGCGTCTGGAAGTACATTACAGACTGGCAGAACATATTCCGAACTTATGACCGAGACAACTCCGGTCTGATTGATAAAAATGAACTAAAGCAAGCTCTGTCAGGTTTTGGGTATCGTCTTTCAGAGCAGTTTTATGATGTCCTCATA…	570
GDExl11009	E08	855405	853396	cebpa	Xl	good	1	0	1	1	0	0	0	3	0	IRBH_003_A06	BC041714	cebpa-prov	ATGGAGCAAGCCAACTTCTACGAGGTCGACCCCCGGCCATCCATGAACATCCACGTTCAGCCCCCACACGGTGCATACGGCTACAGGGAGCCTCCAGCTTCAGCCCTAGAACACAACGAGCTGTGCGAGAACGAGAACTCCATTGATATCAGCGCTTACATCGACCCGGCCGCTTTCAACGACGAGTTTCTGGCCGACCTGTTCCATAGCAACAAGCAGGAGAAAGCCAAAGGCGACTTTGAGTACCCCCAGCAGCAGCAGCAGGGGCCAGTAGGGGCAGCTGTTACCGGGCACCCGCTGATGTATGGCTGTATGGCAAACTACATGGACAGCAAGCTGGACAGTGGACTCAGACCACTTGCGATCAAGCAAGAGCCAAGGGAAGAAGAAGCAGCAGCC…	918
GDExl11009	E09	5917474	5917456	mnf1	Xl	good	1	1	1	1	0	0	0	4	0	IRBH_003_A07	BC041260	MGC52819	ATGGCGTCTTTACGGTACCGTAGTTTCTTGAAATTATGCGAGGAATGGCCAGTGGATGAGACAAGAGTTGGCCGGGACCTGGGTGCGTATATAAGACAACGGGTAGCGCAAGCCTTTCGTGAGGGCGAGCGCAACCAAGTGGATAATCCAGATGCCTGCGATGAAATGTGTGCTAGTCTGAACAGAATGAATACAAACCACTACAGAGAGAAGTATCCTCGGCTTCAAGATACAAGCTTCACTGAGGTCACAGCGGAAGAATATCGAATGGTGCTGGCATCTGACAACCTGAAACAGATGGAAGAGATGAAAAAGGGAATGTGGAAGAGACTTAGAGATAAGTTTAATGTTAAACCCGCAGAGGAGAATAACTGA	375
GDExl11009	E10	6251648			Xl	good	1	0	1	1	0	0	0	3	0	IRBH_003_A08	BC041742	MGC52827	ATGATGAGGCGTGTGTTAGAGCGTCCCTGCACTCTGGCAATGCTCATTGGCTTCCAGTTTGCCTTCATGGTCTACTTCTCCTTTGGTGGCCTCCGCAGCCTGGCCTTTATCTTCGGACGCTCCTCTGAGCCCAGTTTTGACTATACCCGCACCCATGATGTCTACAGCAACCTCTCCCTGGTCAACTCCATGGTGCCCCCTAGTACTGAAGAGGACACCCTACTTCCTAGATGCCCACAGAGATCCCCTTATTTGGTGGGCCCCATTTCCGTCACCTTCAGCCAAATCCCCACCCTGAGAGAGATTCACAACAAGAACCCCCTCGTGTTCAAAGGTGGGGAGTACAAGCCCCCAAACTGTGAGGCCCGGCACAACACGGCCATCATCATCCCTCACCGG…	1500
GDExl11009	E11	959563	959556	ppdpf	Xl	good	1	1	1	1	0	0	0	4	0	IRBH_003_B09	BC041266	MGC52838	ATGGCTGCCATTCCATCCAGTGGTTCACTTGTCGCAACCCATGACTATTACCGCAGACGCTTGGGATCCACTTCCAGCAGCAGCTCATGTGGGAGTGTGGACTACTCTGGAGAAGTCATCCCTCACCACCCAGGTCTCCCGAAAGCTGATCCTGGTCACTGGTGGGCCAGCTTCTTTTTTGGAAAATCCACCCATCCTGTCATGACAACGGTTTCAGAATCCCCAGAGAACTCAGGAAGTTTCCGTATCACCAATGGACTGGTTCCATGTGGCCTGACTCAAGAGTCTGTGCAGAAGCAAAAAGTCAGTGACTCCAAGTCTAACTCCAGCCCCTCTGCCTGA	342
GDExl11009	E12	967548	967543	znf346	Xl	good	1	0	0	1	0	0	0	2	0	IRBH_003_B10	BC041713	jaz	ATGGCGGACGAGTTCGGTAACGGGGACGCGTTGGATTTGCCAGTGGGAAAGGACGCAGTTAATTCTTTGATCCGGGAGAACAGTCATATATTTTCAGACACCCAGTGTAAAGTATGCAGTGCAGTGCTAATTTCGGAATCTCAAAAGCTTGCACACTACCAGAGCCGGAAACATGCAAATAAAGTACGCCGCTATATGGCGATAAACCAGGGGGAGGACTCCGTTCCTGCAAAAAAGTTTAAAGCAGCGCCTGCTGAGATCAGCGATGGAGAAGACAGAAGCAAGTGCTGTCCCGTATGCAACATGACATTCTCTTCCCCGGTTGTCGCTGAATCCCATTACATCGGAAAAACACACATCAAAAATTTAAGGCTGCGGGAGCAAGGAGGAGTAAAGGAA…	1575
GDExl11009	F01	6253787	5754722	cbs	Xl	good	1	0	1	1	0	0	0	3	0	IRBH_002_B10	BC044091	cbs-prov	ATGCCGGCTGTGCCGCCCACCACGGATTCTGCCTCCTGCCCCCACCTTAAAGAAAACCATGTGACCAACGGCAACAACGACAGCGTGGAGGCGGAGCTTAGTGTGGACAGGAAGTGGATTCGGCCAGACTTGCCCAGCAAGTGCACCTGGGAACTGGGAAAAGCACCGACTGAATCCCCCCATCACCATGTGCAACTGTGTGAGCGGCCCCAGATTCTATCCAGTATCCTGCAGAAGATTGGGGACACCCCGCTGGTTCGGATCAATCAGATTGGGAAGAGATTTGGGCTGAAGTGTGAACTGCTGGCCAAGTGTGAGTTCTTCAACGCGGGGGGCAGTGTAAAGGATCGGATCAGTCTGCGGATGGTGGAAGATGCCGAGAGAGATGGAATTCTCAAG…	1698
GDExl11009	F02	944671	944664	pcbp3	Xl	good	1	0	1	1	0	0	0	3	0	IRBH_002_D11	BC041241	pcbp2b	ATGGACACCGGTGTGATTGAAGGAGGCCTGAATGTTACACTCACCATCAGATTGCTTATGCATGGGAAGGAAGTTGGAAGCATTATTGGGAAGAAAGGAGAATCTGTTAAAAAGATGCGTGAAGAGAGTGGTGCCCGGATTAACATCTCAGAAGGCAATTGTCCAGAAAGGATAATTACCTTGGCGGGTCCTACGAACGCCATCTTTAAAGCCTTCTCTATGATCATAGATAAACTGGAAGAGGATATCAGCAGCTCCATGACCAACAGCACTGCATCTAGCAAGCCTCCAGTTACCTTGCGTCTGGTGGTTCCAGCCAGTCAATGTGGATCCCTCATTGGCAAGGGAGGTTGCAAAATAAAGGAAATTAGAGAGAGTACAGGGGCTCAGGTACAAGTG…	1062
GDExl11009	F03	966363	966355	naa10	Xl	good	1	1	1	1	0	0	0	4	0	IRBH_002_E12	BC044094	ard1-prov	ATGAATATCAGAAACGCTCGGCCAGAAGACCTCATGAATATGCAGCACTGCAACCTGCTGTGTCTGCCCGAGAATTACCAGATGAAGTATTACTTTTATCATGGCCTTTCTTGGCCACAGTTGTCCTACATTGCAGAAGATGAAAATGGGAAAATTGTTGGCTATGTCCTGGCAAAAATGGAAGAAGATCCAGATGATGTTCCACATGGGCACATTACCTCTCTGGCTGTGAAACGCTCTCACAGACGGCTTGGCCTTGCGCAGAAGCTAATGGACCAGGCCTCACGTGCGATGATTGAAAGCTTTAATGCCAAATATGTATCTCTGCATGTTCGAAAAAGCAATCGAGCGGCACTCCATCTTTATTCGAACACTCTAAATTTCCAAATCAGTGAGGTT…	714
GDExl11009	F04	984204	984199	orc3	Xl	good	1	0	0	1	0	0	0	2	0	IRBH_003_G01	BC041312	orc3l	ATGACTACGTCATCTGTTTCCAAGGGATGTTTTGTGTTCAAACCAAGTGCCAAGAAGAAAAAGACTTCATTGACAGTAGCTGACTATTTTAATGAAGGTCTTAGAGATTCTGAAGATAGCAAAAAGCGGTTTGAGAGCTGTCAGTTACTATGGCAACAGATGAAATCACAGACAGAGCAACTTCAAGAGGAAATGAACAAAAGGCTTTTTGAGAACCTGATAGGCTTTTTAAGAAAATCTCATGCCGATTTTCACAATAAGAAAGACGATTGGAGCTGCAGGATGAGAGCGAGCGAGATTCCAACAGCCGCACTTGTTCTCGGAGTAAATGTTACAGACCATGATCTTACATTTAATAGTTTATCAGACATTCTTCATGAAACTATCACACCTTTCGTA…	2130
GDExl11009	F05	866065	491458	tubb6	Xl	good	1	1	1	1	0	0	0	4	0	IRBH_003_A03	BC041265	MGC52834	ATGAGGGAAATTGTGCATATCCAAGCGGGCCAGTGCGGGAACCAGATCGGAACCAAGTTTTGGGAAGTGATCAGTGATGAGCATGGCATCGATCCAGCAGGAGGATACATTGGTGATTCAGTTCTGCAGCTTGAGAGGATTAACGTCTACTATAATGAATCATCTTCTCAGAAGTATGTGCCCAGGGCAATTCTGGTGGATCTGGAACCAGGAACCATGGACAGTGTGAGATCGGGACAATTTGGAGAACTGTTCAGACCAGACAATTTTGTTTTTGGGCAAACTGGGGCAGGAAACAACTGGGCGAAAGGACATTACACAGAAGGTGCAGAGCTTGTTGATTCTGTACTGGACATAGTCAGAAAAGAGTGTGAGCACTGTGACTGTTTGCAAGGGTTC…	1341
GDExl11009	F06	6256448	487994	hes1	Xl	good	1	1	1	1	0	0	0	4	0	IRBH_003_A04	BC041261	hes1	ATGCCGGCTGATGTGATGGAGAAGAACTCCTCATCCCCAGTGGCTGCCACTCCGGCCAGTGTGAGCAATACCCCGGATAAGCCCAAAACTGCCTCCGAGCACAGAAAGTCCTCCAAGCCCATCATGGAGAAGAGAAGGAGAGCCCGGATCAACGAGAGCCTCGGGCAACTCAAAACCCTCATCCTGGATGCGCTCAAGAAAGATAGCTCCCGGCACTCCAAGCTAGAGAAGGCTGATATACTAGAGATGACAGTAAAGCACCTGAGGAACCTGCAGCGGGTACAGATGACTGCTGCACTGAGTACAGACCCTTCAGTACTGGGCAAGTACAGAGCTGGATTTAGCGAGTGCATGAATGAAGTAACTCGATTCTTGTCTACCTGTGAAGGGGTCAACACA…	804
[truncated: 7,855 more rows]

## Sheet: tests
	scored tests		test are described in the paper
	(positive)
		p1	do the ATG words from XGC and associated EST (my BLAST) match?
		p2	does P equal A (approximately)?
		p5	do at least two non-X proteins match A exactly?
		p6	is that matched tag good (ORF, CLI, ATG1 or CONS)?
	(negative)
		n2	truncation w.r.t. EST – is the upstream sequence in the UTR of the clone? (a.k.a. ‘rescue’)
		n3	is P negative? (and C runs upstream to the start of the clone (UTR))
[truncated: 12 more rows]
