# Supplementary material for: The Xenopus ORFeome: A resource that enables functional genomics
Source: Dev Biol. 2015 Dec 15;408(2):345–57. doi: 10.1016/j.ydbio.2015.09.004 (PMC4684507; doi:10.1016/j.ydbio.2015.09.004)
Supplement: Supplementary file 2 — Supplementary material [file mmc2.xlsx]

## Sheet: XOrfeomve v1.0 disease clones
XOrfeome v1.0		Xenbase data				FL status	Human orthology & disease relationships
Plate ID	Well location	Gene ID	Genepage ID	Gene symbol	Species	Predicted category	NCBI Entrez ID	Ensembl gene IDs	Directly associated (OMIM) disease MIM numbers	Indirectly associated (Lage, et al.) disease MIM numbers
GDExl11001	A01	6254417	484021	prmt1	Xl	bad	3276	ENSG00000126457		101900,113800,123400,124200,133239,137440,142680,144200,146590,151623,180849,194050,201475,203100,209950,211980,212065,214150,216400,228600,235800,236490,242860,250940,260500,275355,600962,601675,601859,603218,605850,606952,607271,607602,607654,607822,608643
GDExl11001	A03	919643	919630	skp1	Xl	good	6500	ENSG00000113558		256000,300291,300301,300584,308300,609283
GDExl11001	A04	967651	967644	rps24	Xl	bad	6229	ENSG00000138326	610629	219500,400042,603896
GDExl11001	A08	866418	495260	id3	Xl	good	3399	ENSG00000117318		101400,180750
GDExl11001	A09	979614	979607	rpl21	Xl	good	6144	ENSG00000122026	615885	603896
GDExl11001	A11	865383	480505	tf	Xl	good	7018	ENSG00000091513	209300	118400,124900,125800,161800,176200,209300,261100,301000,313900,600652,603278,603622,605249,608232,608751,608971
GDExl11001	B10	865935	490114	smpx	Xl	good	23676	ENSG00000091482	300066
GDExl11001	B11	971390	971383	gstm1	Xl	good	2944	ENSG00000134184		101600,104300,105120,108120,115200,123500,125853,131950,145980,151660,159001,176670,181350,182290,184500,211980,215600,226650,226670,230450,231900,245050,248370,266130,600652,603278,604219,604929,605588,606054,606595,607748,607841,607920,608056,609015,609285
GDExl11001	C03	962597	962590	apoa1	Xl	good	335	ENSG00000118137	105200,604091	105200,144010,205400,604091
GDExl11001	C05	6255814	487370	snai2	Xl	good	6591	ENSG00000019549	172800,608890	608890
GDExl11001	C07	478359	478354	fgg	Xl	good	2266	ENSG00000171557	202400,616004	188050,188055,202400,217090,226650,226730,231200,273800
GDExl11001	C08	865846	489221	rhoa	Xl	good	387	ENSG00000067560		124900,125800,131300,153640,153650,154705,155100,161800,173900,182290,215600,300436,300511,300558,301000,313900,600652,603278,603622,605249,607841,608203,608751,609192,609322,609942
GDExl11001	C09	6256554	483499	eno1	Xl	good	2023	ENSG00000074800		102900,266200,312170,313400,600858
GDExl11001	C11	962533	962529	nthl1	Xl	good	4913	ENSG00000065057		133239,151623,211980,260500,275355
GDExl11001	C12	968665	968659	c9	Xl	good	735	ENSG00000113600,LRG_32	613825,615591	101600,123500,215600
GDExl11001	D02	5894068	5893561	rps11	Xl	good	6205	ENSG00000142534		182290,219500,400042,600652,603278,603896,607841
GDExl11001	D06	855975	855963	ppib	Xl	good	5479	ENSG00000166794,LRG_10	259440
GDExl11001	D08	1000023	1000015	psmc2	Xl	good	5701	ENSG00000161057		268000,610015
GDExl11001	D09	1003294	1003286	rps6	Xl	good	6194	ENSG00000137154		219500,400042,603896
GDExl11001	D10	6078563	1002678	dnase1l3	Xl	good	1776	ENSG00000163687	614420
GDExl11001	D11	5811806	5811554	rpl37a	Xl	good	6168	ENSG00000197756		603896
GDExl11001	D12	980947	980940	nup35	Xl	good	129401	ENSG00000163002		188550,231550,609192
GDExl11001	E02	5775291	5774783	rpl18a	Xl	good	6142	ENSG00000105640		603896
GDExl11001	E06	6256517	978346	ptma	Xl	good	5757	ENSG00000187514		114500,132600,155255,603278
GDExl11001	E07	944784	944777	hpgds	Xl	good	27306	ENSG00000163106		123320,131760,131800,131900,131960,179850,192600,601419,604370,604765,606072,607801,607907,608747,608758,609040,609352
GDExl11001	E08	6255792	493023	vim	Xl	good	7431	ENSG00000026025	116300	102900,115200,118400,123320,124900,125800,131950,161800,164200,186100,192600,209300,215600,226670,261100,266200,301000,304400,313400,313900,600652,601419,603278,603622,604765,605249,606072,607801,608751,608758
GDExl11001	E09	6255811	6071380	tpm2	Xl	good	7169	ENSG00000198467	108120,601680,609285	101600,104300,105120,108120,115200,123500,125853,131950,145980,182290,184500,211980,215600,226650,226670,600652,603278,604219,606595,607841,609285
GDExl11001	E11	493544	493539	magoh	Xl	good	4116	ENSG00000162385		148700,162210,164300,193520,214450,256710,300590,303600,609065,609227
GDExl11001	E12	1001213	1001205	hmgb1	Xl	good	3146	ENSG00000189403		105830,109800,133239,136680,137357,151623,194070,194080,211980,230350,256370,259500,260500,260920,275355,300055,300279,300291,300301,300458,300496,300584,308300,312750,601675,607136,609048,609322
GDExl11001	F03	876269	876259	mnat1	Xl	good	4331	ENSG00000020426		109800,151623,214150,216400,259500,601675,607136,609048
GDExl11001	F04	483707	483702	pomc	Xl	good	5443	ENSG00000115138	601665,609734	182290,202200,601665,603278,607841
GDExl11001	F05	5935325	5934817	rps8	Xl	good	6202	ENSG00000142937		219500,400042,603896
GDExl11001	F07	6253786	6457558	rpl30	Xl	good	6156	ENSG00000156482		103050,180105,603896,608688
GDExl11001	F12	6256657	970615	ywhaz	Xl	good	7534	ENSG00000164924		101600,115150,115200,123500,125853,131760,131800,131900,131960,151623,164400,166200,166210,172700,179850,191100,211980,215600,231200,233710,246200,260540,275355,600274,601104,601665,605027,605407,606690,606952,607485,608232,608643,609040,609352
GDExl11001	G03	6253776	5953675	rps27	Xl	good	6232	ENSG00000177954		219500,400042,603896
GDExl11001	G04	6255773	1006302	rpl18	Xl	good	6141	ENSG00000063177		154500,253300,253400,253550,600334,603689,603896,604145,608807,608808
GDExl11001	G05	6487754	5884306	nnmt	Xl	good	4837	ENSG00000166741		101900,102700,108500,124200,170400,208000,266120,278300,300322,300323,600462,601003,601382,601887,602475,605258,609909
GDExl11001	G06	481619	481614	stmn1	Xl	good	3925	ENSG00000117632		109800,259500,609048
GDExl11001	G08	6255495	480505	tf	Xl	good	7018	ENSG00000091513	209300	118400,124900,125800,161800,176200,209300,261100,301000,313900,600652,603278,603622,605249,608232,608751,608971
GDExl11001	G09	5833061	5832672	rps15	Xl	good	6209	ENSG00000115268		219500,400042,603896
GDExl11001	G10	5853953	5853518	rpl27a	Xl	good	6157	ENSG00000166441		603896
GDExl11001	H02	6256610	5995285	dbp	Xl	unknown	1628	ENSG00000105516		109800,259500,300367
GDExl11001	H03	1006309	1006302	rpl18	Xl	good	6141	ENSG00000063177		154500,253300,253400,253550,600334,603689,603896,604145,608807,608808
GDExl11001	H05	482845	482840	mmp2	Xl	good	4313	ENSG00000087245	259600
GDExl11001	H07	6255762	968394	rpl4	Xl	good	6124	ENSG00000174444		103050,180105,219500,268000,400042,603896,608688,610015
GDExl11001	H08	949556	949550	ndufa9	Xl	good	4704	ENSG00000139180	256000	278750
GDExl11001	H11	1016064	1016057	rpl35a	Xl	good	6165	ENSG00000182899	612528	603896
GDExl11002	A01	6254942	482749	cdk1	Xl	good	983	ENSG00000170312		109800,114480,120435,151623,158320,172800,227650,259500,275355,606843,608089,609048
GDExl11002	A05	960494	960490	hsd11b1	Xl	good	3290	ENSG00000117594	614662	103900,203400,604931
GDExl11002	A06	977468	977460	yipf5	Xl	good	81555	ENSG00000145817
GDExl11002	A07	1003802	1003795	vrk1	Xl	good	7443	ENSG00000100749	607596
GDExl11002	B02	955815	955811	acad8	Xl	good	27034	ENSG00000151498,LRG_448	611283	231670,248600,268300,312170,601003
GDExl11002	B03	6255818	1016752	rpl28	Xl	good	6158	ENSG00000108107		172700,233700,233710,260540,306400,600274,601104,603896,607485
GDExl11002	B07	6253788	1001068	hnmt	Xl	conserved	3176	ENSG00000150540	600807	105830,139300,203100,230350,231300,248600,268300,300000,600121,601003,606952,608643,608902,609535
GDExl11002	B08	973235	973231	c1qbp	Xl	unknown	708	ENSG00000108561		106100,114500,121900,122200,132600,155255,166200,166210,166220,188050,202400,231200,600652,603278,607541,607841,608470,608471
GDExl11002	B10	976421	976417	prkab2	Xl	good	5565	ENSG00000131791		102900,125851,125853,175200,194050,194200,223000,235700,266200,312170,600858,602485,606777
GDExl11002	C01	963073	963067	acaa1	Xl	good	30	ENSG00000060971		202370,203750,215100,231530,242100,245050,250950,266500,300000,300438,312170,606054,609015,609016,609975
GDExl11002	C02	943755	943748	ube2n	Xl	good	7334	ENSG00000177889		223100,300291,300301,300584,307030,308300,603903
GDExl11002	C07	974430	974422	fabp3	Xl	good	2170	ENSG00000121769
GDExl11002	C08	6255820	1008579	plp1	Xl	good	5354	ENSG00000123560	312080,312920
GDExl11002	C10	945648	945642	hspb8	Xl	good	26353	ENSG00000152137,LRG_249	158590,608673	101600,123500,125853,158590,211980,215600,604219,606595,608634
GDExl11002	C12	969453	969446	tubb4b	Xl	good	10383	ENSG00000188229		103050,180105,219500,268000,400042,608688,610015
GDExl11002	D03	6078000	948386	ncald	Xl	good	83988	ENSG00000104490		124900,125800,161800,301000,313900,600652,603278,603622,605249,608751
GDExl11002	D07	920377	920361	dhcr7	Xl	good	1717	ENSG00000172893,LRG_340	270400	140350,200950,203500,241500,241510,264600,270200,270400,276710,307030,601815,607330,608643
GDExl11002	D10	922371	922357	herpud1	Xl	good	9709	ENSG00000051108
GDExl11002	E01	972733	972726	cbx5	Xl	good	23468	ENSG00000094916		233300,260500,608115
GDExl11002	E02	6255794	5899284	gap43	Xl	good	2596	ENSG00000172020		300577
GDExl11002	E03	1002601	1002595	fbp1	Xl	good	2203	ENSG00000165140	229700	125851,212065,223000,235700,248500,601382,602485,602579,606003
GDExl11002	E07	6254058	987356	myoz1	Xl	good	58529	ENSG00000177791		114480,115200,253700,273800,300376,302045,310200,601287,601419,601954,604286,606685,607487,609452,609524
GDExl11002	E09	973146	973140	proc	Xl	good	5624	ENSG00000115718	176860,612304	122700,188050,188055,202400,231200,277450,607473
GDExl11002	E12	1011603	1011597	pnp	Xl	good	4860	ENSG00000198805,LRG_91	613179	101900,102700,103050,108500,124200,170400,208000,266120,278300,300322,300323,600462,601003,601382,601887,602475,603041,603896,605258,609560,609909
GDExl11002	F01	1014194	1014190	snca	Xl	good	6622	ENSG00000145335	127750,168601,605543	127750,168600,168601,266150,300257,605407,605543,606664,606952,608643
GDExl11002	F03	6256521	998931	cryba4	Xl	good	1413	ENSG00000196431	610425
GDExl11002	F07	985595	985593	prph2	Xl	good	5961	ENSG00000112619	136880,169150,608133,608161,613105
GDExl11002	F08	977512	977508	ctrb1	Xl	good	1504	ENSG00000168925		104300,603813,609065
GDExl11002	F09	5872781	5872779	apob	Xl	good	338	ENSG00000084674	144010,615558	105200,144010,205400,604091
GDExl11002	F10	1001876	1001869	serpinb6	Xl	good	5269	ENSG00000124570	613453
GDExl11002	F11	865328	479969	snai1	Xl	good	6615	ENSG00000124216		101600,123500,131300,147950,154705,600376,609192
GDExl11002	G02	6254944	971121	pgam2	Xl	good	5224	ENSG00000164708		102900,266150,266200,313400
GDExl11002	G06	6255203	969839	tada3	Xl	good	10474	ENSG00000171148		133239,151623,211980,260500,275355
GDExl11002	G07	964395	964391	fah	Xl	good	2184	ENSG00000103876		203500,231900,266130
GDExl11002	G08	6255805	1000271	mrpl44	Xl	mixed	65080	ENSG00000135900	615395
GDExl11002	G11	5789874	5789750	rpl29	Xl	good	6159	ENSG00000162244		603896
GDExl11002	H04	5903743	5903716	gstk1	Xl	good	373156	ENSG00000197448		215600,230450,231900,266130,607748
GDExl11002	H05	973892	973888	hba2	Xl	good	3040	ENSG00000188536,ENSG00000206172	140700,604131,613978	603903
GDExl11002	H07	976309	976302	rlbp1	Xl	good	6017	ENSG00000140522	136880,607475,607476
GDExl11002	H10	976961	976954	cat.2	Xl	good	847	ENSG00000121691	614097	131950,151100,163950,163955,202370,214100,226670,262500,278300,600462,605258,607785
GDExl11003	A03	865873	489495	mras	Xl	good	22808	ENSG00000158186		114480,114500,115150,124900,125800,125853,135300,148700,159900,161800,162210,182290,192605,193100,193520,211900,300436,300558,301000,303600,313900,600652,600996,603278,603622,604370,605027,605249,605361,607785,607841,607907,608354,608355,608751,609307
GDExl11003	A08	955508	955501	ftmt	Xl	good	94033	ENSG00000181867		176200,600886,604290,606159
GDExl11003	A10	980044	980039	cmpk1	Xl	good	51727	ENSG00000162368		223100,248900,307030,603903,608611
GDExl11003	A11	951093	951086	nme5	Xl	conserved	8382	ENSG00000112981		216400,223100,236250,259500,266120,277700,603903,605899,609560
GDExl11003	B06	6253419	946392	farsa	Xl	good	2193	ENSG00000179115		264070,606952,608323
GDExl11003	B07	6253620	948819	chmp2b	Xl	good	25978	ENSG00000083937	600795,614696
GDExl11003	B08	1014645	1014639	calm2	Xl	good	805	ENSG00000143933,ENSG00000160014,ENSG00000198668		101600,108500,117000,123500,125800,125853,137750,137760,141500,145600,151623,170400,183086,192600,192605,211980,232600,240600,253300,253400,253550,261750,275355,300071,300436,300558,300559,600334,600996,601005,601887,602579,603689,604145,604772,606003,606657,607200,608354,608355,608807,608808
GDExl11003	B12	957003	956999	ptpla	Xl	good	9200	ENSG00000165996		309549
GDExl11003	C01	963751	963744	ftcd	Xl	bad	10841	ENSG00000160282	229100	229100,236250,250940,259900,600794,601472,605899,606664,608688
GDExl11003	C03	976321	976314	idh2	Xl	good	3418	ENSG00000182054	613657
GDExl11003	C04	1004697	1004690	pdlim1	Xl	good	9124	ENSG00000107438		123400,137440,137600,180500,203450,245300,600072,600652,603218,603278,604229,606688,607841
GDExl11003	C05	986878	986871	set	Xl	good	6418	ENSG00000119335		114500,114550,125853,132600,155255,600652,603278,607841,608615
GDExl11003	C07	957325	957317	rpl34	Xl	good	6164	ENSG00000109475		603896
GDExl11003	C12	6254353	5915790	s100a10	Xl	good	6281	ENSG00000197747		233300,260500,608115
GDExl11003	D05	6254689	944974	tceb1	Xl	good	6921	ENSG00000154582		151623,193300,194050,210900,214150,216400,223100,226730,275355,277700,278300,300049,300537,304120,305620,309350,311300,601675
GDExl11003	D09	5804592	5804365	serpina1	Xl	good	5265	ENSG00000197249	606963,613490	162800,188050,217090,231200,238600,603813
GDExl11003	D10	5908692	5908186	ldhb	Xl	good	3945	ENSG00000111716	614128	102900,231670,245349,248600,266150,266200,312170,606054,607322
GDExl11003	E03	946412	946405	iscu	Xl	good	23479	ENSG00000136003	255125
GDExl11003	E04	5757952	5757898	slc35a3.2	Xl	good	23443	ENSG00000117620	615553
GDExl11003	E11	6254347	6258828	selrc1	Xl	conserved	65260	ENSG00000162377
GDExl11003	F02	6256523	5820466	krt18	Xl	good	3875	ENSG00000111057	215600	101600,104300,105120,108120,115200,123320,123500,131950,145980,182290,184500,192600,215600,226650,226670,601419,604765,606072,607801,607841,608758,609285
GDExl11003	F03	1217490	1217487	cel	Xl	good	1056	ENSG00000170835	609812	238600,603813,609812
GDExl11003	F10	962407	962405	rom1	Xl	good	6094	ENSG00000149489	608133
GDExl11003	G02	865586	486188	thbs1	Xl	good	7057	ENSG00000137801		131300,132400,609192
GDExl11003	G05	6078052	951730	prdx6	Xl	good	9588	ENSG00000117592		103470,140350,155255,202370,203100,214100,238600,248600,254600,261500,266510,268000,268300,276710,300301,300584,601003,601539,605407,606952,608323,608643,609812
GDExl11003	G07	980561	980555	vbp1	Xl	good	7411	ENSG00000155959		193300,226730,300049,300537,304120,305620,309350,311300
GDExl11003	G10	6066520	6066016	ubc	Xl	good	7316	ENSG00000150991		194050,223100,259500
GDExl11003	H01	6253624	5860424	pdlim7	Xl	good	9260	ENSG00000196923		108120,215600,609285
GDExl11003	H02	6255799	984031	ca4	Xl	good	762	ENSG00000167434	600852
GDExl11003	H04	5869932	5869910	gosr2	Xl	good	9570	ENSG00000108433,ENSG00000262633	614018
GDExl11003	H07	966893	966886	rho	Xl	good	6010	ENSG00000163914	136880,610445,613731
GDExl11003	H08	5919104	5918987	sqstm1	Xl	good	8878	ENSG00000161011	602080	602080
GDExl11004	A01	5812171	5812146	dtnbp1	Xl	conserved	84062	ENSG00000047579	181500,614076	203300
GDExl11004	A04	975250	975244	iyd	Xl	good	389434	ENSG00000009765	274800	146300,214150,222900,241500,241510,601675
GDExl11004	A05	5808117	5808004	hbg2	Xl	good	3048	ENSG00000196565	141749,613977
GDExl11004	A06	6254334	945876	ndufs8	Xl	good	4728	ENSG00000110717	256000	256000
GDExl11004	B02	6078073	953359	pemt	Xl	good	10400	ENSG00000133027		211980,607785,608594
GDExl11004	B05	865856	489306	sdf2	Xl	good	6388	ENSG00000132581		236250,266120,605899,609560
GDExl11004	B07	999491	999485	ap2s1	Xl	good	1175	ENSG00000042753	600740
GDExl11004	B11	865154	478219	suclg1	Xl	bad	8802	ENSG00000163541	245400	115310,150800,171300,231670,248600,251000,252011,256000,312170,605373,605839,606812
GDExl11004	C01	967901	967892	rpl38	Xl	good	6169	ENSG00000172809		603896
GDExl11004	C02	1016759	1016752	rpl28	Xl	good	6158	ENSG00000108107		172700,233700,233710,260540,306400,600274,601104,603896,607485
GDExl11004	C04	973610	973604	cfd	Xl	good	1675	ENSG00000197766,ENSG00000274619,LRG_46	613912
GDExl11004	C06	974469	974465	pmm1	Xl	good	5372	ENSG00000100417		212065,602579
GDExl11004	C07	6254555	6372191	prss3	Xl	good	5646	ENSG00000010438		104300,188055,277450,603813,607473,609065
GDExl11004	D02	1004243	1004237	polr2d	Xl	good	5433	ENSG00000144231		148700,151623,154500,162210,164300,193520,204000,214150,214450,216400,253300,253400,253550,256710,268000,277700,278300,278780,300590,303600,600334,601675,601777,602875,603689,604145,607136,608807,608808,609065,609227
GDExl11004	D03	6254326	999214	nme3	Xl	good	4832	ENSG00000103024		216400,223100,236250,259500,266120,277700,307030,603903,605899,609560
GDExl11004	D04	865663	486986	tnni3	Xl	good	7137	ENSG00000129991	115210,611880,613286,613690	115210,115310,171300,192600,607482
GDExl11004	D09	6255600	959356	rabac1	Xl	good	10567	ENSG00000105404		248900,608611
GDExl11004	D11	923065	923056	atp5l	Xl	good	10632	ENSG00000167283		103050,500003,551500,609283
GDExl11004	D12	6255310	6258926	ackr4	Xl	good	51554	ENSG00000129048		193670,275355,609423
GDExl11004	E02	987673	987669	psmc3ip	Xl	good	29893	ENSG00000131470	614324
GDExl11004	E04	947423	947418	ndufs4	Xl	good	4724	ENSG00000164258	252010,256000	252010
GDExl11004	E06	946549	946545	dnajc8	Xl	conserved	22826	ENSG00000126698		148700,162210,164300,193520,214450,256710,300590,303600,609065,609227
GDExl11004	E09	1016356	1016349	shfm1	Xl	good	7979	ENSG00000127922		114480,145980,239200
GDExl11004	F03	6254556	6457635	uqcrb	Xl	good	7381	ENSG00000156467	615158	500000,535000
GDExl11004	F05	948163	948154	rpl32	Xl	good	6161	ENSG00000144713		603896
GDExl11004	F08	864827	482090	myl2	Xl	good	4633	ENSG00000111245,LRG_393	608758	123320,192600,207800,207900,215700,311250,601419,604765,606072,607801,608758
GDExl11004	F09	992340	992333	utp11l	Xl	good	51118	ENSG00000183520		137760,604901,609887
GDExl11004	F11	5952447	5952438	dhrsx	Xl	good	207063	ENSG00000169084		114480,227650
GDExl11004	F12	964262	964256	fhl1	Xl	bad	2273	ENSG00000022267	300695,300696,300717,300718
GDExl11004	G04	942891	942885	myoz2	Xl	good	51778	ENSG00000172399,LRG_396	613838	114480,115200,253700,273800,300376,302045,310200,601287,601419,601954,604286,606685,607487,609452,609524
GDExl11004	G11	6254321	989443	crygd	Xl	good	1421	ENSG00000118231	115700
GDExl11004	H04	6254337	5745249	banf1	Xl	good	8815	ENSG00000175334	614008	310300
GDExl11004	H05	969198	969191	rpl36	Xl	good	25873	ENSG00000130255		104300,105120,108120,115200,131950,145980,182290,215600,226650,226670,603896,607841,609285
GDExl11004	H08	974412	974406	ugp2	Xl	good	7360	ENSG00000169764		125853,128230,208000,223000,230200,230350,232600,233910,240600,260920,261750,300559,600121,602475,604232,607091,607748,607765
GDExl11004	H09	6254558	6257884	crygs	Xl	good	1427	ENSG00000213139	116100
GDExl11005	A11	866011	490882	actb	Xl	good	60	ENSG00000075624,ENSG00000184009,LRG_132	243310,607371	105120,114480,114500,118400,121850,124900,125800,125853,148700,151623,153640,153650,154500,155100,161800,162210,173100,173900,182290,193520,209300,209950,211980,214450,215600,219050,253300,253400,253550,256710,261100,262400,262650,266600,274500,300049,300436,300537,300558,301000,303600,304120,305620,309350,311300,313900,600334,600652,600802,601665,601675,602579,603278,603622,603689,604145,604370,…
GDExl11005	A12	975078	975072	rad9a	Xl	good	5883	ENSG00000172613		101900,124200,228600,236490,300291,300301,300584,308300,600072,603218
GDExl11005	B02	6254325	942973	rph3al	Xl	good	9501	ENSG00000181031		112600,158350,168600,261550,605909
GDExl11005	B04	961285	961281	gng2	Xl	good	54331	ENSG00000186469		102200,103580,166350,174800
GDExl11005	B08	5739683	5739414	crygb	Xl	good	1419	ENSG00000182187	615188
GDExl11005	C02	1007013	1007007	lsm6	Xl	good	11157	ENSG00000164167		601414
GDExl11005	C03	999533	999529	uros	Xl	good	7390	ENSG00000188690	263700	176000,263700
GDExl11005	C04	5756021	5756013	pla2g2e	Xl	good	30814	ENSG00000188784		211980,607785,608594
GDExl11005	C05	968235	968230	ssr4	Xl	good	6748	ENSG00000180879		105400,125853,148700,151623,162210,193520,275355,303600,607785
GDExl11005	C06	6254339	5789750	rpl29	Xl	good	6159	ENSG00000162244		603896
GDExl11005	C08	6254344	1006667	med29	Xl	good	55588	ENSG00000063322		214400,607706,607831,608340
GDExl11005	C12	954789	954783	ube2d1	Xl	good	7321	ENSG00000072401		105120,124900,153640,153650,155100,600652,603622,605249,607841,609322
GDExl11005	D03	965970	965963	bbs5	Xl	good	129880	ENSG00000163093	615983	209900
GDExl11005	D04	5961945	5961868	ndufa13	Xl	good	51079	ENSG00000186010	607464
GDExl11005	D05	978395	978388	atp5d	Xl	good	513	ENSG00000099624		103050,500003,551500,609283
GDExl11005	D06	5891407	5891037	rpl23a	Xl	good	6147	ENSG00000198242		101600,104300,105120,108120,115200,123500,125853,131950,145980,151660,159001,176670,181350,182290,184500,211980,215600,226650,226670,245050,248370,600652,603278,603896,604219,604929,605588,606054,606595,607841,607920,608056,609015,609285
GDExl11005	D09	865364	480319	hspb1	Xl	good	3315	ENSG00000106211,LRG_248	606595,608634	108120,115200,158590,182290,184500,215600,250100,604219,606595,607841,608634,608810,609285
GDExl11005	D10	6255573	5895525	rpl39	Xl	good	6170	ENSG00000198918		603896
GDExl11005	D12	998208	998202	myf6	Xl	good	4618	ENSG00000111046	614408
GDExl11005	E03	968704	968699	rpe65	Xl	good	6121	ENSG00000116745	204100,613794
GDExl11005	E04	1000983	1000976	rpl11	Xl	good	6135	ENSG00000142676	612562	105830,151623,180849,210600,260500,275355,300068,308370,312300,313200,603896,609192,609265
GDExl11005	E09	988840	988836	nelfa	Xl	unknown	7469	ENSG00000185049		214150,216400,601675
GDExl11005	E12	970786	970782	adora2a	Xl	good	135	ENSG00000128271		102200,103580,166350,174800
GDExl11005	F04	963927	963921	rpl24	Xl	good	6152	ENSG00000114391		182290,215600,603896,607841
GDExl11005	F12	6077283	6077245	gmfb	Xl	good	2764	ENSG00000197045		101600,104300,105120,108120,115200,123500,125853,131950,145980,182290,211980,215600,226650,226670,600652,603278,607841,609285
GDExl11005	G02	1014433	1014426	hint1	Xl	good	3094	ENSG00000169567	137200
GDExl11005	G05	6077566	485700	scly	Xl	good	51540	ENSG00000132330		180105,219500,606762
GDExl11005	G08	992367	992363	lamtor2	Xl	good	28956	ENSG00000116586,LRG_81	610798
GDExl11005	H01	6254323	854168	polr2k	Xl	good	5440	ENSG00000147669		148700,151623,162210,164300,193520,204000,214150,214450,216400,256710,268000,277700,278300,278780,300590,303600,601675,601777,602875,607136,609065,609227
GDExl11005	H02	922833	922820	dad1	Xl	good	1603	ENSG00000129562
GDExl11005	H04	6255306	968361	chchd4	Xl	good	131474	ENSG00000163528		121850,137800,153480,158350,176807,176920,276950,300555,309000
GDExl11005	H09	940526	940522	shbg	Xl	good	6462	ENSG00000129214		276900,276904,602092
GDExl11006	A02	5901616	5901549	pelo	Xl	good	53918	ENSG00000152684		116920,202400,226730,300049,300537,304120,305620,309350,311300
GDExl11006	A06	6254304	949135	ndufa10	Xl	good	4705	ENSG00000130414	256000
GDExl11006	A07	945976	945970	hla-drb1	Xl	good	3123	ENSG00000196126,ENSG00000206240,ENSG00000206306,ENSG00000228080,ENSG00000229074,ENSG00000236884	126200,180300,181000	135300,181000,608971
GDExl11006	A10	482845	482840	mmp2	Xl	good	4313	ENSG00000087245	259600
GDExl11006	A11	947336	947328	spint2	Xl	good	10653	ENSG00000167642	270420
GDExl11006	B02	1005385	1005379	taldo1	Xl	good	6888	ENSG00000177156	606003	125851,223000,235700,602485,602579,606003
GDExl11006	B03	984763	984761	aspn	Xl	good	54829	ENSG00000106819	603932,607850
GDExl11006	B09	1016124	1016117	cdc42ep4	Xl	good	23580	ENSG00000179604		124900,153640,153650,155100,301000,313900,603622,605249,608203
GDExl11006	B11	6254704	977451	uqcrq	Xl	good	27089	ENSG00000164405	615159	214150,216400,601675
GDExl11006	B12	6255788	946569	myl3	Xl	good	4634	ENSG00000160808,LRG_395	608751	124900,153640,153650,155100,192600,215600,253300,253400,253550,300436,300558,600334,600652,603278,603622,603689,604145,605249,608751,608807,608808,609285,609322
GDExl11006	C01	6253962	6031728	ndufaf2	Xl	good	91942	ENSG00000164182	252010,256000
GDExl11006	C03	973276	973271	b4galt7	Xl	conserved	11285	ENSG00000027847	130070	130070
GDExl11006	C06	991117	991110	tesc	Xl	good	54997	ENSG00000088992		182290
GDExl11006	C07	922018	922005	ccnc	Xl	good	892	ENSG00000112237		154500,253300,253400,253550,600334,603689,604145,608807,608808
GDExl11006	C11	6255071	963197	icam5	Xl	good	7087	ENSG00000105376		104300,600274,606889,607822
GDExl11006	D03	866633	855917	cox6a1	Xl	good	1337	ENSG00000111775	616039
GDExl11006	D04	5895453	5895391	txn	Xl	good	7295	ENSG00000136810		103050,180849,223100,245590,300068,307030,500003,551500,603903
GDExl11006	D06	5773753	5773452	eif4a3	Xl	good	9775	ENSG00000141543	268305
GDExl11006	D09	865367	480346	actc1	Xl	good	70	ENSG00000159251,LRG_388	612098,612794,613424	104300,105120,108120,115200,131950,145980,182290,215600,226650,226670,607841,609285
GDExl11006	E01	981582	981578	ltc4s.2	Xl	good	4056	ENSG00000213316	614037
GDExl11006	E03	6253961	970950	cib1	Xl	good	10519	ENSG00000185043		104300,118400,202400,226730,256800,273800,600274,606889,607822,608232
GDExl11006	E11	5796042	5796040	a4gnt	Xl	good	51146	ENSG00000118017		211900,230800,230900,231000,231005,607091,608013
GDExl11006	F01	865051	484988	sec61g	Xl	good	23480	ENSG00000132432		174050,180300
GDExl11006	F04	941235	941229	c1galt1c1	Xl	good	29071	ENSG00000171155	300622
GDExl11006	F06	975271	975266	dhfr	Xl	good	1719	ENSG00000228716	613839
GDExl11006	F07	979715	979708	ssbp1	Xl	good	6742	ENSG00000106028		231900,266130,273750
GDExl11006	F09	969834	969826	rpl35	Xl	good	11224	ENSG00000136942		603896
GDExl11006	G01	1008764	1008757	thap1	Xl	good	55145	ENSG00000131931	602629
GDExl11006	G04	968781	968775	rgs2	Xl	good	5997	ENSG00000116741		168600
GDExl11006	G05	5771598	5771575	gsto1	Xl	good	9446	ENSG00000148834		215600,230450,231900,266130,607748
GDExl11006	G09	6255570	5803455	mcee	Xl	good	84693	ENSG00000124370	251120	242100,251000,252011,605373,606054,609015
GDExl11006	H03	6254542	485496	igfbp1	Xl	mixed	3484	ENSG00000146678		114500,604370,607907,608747
GDExl11006	H06	947172	947166	akr1d1	Xl	good	6718	ENSG00000122787	235555	140350,200950,203500,241500,241510,264600,270200,270400,276710,307030,608643
GDExl11006	H08	5917018	5917011	pde9a	Xl	good	5152	ENSG00000160191		204000,254110,268000,601777,602875
GDExl11006	H10	6074121	6073799	fau	Xl	good	2197	ENSG00000149806		219500,400042,603896
GDExl11007	A07	6251831	970632	rrm2b	Xl	good	50484	ENSG00000048392,LRG_788	612075,613077
GDExl11007	A09	972821	972814	tomm20	Xl	good	9804	ENSG00000173726		105200,144010,205400,604091
GDExl11007	A11	6254947	941285	snap29	Xl	good	9342	ENSG00000099940	609528	609528
GDExl11007	B01	6255252	5945263	cox6b1	Xl	good	1340	ENSG00000126267	220110
GDExl11007	B02	955842	955838	pnpo	Xl	bad	55163	ENSG00000108439	610090
GDExl11007	B06	945020	945014	creb1	Xl	good	1385	ENSG00000118260	612160	114480,133239,137750,137760,142946,151623,166600,180849,203300,211980,245590,260500,275355,606657,608089,608354,608355
GDExl11007	B07	494129	494124	foxi1	Xl	good	2299	ENSG00000168269	600791
GDExl11007	B08	1007000	1006993	ednra	Xl	good	1909	ENSG00000151617	157300	142623,176410,209880,277580,600155,600501
GDExl11007	B11	482515	482510	smarce1	Xl	bad	6605	ENSG00000073584	607174	105830,151623,182290,275355,300055,300279,300458,300496,312750,600652,603278,603622,605249,607841,609322
GDExl11007	C03	865772	488182	fgf7	Xl	good	2252	ENSG00000140285		100800,101600,123500,123700,123790,125853,147950,185500,194050,211980,224410,255800,607685
GDExl11007	C04	972927	972921	glrx5	Xl	good	51218	ENSG00000182512	205950
GDExl11007	C05	5895694	5895525	rpl39	Xl	good	6170	ENSG00000198918		603896
GDExl11007	C06	973831	973826	nup155	Xl	good	9631	ENSG00000113569	615770	188550,231550,609192
GDExl11007	C07	949629	949625	traf7	Xl	good	84231	ENSG00000131653		270200,300000,307030
GDExl11007	C08	852658	852653	ppm1a	Xl	good	5494	ENSG00000100614		114550,125853,132600,155255,608615
GDExl11007	D04	946315	946308	ngdn	Xl	good	25983	ENSG00000129460		137760,604901,609887
GDExl11007	D05	6255254	482438	e2f6	Xl	unknown	1876	ENSG00000169016		145000
GDExl11007	D09	945234	945228	hsd17b12	Xl	good	51144	ENSG00000149084		105830,128230,139300,222765,223000,230200,230350,231300,233910,260920,268300,300000,600121,604232,607091,607748,607765,608643,608902,609535
GDExl11007	D10	969423	969418	isyna1	Xl	good	51477	ENSG00000105655		125851,235700,602485
GDExl11007	D12	5815140	5815089	cav3.2	Xl	good	859	ENSG00000182533,LRG_329	123320,192600,606072,607801,611818,614321	123320,192600,202400,207800,207900,215700,226650,226730,273800,311250,601419,604765,606072,607801,608758
GDExl11007	E01	945846	945839	rnaseh2a	Xl	good	10535	ENSG00000104889,LRG_278	610333
GDExl11007	E02	982305	982299	otc	Xl	good	5009	ENSG00000036473	311250	123320,146800,192600,194050,207800,207900,215700,237300,237310,238970,266140,311250,601419,604765,606072,606762,607801,608758,609924
GDExl11007	E05	866222	492999	prok2	Xl	good	60675	ENSG00000163421	610628
GDExl11007	E06	6256607	1004857	pmp22	Xl	good	5376	ENSG00000109099,LRG_263	118220,118300,139393,145900,162500,180800	145900
GDExl11007	E07	960563	960555	tfg	Xl	good	10342	ENSG00000114354	604484,615658
GDExl11007	E09	983377	983371	ube2k	Xl	good	3093	ENSG00000078140		137750,137760,151623,211980,275355,606657,608354,608355
GDExl11007	E11	865046	484087	pax6	Xl	good	5080	ENSG00000007372	106210,120200,120430,136520,148190,165550,206700,604229	103470,103500,106210,108900,120200,120430,129750,136520,142900,148190,165550,187500,193510,604229
GDExl11007	E12	866025	491055	rasl11b	Xl	good	65997	ENSG00000128045		145500,203450,245349,252010,256000,607322
GDExl11007	F03	5917496	5917486	sat2	Xl	good	112483	ENSG00000141504		105830,139300,146800,194050,207800,230350,231300,238970,266140,268300,270200,300000,311250,600121,604232,607765,608643,608902,609535,609924
GDExl11007	F04	5842970	5842911	dnajc19	Xl	good	131118	ENSG00000205981	610198
GDExl11007	F05	6540652	990195	capn1	Xl	good	823	ENSG00000014216		166200,166220,231200
GDExl11007	F07	6251639	852702	cers2	Xl	good	29956	ENSG00000143418		188550,231550
GDExl11007	F10	876943	876928	krt8	Xl	good	3856	ENSG00000170421,ENSG00000254285	215600	101600,104300,105120,108120,115200,123320,123500,131950,145980,151100,163950,163955,182290,184500,192600,215600,226650,226670,601419,604765,606072,607785,607801,607841,608758,609285
GDExl11007	F11	6253919	1015088	arhgap1	Xl	good	392	ENSG00000175220		124900,153640,153650,155100,301000,313900,603622,604416,605249,608203
GDExl11007	G01	6255568	855917	cox6a1	Xl	good	1337	ENSG00000111775	616039
GDExl11007	G02	998922	998916	crybb1	Xl	good	1414	ENSG00000100122	611544
GDExl11007	G05	865341	480093	eef1a1	Xl	good	1915	ENSG00000156508		103050,114480,124900,151660,153640,153650,154500,155100,173900,180105,219500,242860,250940,253300,253400,253550,268000,300240,305000,400042,600334,600652,603622,603689,603896,604145,604929,605249,605280,605850,608089,608456,608688,608807,608808,609322,610015
GDExl11007	G06	6078393	979268	cdc37	Xl	good	11140	ENSG00000105401		109800,259500,609048
GDExl11007	G07	865405	480745	ybx1	Xl	good	4904	ENSG00000065978		133239,148700,151623,154500,162210,164300,172700,193520,211980,214450,233710,253300,253400,253550,256710,260500,260540,275355,300590,303600,600274,600334,601104,603689,604145,607485,608807,608808,609065,609227
GDExl11007	G09	963192	963186	lrrc59	Xl	good	55379	ENSG00000108829		101900,124200,601003
GDExl11007	G10	865337	480059	hspa5	Xl	good	3309	ENSG00000044574		123400,137440,174050,180300,245300,248800,600072,603218,606688
GDExl11007	G11	977331	977325	rps7	Xl	good	6201	ENSG00000171863	612563	219500,400042,603896
GDExl11007	H03	957325	957317	rpl34	Xl	good	6164	ENSG00000109475		603896
GDExl11007	H05	5898075	5897998	mcmbp	Xl	good	79892	ENSG00000197771		109800,259500,300367
GDExl11007	H06	992983	992978	peli2	Xl	good	57161	ENSG00000139946		223900
GDExl11007	H10	942338	942330	hdlbp	Xl	good	3069	ENSG00000115677		151623,275355,300049,300537,304120,305620,309350,311300,606593,608232
GDExl11007	H11	865367	480346	actc1	Xl	good	70	ENSG00000159251,LRG_388	612098,612794,613424	104300,105120,108120,115200,131950,145980,182290,215600,226650,226670,607841,609285
GDExl11008	A01	944522	944515	tmod3	Xl	good	29766	ENSG00000138594		182290,215600,600652,603278,607841
GDExl11008	A02	960234	960227	hspa9	Xl	good	3313	ENSG00000113013		133239,151623,151660,211980,260500,275355,604929,605280
GDExl11008	A03	483504	483499	eno1	Xl	good	2023	ENSG00000074800		102900,266200,312170,313400,600858
GDExl11008	A08	489662	489657	lmnb1	Xl	good	4001	ENSG00000113368	169500	115200,121850,137800,151660,153480,158350,159001,176670,176807,176920,181350,248370,276950,300555,309000,604929,605588,607920,608056,608089
GDExl11008	A10	6078721	1015593	gng13	Xl	good	51764	ENSG00000127588		102200,103580,166350,174800
GDExl11008	B01	1003548	1003541	zbtb18	Xl	unknown	10472	ENSG00000179456	612337
GDExl11008	B02	986099	986092	grwd1	Xl	bad	83743	ENSG00000105447		108120,154500,182290,215600,253300,253400,253550,600334,600652,603278,603689,604145,607841,608807,608808,609285
GDExl11008	B05	959887	959880	pms1	Xl	good	5378	ENSG00000064933		158320,276300,608089,609310
GDExl11008	C01	6251832	967584	cdc42	Xl	good	998	ENSG00000070831		114480,114500,118400,124900,125800,145980,153640,153650,155100,161800,172700,173900,182290,192605,233700,233710,239200,260540,300436,300558,301000,305400,306400,313900,600652,600996,601104,603278,603622,604370,604391,604416,605249,605361,607485,607841,608203,608751,609322
GDExl11008	C02	969746	969738	eef2.1	Xl	good	1938	ENSG00000167658	609306	182290,268000,600652,603278,603896,607841,610015
GDExl11008	C03	963360	963354	tbc1d20.1	Xl	unknown	128637	ENSG00000125875	615663
GDExl11008	C04	977760	977754	cirh1a	Xl	good	84916	ENSG00000141076,ENSG00000262788	604901	137760,604901,609887
GDExl11008	C09	5738730	5738633	gnai3	Xl	good	2773	ENSG00000065135	602483	159900,300049,300537,304120,305620,309350,311300
GDExl11008	C11	948699	948693	dok4	Xl	good	55715	ENSG00000125170		142623,155240,162300,171400,188550,209880
GDExl11008	D02	6254946	946219	cd81	Xl	good	975	ENSG00000110651,LRG_142	613496
GDExl11008	D03	6256630	1003286	rps6	Xl	good	6194	ENSG00000137154		219500,400042,603896
GDExl11008	D05	995464	995462	stom	Xl	conserved	2040	ENSG00000148175	185000	235700,600858,606777
GDExl11008	D08	6254477	922380	ldb3	Xl	good	11155	ENSG00000122367,LRG_385	601493,609452	115200,192605,273800,600996,605361,609452
GDExl11008	D12	866214	492932	sf3b4	Xl	good	10262	ENSG00000143368	154400	148700,162210,164300,193520,214450,256710,300590,303600,609065,609227
GDExl11008	E01	976392	976386	cant1	Xl	good	124583	ENSG00000171302		103050,180105,204000,223100,229100,236250,248900,250940,266120,268000,300322,300323,307030,601777,602875,603041,603903,605899,608611,608688,609560
GDExl11008	E03	6251650	5735139	canx	Xl	good	821	ENSG00000127022		162800,176410,188050,219700,233300,236250,241200,260500,266120,277180,600155,600501,603813,605899,608115,609560
GDExl11008	E04	6078307	972342	fbxo45	Xl	good	200933	ENSG00000174013		220110,225400,604377
GDExl11008	E06	5948460	5948032	ppp1ca	Xl	good	5499	ENSG00000172531		125853,191100,192600,208000,232600,240600,261750,300291,300301,300559,300584,308300,602475,607785,608751,609285
GDExl11008	E07	864849	482266	hoxa3	Xl	good	3200	ENSG00000105997		112600,121850,133780,137800,153480,158350,168600,176807,176920,261550,276950,300555,309000,605909,608089
GDExl11008	F01	951253	951246	aldh9a1	Xl	good	223	ENSG00000143149		105830,139300,151623,180849,227650,229100,230350,231300,236250,237300,250940,259900,260500,268300,270200,271980,275355,300000,300068,307030,308370,312300,313200,600121,600794,601472,604229,605899,606054,606664,608643,608688,608902,609015,609535
GDExl11008	F03	866354	494464	tpi1	Xl	good	7167	ENSG00000111669	615512	248500,601382,602485,602579,606003
GDExl11008	F04	493967	493962	hnrnpa1	Xl	good	3178	ENSG00000135486,ENSG00000239345	615424,615426	148700,154500,162210,164300,182290,193520,214450,215600,253300,253400,253550,256710,300590,303600,600334,603689,604145,607841,608807,608808,609065,609227
GDExl11008	F05	6254675	6457640	nsfl1c	Xl	good	55968	ENSG00000088833		138000
GDExl11008	F06	6251827	983911	rpl5	Xl	good	6125	ENSG00000122406	612561	180105,219500,268000,400042,603896,610015
GDExl11008	F07	866320	494134	tom1l1	Xl	good	10040	ENSG00000141198		114480,114500,266500,604370
GDExl11008	F10	986233	986225	itm2b	Xl	good	9445	ENSG00000136156	117300,176500	117300,176500
GDExl11008	G01	6256365	6458171	f2rl2	Xl	good	2151	ENSG00000164220		142623,162800,176410,188050,188055,202400,217090,231200,277580
GDExl11008	G02	975120	975114	atp2a1	Xl	good	487	ENSG00000196296	601003	101900,108500,124200,170400,208000,248600,268300,601003,601382,601887,602475,609909
GDExl11008	G04	6250719	6250477	cct3	Xl	good	7203	ENSG00000163468		253300,253400,253550,600334,603689,604145,608807,608808
GDExl11008	G07	487224	487219	net1	Xl	bad	10276	ENSG00000173848
GDExl11008	G09	490549	490543	capzb	Xl	good	832	ENSG00000077549		182290,600652,603278,607841
GDExl11008	G11	6254690	6257613	mfap2	Xl	good	4237	ENSG00000117122		129600,154700,182212,608328
GDExl11008	H02	975787	975781	serpinc1	Xl	good	462	ENSG00000117601	613118	166220,188050,188055,202400,231200,277450
GDExl11008	H04	1018219	1018212	calr	Xl	good	811	ENSG00000179218	187950,254450	105200,121850,137800,144010,153480,158350,176807,176920,205400,276950,300555,309000,604091,608089
GDExl11008	H06	986357	986352	tmed2	Xl	good	10959	ENSG00000086598		243800,607689,607692
GDExl11008	H07	974211	974205	rpl10a	Xl	good	4736	ENSG00000198755		103050,180105,603896,608688
GDExl11008	H08	6255765	6071380	tpm2	Xl	good	7169	ENSG00000198467	108120,601680,609285	101600,104300,105120,108120,115200,123500,125853,131950,145980,182290,184500,211980,215600,226650,226670,600652,603278,604219,606595,607841,609285
GDExl11008	H11	491690	491685	slc25a1	Xl	good	6576	ENSG00000100075	615182	101900,248600,601003,609909
GDExl11009	A02	6251888	978297	rps3	Xl	good	6188	ENSG00000149273		103050,151660,180105,219500,245050,400042,500003,551500,603896,604929,605280,606054,608688,609015,609283
GDExl11009	A07	950129	950122	zfand6	Xl	good	54469	ENSG00000086666		253300,253400,253550,600334,603689,604145,608807,608808
GDExl11009	A08	999960	999953	rpn1	Xl	good	6184	ENSG00000163902
GDExl11009	A09	946923	946915	gnl2	Xl	good	29889	ENSG00000134697		600059
GDExl11009	A10	6053022	6052813	myc	Xl	mixed	4609	ENSG00000136997	113970	114480,151623,155601,194050,242860,250940,276300,601675,606719,607136,608089,609310
GDExl11009	A11	478775	478770	fga	Xl	good	2243	ENSG00000171560,LRG_557	105200,202400,616004	188050,188055,202400,217090,226650,226730,231200,273800
GDExl11009	A12	5760801	5760737	dyrk1a.2	Xl	bad	1859	ENSG00000157540	614104	115150,125853,164400,191100,605407,606690
GDExl11009	B04	957436	957431	ctps1	Xl	good	1503	ENSG00000171793	615897	223100,307030,603903
GDExl11009	B08	5827101	5827097	lin7c	Xl	good	55327	ENSG00000148943		104300,125853,148700,162210,170390,193520,303600,607785,609227,609622
GDExl11009	B09	6254939	6257750	nupl1	Xl	good	9818	ENSG00000139496		188550,231550,609192
GDExl11009	B10	1017506	1017497	myod1	Xl	good	4654	ENSG00000129152		101400,130650,142946,151623,166600,174900,175050,180750,180849,245590,260350,609192
GDExl11009	B11	996134	996130	atp1a3	Xl	good	478	ENSG00000105409	128235,601338,614820
GDExl11009	C02	865283	479582	hdac1	Xl	good	3065	ENSG00000116478		105830,109800,114480,133239,151623,180849,209950,211980,240300,259500,260500,275355,300055,300279,300291,300301,300458,300496,300584,308300,312750,608089,609048,609283,609322
GDExl11009	C03	495123	495118	fus	Xl	good	2521	ENSG00000089280	608030,614782	104300,125853,148700,162210,164300,193520,214450,256710,300590,303600,602579,606003,607785,609065,609227
GDExl11009	C05	478732	478727	impdh2	Xl	good	3615	ENSG00000178035		103050,180105,204000,229100,231900,266130,268000,273750,300322,300323,601777,602875,605899,608688
GDExl11009	C08	978558	978553	eif4a2	Xl	good	1974	ENSG00000156976		181000,219500,400042,603896,608971,609532
GDExl11009	C09	948763	948756	ap3s1	Xl	good	1176	ENSG00000177879		203300,208900,608233
GDExl11009	C10	6251629	983223	slc19a3	Xl	unknown	80704	ENSG00000135917	607483
GDExl11009	D01	972311	972304	ing3	Xl	good	54556	ENSG00000071243		193670,203300,275355,609423
GDExl11009	D03	947793	947787	cnot4	Xl	good	4850	ENSG00000080802		270200,300000,307030
GDExl11009	D04	490164	490159	kitlg	Xl	good	4254	ENSG00000049130	145250,611664	172800,600802,606764
GDExl11009	D07	960059	960052	rbm26	Xl	good	64062	ENSG00000139746		164300,300590
GDExl11009	D10	866433	852607	rnf11	Xl	good	26994	ENSG00000123091		124900,153640,153650,155100,301000,313900,603622,605249,608203
GDExl11009	D11	6253904	6042438	h3f3a	Xl	good	3020	ENSG00000132475		125853,148700,151623,162210,180849,182290,193520,275355,303600,600652,603278,607785,607841
GDExl11009	D12	1015108	1015102	ube2v2	Xl	good	7336	ENSG00000169139		300291,300301,300584,308300
GDExl11009	E01	1008861	1008854	rpl12	Xl	good	6136	ENSG00000197958		103050,180105,603896,608688
GDExl11009	E02	5836974	6031717	fkbp1a	Xl	good	2280	ENSG00000088832		600376,609192
GDExl11009	E05	6254482	6457627	sdc2	Xl	good	6383	ENSG00000169439		125853,146800,148700,162210,193520,194050,266140,303600,607785
GDExl11009	E08	855405	853396	cebpa	Xl	good	1050	ENSG00000245848,LRG_456	601626
GDExl11009	F01	6253787	5754722	cbs	Xl	good	875	ENSG00000160200		137750,137760,151623,180105,211980,212065,217800,219500,229100,236250,242860,250940,259900,275355,600794,601472,605850,605899,606657,606664,606762,608354,608355,608688
GDExl11009	F03	966363	966355	naa10	Xl	good	8260	ENSG00000102030	300855,309800	203100,210200,222765,243500,248600,268300,606952,608643
GDExl11009	F04	984204	984199	orc3	Xl	good	23595	ENSG00000135336		194050,216400,223100,259500,277700
GDExl11009	F06	6256448	487994	hes1	Xl	good	3280	ENSG00000114315		173100,209950,219050,262400,262650,266600,274500,600802,601665,609135
GDExl11009	F07	492860	492855	sf3a2	Xl	good	8175	ENSG00000104897		148700,162210,164300,193520,214450,256710,300590,303600,609065,609227
GDExl11009	F10	1001671	1001665	ascc2	Xl	good	84164	ENSG00000100325		238600,603813,609812
GDExl11009	F12	1016918	1016909	cd2bp2	Xl	good	10421	ENSG00000169217		148700,162210,164300,193520,214450,256710,300590,303600,600059,600995,604416,607832,609065,609227
GDExl11009	G03	6253412	975232	prpf19	Xl	good	27339	ENSG00000110107		600059
GDExl11009	H01	970622	970615	ywhaz	Xl	good	7534	ENSG00000164924		101600,115150,115200,123500,125853,131760,131800,131900,131960,151623,164400,166200,166210,172700,179850,191100,211980,215600,231200,233710,246200,260540,275355,600274,601104,601665,605027,605407,606690,606952,607485,608232,608643,609040,609352
GDExl11009	H04	992279	992274	taf1b	Xl	good	9014	ENSG00000115750		151623,155601,214150,216400,242860,601675,606719,607136,608089,609310
GDExl11009	H05	1008024	1008016	ube2s	Xl	good	27338	ENSG00000108106
GDExl11009	H07	995515	995511	tjp3	Xl	good	27134	ENSG00000105289		124900,125800,161800,182290,301000,313900,600652,603278,603622,605249,607841,608751
GDExl11009	H08	6256357	986625	rasgrp2	Xl	good	10235	ENSG00000068831,LRG_100	615888	109800,115150,125853,218040,607785,609942
GDExl11009	H10	487204	487199	ctnnb1	Xl	good	1499	ENSG00000168036	114500,114550,132600,167000,615075	101000,104300,109800,113800,114480,114500,114550,115150,122880,125853,132600,133100,137215,142946,144200,146590,148700,148820,151623,155255,162091,162210,166600,173900,180849,192430,193500,193520,201475,245590,259500,275355,300068,303600,308370,312300,313200,600274,600652,600962,601214,603278,604326,604370,604416,606889,607602,607654,607785,607822,607841,608089,608615,609015,609048
GDExl11009	H11	954936	954929	got1	Xl	good	2805	ENSG00000120053	614419	102900,103470,140350,173100,203100,203500,207800,207900,209950,215700,219050,230450,239510,248600,254600,261500,262400,262650,264070,266150,266600,271900,274500,276710,311250,312170,600802,601665,605407,606762,606952,608323,608643,609135,610015
GDExl11010	A03	961439	961433	eif2b3	Xl	conserved	8891	ENSG00000070785	603896	219500,400042,603896
GDExl11010	A04	979728	979722	agk	Xl	good	55750	ENSG00000006530,ENSG00000262327	212350,614691
GDExl11010	A06	478863	478858	mycn	Xl	good	4613	ENSG00000134323	164280
GDExl11010	A07	6053528	6053488	fyn	Xl	good	2534	ENSG00000010810		109800,114480,114500,115150,123320,125853,130060,135300,148700,152700,162210,166200,166210,166220,172700,192600,193100,193520,209880,209950,211900,218040,233710,256300,256800,259420,260540,268000,275000,300400,301000,303600,308240,313900,600274,600995,601104,601553,601777,602875,604370,604416,604765,606072,607485,607785,607801,607832,607907,608232,608354,608355,608758,609135,609307,609755,609942
GDExl11010	A08	967849	967844	snupn	Xl	good	10073	ENSG00000169371		202370,214100,609016
GDExl11010	A09	1014221	1014217	ece1	Xl	conserved	1889	ENSG00000117298	145500,613870	142623
GDExl11010	B01	495067	495062	ndufv1	Xl	good	4723	ENSG00000167792	252010	145500,203450,245349,252010,256000,607322
GDExl11010	B04	6256559	1016880	rad51	Xl	good	5888	ENSG00000051180	114480,614508	114480,118400,124900,145980,151623,153640,153650,155100,210900,239200,253700,275355,300376,301000,302045,310200,313900,601287,601419,603622,604286,604391,605249,606685,608089,608203,608232,609524
GDExl11010	B05	487128	487123	xbp1	Xl	good	7494	ENSG00000100219	612371
GDExl11010	B08	950977	950969	ugdh	Xl	good	7358	ENSG00000109814		101600,104300,105120,108120,115200,123500,125853,128230,131950,143500,145980,182290,208000,211980,215600,218800,223000,226650,226670,230200,230350,233910,237900,240600,252940,260920,300559,600121,600652,602475,603278,604232,606785,607091,607748,607765,607841,609285
GDExl11010	B09	920560	920551	cdk17	Xl	good	5128	ENSG00000059758		151623,275355,608232
GDExl11010	C01	6254684	949356	gpsm2	Xl	good	29899	ENSG00000121957	604213	115196,161800,266140
GDExl11010	C02	960988	960984	cpa6	Xl	good	57094	ENSG00000165078	614417,614418
GDExl11010	C06	961974	961970	arhgap12	Xl	good	94134	ENSG00000165322		124900,153640,153650,155100,301000,313900,603622,605249,608203
GDExl11010	D01	6254478	6258196	rps14	Xl	good	6208	ENSG00000164587	153550	219500,400042,600059,603896
GDExl11010	D02	969908	969901	gpd1l	Xl	good	23171	ENSG00000152642,LRG_419	611777
GDExl11010	D04	1010304	1010300	alpl	Xl	good	249	ENSG00000162551	146300,241500,241510	139300,140350,146300,200950,203500,214150,216400,222900,241500,241510,264600,270200,276710,307030,601675,602433,606002,608643
GDExl11010	D09	6256346	922931	ntrk2	Xl	good	4915	ENSG00000148053	613886	121900,122200,188550,209880,256800,308240,607541,608470,608471
GDExl11010	E01	998293	998287	gins3	Xl	good	64785	ENSG00000181938		188550,231550
GDExl11010	E02	5775750	5775683	znf750	Xl	good	79755	ENSG00000141579	610227
GDExl11010	E07	6054630	6054593	pnlip	Xl	good	5406	ENSG00000175535	614338	238600,603813,609812
GDExl11010	E10	482015	482010	rab5a	Xl	good	5868	ENSG00000144566		607785,608354,608355
GDExl11010	F04	6254072	966912	arg1	Xl	good	383	ENSG00000118520	207800	123320,146800,192600,194050,207800,207900,215700,238970,259900,266140,311250,600794,601419,601472,604765,606072,606664,607801,608758,609924
GDExl11010	F05	968930	968924	ptafr	Xl	conserved	5724	ENSG00000169403		142623,176410,277580
GDExl11010	F07	1021791	1021786	sart1	Xl	good	9092	ENSG00000175467
GDExl11010	F10	5739879	5739726	acsl1	Xl	good	2180	ENSG00000151726		201450,201460,255110,255120,264470,300194,300387,600649,604387,606054,608836,609015
GDExl11010	G09	6077929	945003	pfn2	Xl	good	5217	ENSG00000070087		104300,104310,123400,124900,125800,125853,130060,137440,151623,153640,153650,155100,161800,166200,166210,166220,173900,182290,188050,225060,245300,253300,253400,253550,259420,275355,300491,300511,301000,313900,600072,600334,600652,603218,603278,603622,603689,604145,605249,606688,606764,606843,607785,607841,608232,608354,608355,608751,608807,608808,609322
GDExl11010	G10	5735588	5735139	canx	Xl	good	821	ENSG00000127022		162800,176410,188050,219700,233300,236250,241200,260500,266120,277180,600155,600501,603813,605899,608115,609560
GDExl11010	G11	490821	490816	srsf3	Xl	good	6428	ENSG00000112081		148700,154500,162210,164300,193520,214450,253300,253400,253550,256710,300590,303600,600334,603689,604145,608807,608808,609065,609227
GDExl11010	H04	923055	923042	ccne2	Xl	good	9134	ENSG00000175305		112600,133780,158350,168600,261550,605909
GDExl11010	H09	5913975	5913943	myo1e.2	Xl	good	4643	ENSG00000157483	614131	124900,153640,153650,155100,173900,600652,603622,605249,609322
GDExl11010	H10	6256540	489916	cxcr4	Xl	good	7852	ENSG00000121966,LRG_51	193670	193670,275355,609423
GDExl11011	A03	865159	478264	tcf3	Xl	good	6929	ENSG00000071564		101400,180750
GDExl11011	A05	962696	962692	plin3	Xl	good	10226	ENSG00000105355
GDExl11011	A07	482570	482565	nr2f2	Xl	good	7026	ENSG00000185551	615779
GDExl11011	A08	491143	491138	stam2	Xl	good	10254	ENSG00000115145		109800,173100,180849,209950,219050,259500,262400,262650,266600,274500,600802,601665,609048,609135
GDExl11011	A09	865817	488900	srsf6	Xl	good	6431	ENSG00000124193		148700,162210,164300,193520,214450,256710,300590,303600,609065,609227
GDExl11011	A10	487398	487393	mef2a	Xl	good	4205	ENSG00000068305	608320	126600,145260,216400,278780,608320
GDExl11011	A11	1004715	1004707	fxr1	Xl	good	8087	ENSG00000114416		172700,233710,260540,600274,601104,607485
GDExl11011	B02	957169	957162	emp2	Xl	good	2013	ENSG00000213853	615861
GDExl11011	B05	993511	993504	gabpb1	Xl	good	2553	ENSG00000104064		114480,227650
GDExl11011	C01	6252612	6258352	col2a1	Xl	good	1280	ENSG00000139219	108300,132450,150600,151210,156550,183900,184250,200610,215150,271700,604864,608805,609162,609508
GDExl11011	C04	984005	983999	dtx2	Xl	good	113878	ENSG00000091073		104300,125310,609813
GDExl11011	C08	954215	954208	galk2	Xl	good	2585	ENSG00000156958		111400,128230,223000,230200,230350,230600,230650,233910,253010,600121,604232,607091,607748,607765
GDExl11011	C12	6254952	992363	lamtor2	Xl	good	28956	ENSG00000116586,LRG_81	610798
GDExl11011	D06	492329	492324	tra2a	Xl	good	29896	ENSG00000164548		101600,123500,605074,607685,608747
GDExl11011	D12	941545	941539	plk1	Xl	good	5347	ENSG00000166851		145260,148820,168500,181450,193500,216400,278780,604757
GDExl11011	E02	970197	970192	sdhb	Xl	good	6390	ENSG00000117118,LRG_316	115310,171300,606764,606864,612359	115310,150800,171300,251000,252011,256000,605373,605839,606812,607482
GDExl11011	E03	996125	996119	ptrf	Xl	good	284119	ENSG00000177469	613327	214150,216400,601675
GDExl11011	E04	941836	941829	rpn2	Xl	good	6185	ENSG00000118705		608106
GDExl11011	E05	946189	946181	ywhaq	Xl	good	10971	ENSG00000134308		109800,115150,118400,125853,164400,191100,209300,233300,256800,259500,260500,601665,605407,606690,607341,607684,608115,608232,609048
GDExl11011	E07	950085	950077	ppp2r1b	Xl	good	5519	ENSG00000137713	211980	114500,114550,132600,155255,603278,604326,608615
GDExl11011	E08	6256316	946790	mdm4	Xl	good	4194	ENSG00000198625		105830,109800,151623,180849,259500,260500,275355,300068,308370,312300,313200,609048
GDExl11011	E09	1007055	1007048	pabpn1	Xl	good	8106	ENSG00000100836	164300	148700,162210,164300,193520,214450,256710,300590,303600,609065,609227
GDExl11011	E11	959297	959289	gtf2e1	Xl	good	2960	ENSG00000153767		151623,214150,216400,601675,607136
GDExl11011	F02	6251625	6077305	ccnd1	Xl	good	595	ENSG00000110092	114500,193300,254500	109800,114480,125853,132600,151623,155255,259500,608089,609048
GDExl11011	F03	6254464	6257786	slc16a6	Xl	good	9120	ENSG00000108932		188550,231550
GDExl11011	F04	1014573	1014565	slc16a1	Xl	good	6566	ENSG00000155380	245340,610021
GDExl11011	F05	479040	479035	rap1b	Xl	good	5908	ENSG00000127314		115150,124900,153640,153650,155100,301000,313900,603622,605027,605249,607785,608203
GDExl11011	F07	6254943	494245	snrpa	Xl	good	6626	ENSG00000077312		148700,162210,164300,193520,214450,253300,253400,253550,256710,300590,303600,600334,603689,604145,608807,608808,609065,609227
GDExl11011	F11	493268	493263	col1a2	Xl	good	1278	ENSG00000164692,LRG_2	130060,166210,166220,166710,225320,259420	125853,130060,166200,166210,166220,174900,175050,231200,259420,260350,607785,608232,608354,608355,609192
GDExl11011	F12	6254479	491597	ak2	Xl	good	204	ENSG00000004455,ENSG00000185839,LRG_133	267500	608093,608540,608799
GDExl11011	G02	6253625	6454263	actr8	Xl	conserved	93973	ENSG00000113812		182290,600652,603278,607841
GDExl11011	G07	1010367	1010360	pdcd10	Xl	good	11235	ENSG00000114209	603285	603285
GDExl11011	G09	943473	943467	kars	Xl	good	3735	ENSG00000065427,LRG_366	613641,613916	105400,125853,148700,151623,162210,193520,238700,275355,303600,607785
GDExl11011	H01	866355	494473	ripk4	Xl	good	54101	ENSG00000183421	263650
GDExl11011	H03	6254467	5910824	flot2	Xl	good	2319	ENSG00000132589		121850,603278
GDExl11011	H04	940708	940705	prkra	Xl	good	8575	ENSG00000180228	612067
GDExl11011	H05	990852	990845	ppp2r1a	Xl	good	5518	ENSG00000105568		114500,114550,148700,155255,162210,164300,180849,193520,214450,245590,256710,300068,300590,303600,602579,604326,606003,608615,609065,609227
GDExl11011	H06	866110	491947	actl6a	Xl	good	86	ENSG00000136518		101400,124900,125800,161800,180750,301000,313900,600652,603278,603622,605249,608751,609322
GDExl11011	H08	946628	946621	hif1a	Xl	good	3091	ENSG00000100644		125853,133239,142946,151623,155601,166600,180849,193300,211980,226730,245590,260500,275355,300049,300537,304120,305620,309350,311300,606719,607624,607785
GDExl11011	H11	948534	948526	pgm1	Xl	good	5236	ENSG00000079739	614921	105400,125851,125853,151623,175200,194200,208000,223000,232600,235700,240600,248900,261750,275355,600858,602475,602485,602579,604931,606003,608611
GDExl11012	A01	480741	480736	hoxa1	Xl	good	3198	ENSG00000105991	601536	219100
GDExl11012	A05	963463	963456	pabpc1	Xl	good	26986	ENSG00000070756		103050,180105,182290,219500,400042,600059,600652,603278,603622,603896,605249,607841,608688,609322
GDExl11012	A07	1013734	1013732	irf3	Xl	good	3661	ENSG00000126456		142680,151623,173100,180849,209950,219050,262400,262650,266600,274500,275355,308230,600802,601665,606843,609135
GDExl11012	A08	5916727	5916630	plod3	Xl	conserved	8985	ENSG00000106397	612394
GDExl11012	A09	977676	977669	phb	Xl	good	5245	ENSG00000167085	114480
GDExl11012	A10	868549	868519	camk2g	Xl	good	818	ENSG00000148660		108500,117000,121850,137800,141500,145600,153480,158350,170400,176807,176920,183086,192605,276950,300071,300555,309000,600996,601005,601887,604772,608089
GDExl11012	A11	1217560	1217555	mapk8	Xl	good	5599	ENSG00000107643		101900,115150,124200,125853,133239,151623,211980,228600,236490,260500,275355,300291,300301,300436,300558,300584,303600,308300,600072,603218,607785,608203
GDExl11012	B03	1009676	1009672	hadhb	Xl	good	3032	ENSG00000138029	609015	113800,144200,146590,182290,201450,201460,201475,203750,215600,231530,242100,245050,250950,264470,300000,300194,300387,300438,312170,600962,604387,606054,607602,607654,607841,609015,609016,609975
GDExl11012	B06	6253608	6258426	ap2m1	Xl	good	1173	ENSG00000161203		101600,123500,133239,151623,211980,215600,260500,275355,300067
GDExl11012	B10	959797	959790	aldoa	Xl	good	226	ENSG00000149925	611881	125800,164300,194050,212065,219100,248500,248600,312170,602485,602579,606003
GDExl11012	B12	955804	955797	gjb2	Xl	good	2706	ENSG00000165474	124500,148210,148350,149200,220290,601544,602540	601544
GDExl11012	C03	6252682	6495120	flt1	Xl	unknown	2321	ENSG00000102755		114480,114500,125853,151100,163950,163955,193100,604370,607785,607907,608747,609307
GDExl11012	C06	6075095	6074616	ubb	Xl	good	7314	ENSG00000170315	119540	109800,114480,137750,137760,151623,168600,194050,211980,223100,259500,266150,275355,300291,300301,300584,308300,606657,606664,608089,608354,608355,609048
GDExl11012	C07	6254060	5756795	snd1	Xl	good	27044	ENSG00000197157		608106
GDExl11012	C08	1018483	1018476	ostf1	Xl	good	26578	ENSG00000134996		253300,253400,253550,600334,603689,604145,608807,608808
GDExl11012	C09	970054	970047	cstf1	Xl	good	1477	ENSG00000101138		148700,162210,164300,193520,214450,256710,300590,303600,609065,609227
GDExl11012	C12	987747	987741	prpsap1	Xl	bad	5635	ENSG00000161542		248900,608611
GDExl11012	D01	1005029	1005022	aldoc	Xl	good	230	ENSG00000109107		125800,164300,212065,602485,602579,606003
GDExl11012	D04	6256537	947461	gamt	Xl	good	2593	ENSG00000130005	612736	115310,171300,207800,207900,259900,600794,601472,606664,607482
GDExl11012	D06	974310	974303	ethe1	Xl	good	23474	ENSG00000105755	602473	602473
GDExl11012	D08	979802	979795	kpna2	Xl	good	3838	ENSG00000182481		114500,132600,133239,151623,155255,211980,260500,275355,603278
GDExl11012	E01	983749	983742	lgals3	Xl	good	3958	ENSG00000131981		155255,202370,214100,266510,601539
GDExl11012	E03	6256533	5946445	mcm7	Xl	good	4176	ENSG00000166508		109800,194050,216400,223100,259500,277700,609048
GDExl11012	E05	5818487	5818205	ptbp1	Xl	good	5725	ENSG00000011304		115200,148700,151660,154500,159001,162210,164300,176670,181350,182290,193520,214450,215600,248370,253300,253400,253550,256710,300590,303600,600334,603689,604145,604929,605280,605588,607841,607920,608056,608807,608808,609065,609227
GDExl11012	E11	489638	489633	slc25a3	Xl	good	5250	ENSG00000075415	610773	115200,182290,184500,215600,604219,606595,607841
GDExl11012	E12	6251620	1016480	cfl1	Xl	good	1072	ENSG00000172757		182290,215600,600652,603278,607841
GDExl11012	F02	980281	980274	cct5	Xl	good	22948	ENSG00000150753,LRG_361	256840
GDExl11012	F08	1006032	1006025	ywhab	Xl	good	7529	ENSG00000166913		101900,109800,115150,124200,125853,135300,164400,172700,191100,193100,211900,211980,218040,228600,233710,236490,246200,260540,262190,300291,300301,300584,308300,600072,600274,601104,601665,603218,605407,606690,607341,607485,607684,607785,607907,609307,609942,609968
GDExl11012	F10	5900736	5900654	cdk4	Xl	good	1019	ENSG00000135446,LRG_490	609048	109800,114480,151623,155601,174900,175050,259500,260350,606719,608089,609048,609192
GDExl11012	F12	941738	941730	atp6v1b2	Xl	good	526	ENSG00000147416		103050,180105,268000,300240,305000,603896,608688,610015
GDExl11012	G01	942726	942719	caprin1	Xl	bad	4076	ENSG00000135387
GDExl11012	G05	943243	943236	dus3l	Xl	good	56931	ENSG00000141994		188550,231550
GDExl11012	G06	942655	942651	tab3	Xl	good	257397	ENSG00000157625		113800,144200,146590,201475,300291,300301,300584,308300,600962,607602,607654
GDExl11012	G08	6251621	494160	gja3	Xl	good	2700	ENSG00000121743	601885
GDExl11012	G09	6253917	951277	hccs	Xl	good	3052	ENSG00000004961	309801	176200,600886,604290,606159
GDExl11012	G10	948562	948556	ube3a	Xl	good	7337	ENSG00000114062,LRG_15	105830	105830,139300,231300,270200,300000,307030,608902,609535
GDExl11012	H01	5940819	5940736	clu	Xl	good	1191	ENSG00000120885		104300,104310,123400,131300,137440,154705,225060,245300,600072,600376,603218,606688,609192
GDExl11012	H02	864889	482604	tnnt3	Xl	good	7140	ENSG00000130595	601680	601680
GDExl11012	H07	6077366	6077305	ccnd1	Xl	good	595	ENSG00000110092	114500,193300,254500	109800,114480,125853,132600,151623,155255,259500,608089,609048
GDExl11012	H08	1015173	1015167	thoc5	Xl	good	8563	ENSG00000100296		109800,125853
GDExl11012	H11	482754	482749	cdk1	Xl	good	983	ENSG00000170312		109800,114480,120435,151623,158320,172800,227650,259500,275355,606843,608089,609048
GDExl11013	A01	5781498	5780990	selt	Xl	bad	51714	ENSG00000198843
GDExl11013	A02	1008920	1008914	rpl19	Xl	good	6143	ENSG00000108298		603896
GDExl11013	A03	481129	481124	srsf2	Xl	good	6427	ENSG00000161547		148700,162210,164300,193520,214450,256710,300590,303600,609065,609227
GDExl11013	A04	943116	943109	atp5b	Xl	good	506	ENSG00000110955		103050,500003,551500,607457,609283
GDExl11013	A05	6253773	1000710	ehd4	Xl	good	30844	ENSG00000103966		104300,125310,609528,609813
GDExl11013	A10	1001470	1001463	tyrp1	Xl	good	7306	ENSG00000107165	203290,612271	203290,278400
GDExl11013	B01	855907	855888	klc1	Xl	good	3831	ENSG00000126214		104300,603813,609065
GDExl11013	B03	487283	487278	dnm1l	Xl	good	10059	ENSG00000087470	614388	135700
GDExl11013	B04	6254936	948021	scarb2	Xl	good	950	ENSG00000138760	254900
GDExl11013	B05	992138	992131	mthfd1	Xl	good	4522	ENSG00000100714	601634	229100,236250,250940,259900,600794,601472,605899,606664,608688
GDExl11013	B06	864839	482184	tubb	Xl	good	203068	ENSG00000183311,ENSG00000196230,ENSG00000224156,ENSG00000227739,ENSG00000229684,ENSG00000232421,ENSG00000232575,ENSG00000235067	615771
GDExl11013	B08	5798548	5798520	ftsj1	Xl	good	24140	ENSG00000068438	309549	309549
GDExl11013	B10	5874020	5873934	hdac6	Xl	good	10013	ENSG00000094631	300863	180849,209950,240300,300291,300301,300584,308300
GDExl11013	B11	480612	480607	ldha	Xl	good	3939	ENSG00000134333	612933	102900,231670,245349,248500,248600,266150,266200,312170,602579,606003,606054,607322
GDExl11013	C03	490997	490992	hnrnpa2b1	Xl	good	3181	ENSG00000122566	615422	148700,151660,162210,164300,193300,193520,214450,226730,256710,300049,300537,300590,303600,304120,305620,309350,311300,604929,605280,609065,609227
GDExl11013	C05	6256578	942489	gfpt2	Xl	good	9945	ENSG00000131459		204000,268000,601777,602875,610015
GDExl11013	C06	996381	996374	ywhae	Xl	good	7531	ENSG00000108953		115150,125853,164400,191100,211980,246200,605027,605407,606690,606952,607785,608643
GDExl11013	C09	6253784	6456132	gnl3	Xl	good	26354	ENSG00000163938		103050,180105,268000,608688,610015
GDExl11013	C11	865532	485526	rab1a	Xl	good	5861	ENSG00000138069		208000,307030,601382
GDExl11013	C12	5895512	5895461	ercc1	Xl	good	2067	ENSG00000012061	610758	214150,216400,601675
GDExl11013	D04	944129	944122	adss	Xl	good	159	ENSG00000035687		103050,180105,207800,207900,215700,229100,271900,300322,300323,311250,605899,608688
GDExl11013	D06	1015032	1015026	bcs1l	Xl	good	617	ENSG00000074582,LRG_539	124000,256000,262000,603358	124000,603358
GDExl11013	D07	974459	974452	tardbp	Xl	good	23435	ENSG00000120948,LRG_659	612069	154500,253300,253400,253550,600334,603689,604145,608807,608808
GDExl11013	D08	6254227	6456344	eno3	Xl	good	2027	ENSG00000108515	612932	102900,266150,266200,312170,313400,600858
GDExl11013	D09	947158	947152	mad2l1	Xl	good	4085	ENSG00000164109		125853,209950,255960,262190,265120,609968
GDExl11013	D10	1005712	1005706	oat.2	Xl	good	4942	ENSG00000065154		146800,194050,207800,207900,215700,238970,266140,311250,609924
GDExl11013	D11	6078268	969862	naa20	Xl	good	51126	ENSG00000173418		203100,210200,222765,243500,248600,268300,606952,608643
GDExl11013	D12	958367	958360	stip1	Xl	good	10963	ENSG00000168439		128230,223000,230200,230350,233910,600121,604232,607091,607748,607765
GDExl11013	E01	5945253	5945201	map2	Xl	good	4133	ENSG00000078018		104300,109800,114480,114500,115150,124900,125800,125853,130060,132600,148700,155255,160980,161800,162210,166200,166210,166220,193520,214450,218040,255960,256710,259420,301000,303350,303600,307000,308300,313900,600652,603278,603622,604370,605249,607624,607785,608232,608354,608355,608751,609227,609942
GDExl11013	E02	482706	482701	prkacb	Xl	good	5567	ENSG00000142875		101900,102200,103580,104300,108500,117000,122880,124200,125853,132600,141500,145600,146510,148820,155255,160980,166350,170400,174200,174700,174800,175700,181450,183086,192605,193500,200990,204000,209950,232600,255960,261750,265120,268000,268220,275630,300071,306955,600274,600996,601005,601777,601887,602875,604772,606889,607624,607822,609637,609909
GDExl11013	E03	6043063	6042554	hnrnpab	Xl	good	3182	ENSG00000197451		115310,171300,252011,605373,607482
GDExl11013	E04	993278	993272	ndrg1	Xl	good	10397	ENSG00000104419,LRG_258	601455	601455
GDExl11013	E06	6256565	483720	cdk9	Xl	good	1025	ENSG00000136807		151623,214150,216400,601675,607136
GDExl11013	E09	968399	968394	rpl4	Xl	good	6124	ENSG00000174444		103050,180105,219500,268000,400042,603896,608688,610015
GDExl11013	E11	6253610	979734	bin1	Xl	good	274	ENSG00000136717	255200	125853,130060,151623,166200,166210,166220,233700,233710,259420,275355,306400,607785,608232,608354,608355
GDExl11013	E12	6255792	493023	vim	Xl	good	7431	ENSG00000026025	116300	102900,115200,118400,123320,124900,125800,131950,161800,164200,186100,192600,209300,215600,226670,261100,266200,301000,304400,313400,313900,600652,601419,603278,603622,604765,605249,606072,607801,608751,608758
GDExl11013	F07	970341	970332	myl1	Xl	good	4632	ENSG00000168530		115196,124900,146800,153640,153650,155100,192600,194050,215600,253300,253400,253550,266140,300436,300558,600334,600652,603278,603622,603689,604145,605249,608807,608808,609322
GDExl11013	G01	866220	492981	srsf10	Xl	good	10772	ENSG00000188529		148700,162210,164300,193520,214450,256710,300590,303600,609065,609227
GDExl11013	G03	965034	965028	gale	Xl	good	2582	ENSG00000117308	230350	230350,260920,600121,604232,607765
GDExl11013	G06	5746715	5746218	uqcrfs1	Xl	good	7386	ENSG00000169021		500000,535000
GDExl11013	G08	962714	962710	rcl1	Xl	good	10171	ENSG00000120158		144700
GDExl11013	G09	1001347	1001338	rps20	Xl	good	6224	ENSG00000008988		219500,400042,603896
GDExl11013	G10	977144	977138	chrna1	Xl	good	1134	ENSG00000138435	253290,601462,608930
GDExl11013	G11	974892	974885	lztfl1	Xl	good	54585	ENSG00000163818	615994
GDExl11013	H02	969280	969276	bag3	Xl	good	9531	ENSG00000151929	612954,613881	101900,124200,158590,228600,236490,300291,300301,300584,308300,600072,603218,606595,608634
GDExl11013	H07	6256345	5742861	fth1	Xl	good	2495	ENSG00000167996	615517	176200,243800,600886,604290,606159
GDExl11013	H08	6256560	484196	nap1l1	Xl	good	4673	ENSG00000187109		182290,600652,603278,607841
GDExl11014	A01	962781	962773	nek2	Xl	good	4751	ENSG00000117650	615565
GDExl11014	A02	865216	478821	map2k1	Xl	good	5604	ENSG00000169032	615279	109800,114480,114500,115150,125853,148700,162210,180849,193520,218040,246200,262190,268000,300291,300301,300436,300558,300584,303600,308300,601859,604370,605027,607271,607785,608203,609942,609968
GDExl11014	A07	6254678	494930	des.1	Xl	good	1674	ENSG00000175084,LRG_380	181400,601419,604765,615325	115200,123320,131950,192600,215600,226670,601419,604765,606072,607801,608758
GDExl11014	A12	489959	489954	rangap1	Xl	good	5905	ENSG00000100401		202400,226650,226730,273800
GDExl11014	B03	865200	478628	tnni2	Xl	good	7136	ENSG00000130598	601680
GDExl11014	B07	947413	947406	tubb4a	Xl	good	10382	ENSG00000104833	128101,612438
GDExl11014	B12	6085778	6085730	serpind1	Xl	good	3053	ENSG00000099937	612356	188050,188055,202400,231200
GDExl11014	C03	866295	493856	prph	Xl	good	5630	ENSG00000135406	105400
GDExl11014	C04	492100	492095	rheb	Xl	good	6009	ENSG00000106615		101900,124200,125853,191100,228600,236490,300291,300301,300584,308300,600072,603218,606690,607341,607684
GDExl11014	C05	490414	490409	arpc1b	Xl	good	10095	ENSG00000130429		301000,313900,604416
GDExl11014	C10	974520	974513	gatm	Xl	good	2628	ENSG00000171766	612718	115310,171300,207800,207900,215700,229100,236250,250940,259900,311250,600794,601472,605899,606664,607482,608688
GDExl11014	C12	955307	955301	pygm	Xl	good	5837	ENSG00000068976	232600	113800,125853,160980,208000,220110,222900,225400,232600,240600,255960,261750,300559,602475,604377,607602
GDExl11014	D01	974095	974088	eif2b2	Xl	good	8892	ENSG00000119718	603896	102700,219500,266120,278300,300322,300323,400042,600462,603896,605258
GDExl11014	D06	963406	963399	cpt2	Xl	good	1376	ENSG00000157184	255110,600649,608836,614212	201450,201460,255110,255120,264470,300194,300387,600649,604387,606054,608836,609015
GDExl11014	D07	964826	964819	rpl13	Xl	good	6137	ENSG00000167526		103050,180105,603896,608688
GDExl11014	D12	956949	956941	sdha	Xl	good	6389	ENSG00000073578	252011,256000,613642,614165	115310,150800,171300,251000,252011,256000,605373,605839,606812
GDExl11014	E07	482213	482208	rpl8	Xl	good	6132	ENSG00000161016		603896
GDExl11014	E12	6072934	6072919	pdgfra	Xl	good	5156	ENSG00000134853,LRG_309	606764,607685	101600,114480,114500,123500,125853,130060,135300,166200,166210,166220,193100,211900,259420,604370,607685,607785,607907,608232,608354,608355,608747,609307
GDExl11014	F01	1019578	1019570	npm1	Xl	good	4869	ENSG00000181163,LRG_458	601626	115150,124900,125800,125853,151660,154500,161800,253300,253400,253550,301000,313900,600334,600652,603278,603622,603689,604145,604929,605249,605280,607785,608751,608807,608808
GDExl11014	F06	1004105	1004101	myo5a	Xl	good	4644	ENSG00000197535,LRG_86	214450	104300,114480,114500,124900,125800,125853,148700,161800,162210,172700,173100,191100,193520,209950,214450,219050,233710,256710,260540,262400,262650,266600,274500,301000,303600,313900,600274,600652,600802,601104,601665,603278,603622,604370,605249,607341,607485,607684,607734,607785,608751,609135,609227
GDExl11014	G01	946303	946297	trdmt1	Xl	bad	1787	ENSG00000107614		177200,219700,264350
GDExl11014	G02	6254071	5944560	slc25a20	Xl	good	788	ENSG00000178537
GDExl11014	G04	983991	983984	prps2	Xl	good	5634	ENSG00000101911		248900,608611
GDExl11014	G06	491658	491653	pon2	Xl	good	5445	ENSG00000105854		139300,140350,146300,200950,203500,231300,241500,241510,264600,270200,276710,307030,604229,608643,608902,609535
GDExl11014	G07	1005406	1005401	mthfr	Xl	bad	4524	ENSG00000177000,LRG_726	181500,188050,236250,601634	229100,236250,250940,259900,600794,601472,605899,606664,608688
GDExl11014	H01	961235	961230	ndufs1	Xl	good	4719	ENSG00000023228	252010	252010
GDExl11014	H02	486929	486924	rrm2.2	Xl	good	6241	ENSG00000171848		103050,137215,155255,192430,223100,307030,500003,551500,603903,607822,608089
GDExl11015	A03	6255827	921720	slc2a3	Xl	good	6515	ENSG00000059804		125851,235700,602485
GDExl11015	A04	6078343	975299	gtf2h1	Xl	mixed	2965	ENSG00000110768		151623,214150,216400,601675,607136
GDExl11015	A05	493913	493908	actn1	Xl	good	87	ENSG00000072110	615193	105120,108120,121850,124900,125800,137800,153480,158350,161800,176807,176920,182290,211980,215600,226650,276950,300555,301000,309000,313900,600652,603278,603622,605249,607785,607841,608594,608751,609285
GDExl11015	A10	487913	487908	rbbp7	Xl	good	5931	ENSG00000102054		109800,114480,151623,180849,182290,215600,240300,259500,275355,300068,308370,312300,313200,606394,607136,607841,608089,609048
GDExl11015	A11	5960343	5960334	fermt1	Xl	good	55612	ENSG00000101311	173650
GDExl11015	A12	986368	986362	eif2s3	Xl	good	1968	ENSG00000130741		219500,400042,603896
GDExl11015	B02	997070	997066	kank2	Xl	good	25959	ENSG00000197256		608931
GDExl11015	B06	1009249	1009244	slc3a2	Xl	good	6520	ENSG00000168003		131760,131800,131900,131960,135300,174050,176200,179850,181000,209300,308240,608957,608971,609040,609352
GDExl11015	B09	865341	480093	eef1a1	Xl	good	1915	ENSG00000156508		103050,114480,124900,151660,153640,153650,154500,155100,173900,180105,219500,242860,250940,253300,253400,253550,268000,300240,305000,400042,600334,600652,603622,603689,603896,604145,604929,605249,605280,605850,608089,608456,608688,608807,608808,609322,610015
GDExl11015	B12	5899429	5899284	gap43	Xl	good	2596	ENSG00000172020		300577
GDExl11015	C01	876487	876476	ilf2	Xl	good	3608	ENSG00000143621		151623,275355,300049,300537,304120,305620,309350,311300,606593,608232
GDExl11015	C05	970735	970729	atp5c1	Xl	bad	509	ENSG00000165629		103050,500003,551500,609283
GDExl11015	C08	943273	943265	gorasp2	Xl	good	26003	ENSG00000115806		140350,241500,241510,248900,276710,601675,606952,608611
GDExl11015	C09	853028	853020	tgif1	Xl	good	7050	ENSG00000177426	142946	142946,151623,166600,180849,245590,259700
GDExl11015	C10	5820991	5820978	cyp2c8.1	Xl	good	1558	ENSG00000138115		139300,200950,231300,270200,300000,307030,604229,608902,609535
GDExl11015	C12	5827874	5827757	acaa2	Xl	good	10449	ENSG00000167315		203750,231530,242100,245050,250950,300000,300438,312170,606054,609015,609016,609975
GDExl11015	D02	5757149	5756795	snd1	Xl	good	27044	ENSG00000197157		608106
GDExl11015	D03	995035	995029	add1	Xl	good	118	ENSG00000087274	145500
GDExl11015	D04	864911	482812	atp1b1	Xl	good	481	ENSG00000143153	145500
GDExl11015	D05	491612	491607	yars	Xl	good	8565	ENSG00000134684,LRG_273	608323	103470,140350,203100,254600,261500,264070,276710,605407,606952,608323,608643
GDExl11015	D07	1009853	1009847	psmc3	Xl	good	5702	ENSG00000165916		127750,151623,155601,168600,168601,605543,606719
GDExl11015	D09	976737	976730	rps3a	Xl	good	6189	ENSG00000145425		109800,180105,182290,219500,259500,300367,400042,600652,603278,603896,607841
GDExl11015	D11	6254224	6457591	cyc1	Xl	good	1537	ENSG00000179091	615453	500000,535000
GDExl11015	D12	493506	493501	shoc2	Xl	good	8036	ENSG00000108061	607721	109800,115150,125853,218040,607785,609942
GDExl11015	E01	480674	480669	pes1	Xl	good	23481	ENSG00000100029		103050,180105,608688
GDExl11015	E05	5906854	5906749	smarcc1	Xl	good	6599	ENSG00000173473		124900,125800,161800,301000,313900,600652,603278,603622,605249,608751,609322
GDExl11015	E08	6251643	482653	zic2	Xl	good	7546	ENSG00000043355	609637	122880,146510,148820,174200,174700,175700,181450,193500,200990,268220,306955,609637
GDExl11015	E09	6252603	945314	anxa2	Xl	good	302	ENSG00000182718		105120,108120,118400,124900,125800,151660,154500,159900,161800,182290,209300,215600,253300,253400,253550,253601,254130,261100,301000,313900,600334,600652,603278,603622,603689,604145,604929,605249,605280,606768,607841,608751,608807,608808,609285
GDExl11015	E11	856383	478944	odc1	Xl	good	4953	ENSG00000115758	114500	146800,194050,207800,207900,215700,238970,266140,270200,311250,604232,607765,608643,609924
GDExl11015	F01	989924	989917	atp6v0d1	Xl	conserved	9114	ENSG00000159720		201460,255110,255120,264470,300194,300387,600649,606054,608836,609015
GDExl11015	F03	483735	483730	fzd7	Xl	unknown	8324	ENSG00000155760		133780,168600,261550,601813,601884,605909,607636
GDExl11015	F05	997476	997470	utp6	Xl	good	55813	ENSG00000108651		112500,126600,142945,145260,147250,168500,214150,216400,278780,601675,604757,605462,607080,607778,608320
GDExl11015	F06	978304	978297	rps3	Xl	good	6188	ENSG00000149273		103050,151660,180105,219500,245050,400042,500003,551500,603896,604929,605280,606054,608688,609015,609283
GDExl11015	F08	955508	955501	ftmt	Xl	good	94033	ENSG00000181867		176200,600886,604290,606159
GDExl11015	F09	6254481	1010080	ucp2	Xl	good	7351	ENSG00000175567	607447
GDExl11015	F11	5958277	5958238	palm	Xl	good	5064	ENSG00000099864		275355,601859,609446
GDExl11015	F12	985517	985510	srd5a3	Xl	good	79644	ENSG00000128039	612379,612713
GDExl11015	G05	6253916	977813	spr	Xl	good	6697	ENSG00000116096	612716
GDExl11015	G06	999393	999386	pold2	Xl	good	5425	ENSG00000106628		109800,194050,210900,214150,216400,223100,259500,277700,278300,278780,307030,601675,603903,609048
GDExl11015	G07	479764	479759	frs2	Xl	mixed	10818	ENSG00000166225		101600,123500,135300,142623,147950,151100,155240,162300,163950,163955,171400,188550,193100,209880,211900,256800,607785,607907,609307
GDExl11015	H02	6251644	993978	timm13	Xl	good	26517	ENSG00000099800		304700,311150
GDExl11015	H04	955429	955425	hspa8	Xl	good	3312	ENSG00000109971		102900,103050,105200,109800,113800,114550,144010,144200,146590,151660,155255,180105,182290,201475,205400,215600,219500,242860,250940,256030,259500,266200,268000,300240,305000,313400,400042,600059,600652,600962,603278,603622,603896,604091,604219,604929,605249,605280,605850,606595,607602,607654,607841,608615,608688,609048,609322,610015
GDExl11015	H05	866408	495015	hnrnpdl	Xl	good	9987	ENSG00000152795	609115	148700,162210,164300,193520,214450,256710,300590,303600,609065,609227
GDExl11015	H06	991621	991615	anp32e	Xl	good	81611	ENSG00000143401		603776
GDExl11015	H08	864872	482418	hnf4a	Xl	conserved	3172	ENSG00000101076,LRG_483	125850,125853,616026	125850,126600,145260,216400,268220,278780,609192
GDExl11015	H09	951614	951608	cldn1	Xl	good	9076	ENSG00000163347	607626
GDExl11016	A02	5734033	5733928	csnk1d	Xl	good	1453	ENSG00000141551	615224	114480,122880,146510,148820,151623,174200,174700,175700,181450,193500,200990,210900,223900,268220,306955,608089,609637
GDExl11016	A06	1015264	1015257	ola1	Xl	good	29789	ENSG00000138430		126600,145260,216400,278780
GDExl11016	A07	6256556	962677	mcm6.2	Xl	good	4175	ENSG00000076003	223100	194050,216400,223100,259500,277700
GDExl11016	A08	969606	969600	gng7	Xl	good	2788	ENSG00000176533		102200,103580,166350,174800
GDExl11016	A12	984775	984768	gcat	Xl	good	23464	ENSG00000100116		229100,236250,250940,259900,600794,601472,605899,606664,608688
GDExl11016	B02	945322	945314	anxa2	Xl	good	302	ENSG00000182718		105120,108120,118400,124900,125800,151660,154500,159900,161800,182290,209300,215600,253300,253400,253550,253601,254130,261100,301000,313900,600334,600652,603278,603622,603689,604145,604929,605249,605280,606768,607841,608751,608807,608808,609285
GDExl11016	B04	1010200	1010194	taz	Xl	good	6901	ENSG00000102125	302060	300069,300183,302060,604169
GDExl11016	B06	6254068	867541	ext2	Xl	good	2132	ENSG00000151348,LRG_494	133701	133700,133701,150230,215300,601224
GDExl11016	B09	969046	969039	sars	Xl	good	6301	ENSG00000031698		217800,219500,229100,236250,250940,259900,600794,601472,605899,606664,608688
GDExl11016	B10	6077892	943480	cotl1	Xl	good	23406	ENSG00000103187		254600,261500,608643
GDExl11016	B11	976942	976935	dnaja1	Xl	good	3301	ENSG00000086061		154500,253300,253400,253550,600334,603689,604145,608807,608808
GDExl11016	B12	963867	963860	mfap1	Xl	good	4236	ENSG00000140259		101600,123500,605074,607685,608747
GDExl11016	C01	493632	493627	ckm	Xl	good	1158	ENSG00000104879		115310,171300,207800,207900,252011,259900,600794,601472,605373,606664,607482
GDExl11016	C03	983917	983911	rpl5	Xl	good	6125	ENSG00000122406	612561	180105,219500,268000,400042,603896,610015
GDExl11016	C04	852823	852817	meox2	Xl	good	4223	ENSG00000106511		101000,122880,148820,162091,193500,268220
GDExl11016	C05	974700	974693	c6.2	Xl	good	729	ENSG00000039537,LRG_29	612446	217090,235400,609536
GDExl11016	C06	942859	942852	eif3d	Xl	good	8664	ENSG00000100353		181000,219500,400042,603896,608971,609532
GDExl11016	C08	1016488	1016480	cfl1	Xl	good	1072	ENSG00000172757		182290,215600,600652,603278,607841
GDExl11016	C10	966679	966675	shmt1	Xl	good	6470	ENSG00000176974		217800,219500,229100,236250,250940,259900,270200,300000,307030,600794,601472,605899,606664,608688
GDExl11016	C12	978433	978428	gns	Xl	good	2799	ENSG00000135677	252940	143500,218800,237900,252940,606785
GDExl11016	D01	5791341	5791288	dcaf13	Xl	good	25879	ENSG00000164934		137760,604901,609887
GDExl11016	D04	972913	972906	atp5f1	Xl	good	515	ENSG00000116459		103050,500003,551500,609283
GDExl11016	D05	949351	949344	cdc73	Xl	good	79577	ENSG00000134371,LRG_507	145000,145001,608266
GDExl11016	D09	971707	971702	rpl3	Xl	good	6122	ENSG00000100316		103050,180105,219500,400042,603896,608688
GDExl11016	E05	865739	487819	gapdh	Xl	good	2597	ENSG00000111640		102900,104300,124900,125370,125800,125851,137750,137760,140340,151623,161800,211980,223000,235700,266200,275355,301000,313400,313900,600652,602485,603278,603622,603813,604931,605249,606003,606657,608354,608355,608751,609065
GDExl11016	E08	6253779	995709	grn	Xl	conserved	2896	ENSG00000030582,LRG_661	607485,614706	123700,185500,194050,219100,224410,255800
GDExl11016	E12	6256353	5844203	akr1c2	Xl	good	1646	ENSG00000151632	614279
GDExl11016	F02	1221326	1221321	gldc	Xl	good	2731	ENSG00000178445,LRG_643	605899
GDExl11016	F03	6251613	482623	arg2	Xl	good	384	ENSG00000081181		123320,146800,192600,194050,207800,207900,215700,238970,259900,266140,311250,600794,601419,601472,604765,606072,606664,607801,608758,609924
GDExl11016	F06	947538	947533	gal3st4	Xl	unknown	79690	ENSG00000197093		217800,259900,606664
GDExl11016	F07	941780	941773	tspan7	Xl	good	7102	ENSG00000156298	300210
GDExl11016	F08	6256368	485053	h2afz	Xl	good	3015	ENSG00000164032		182290,600652,603278,607841
GDExl11016	F10	998859	998855	col6a1	Xl	good	1291	ENSG00000142156,LRG_475	158810,254090
GDExl11016	F12	6253424	6258378	col1a1	Xl	good	1277	ENSG00000108821,LRG_1	114000,130000,130060,166200,166210,166220,166710,259420	125853,130060,166200,166210,166220,231200,259420,607785,608232,608354,608355
GDExl11016	G01	923393	923385	cntfr	Xl	good	1271	ENSG00000122756		173100,209950,219050,262400,262650,266600,274500,600802,601665,609135
GDExl11016	G02	942100	942093	gnai1	Xl	good	2770	ENSG00000127955		115196,159900,161800,266140,300049,300537,304120,305620,309350,311300
GDExl11016	G05	6256350	986666	epcam	Xl	good	4072	ENSG00000119888,LRG_215	613217,613244
GDExl11016	G06	987290	987285	ssbp2	Xl	good	23635	ENSG00000145687		145500,203450,245349,252010,256000,607322
GDExl11016	G08	6254069	489221	rhoa	Xl	good	387	ENSG00000067560		124900,125800,131300,153640,153650,154705,155100,161800,173900,182290,215600,300436,300511,300558,301000,313900,600652,603278,603622,605249,607841,608203,608751,609192,609322,609942
GDExl11016	G09	6256555	972799	rps12	Xl	good	6206	ENSG00000112306		219500,400042,603896
GDExl11016	G10	6253918	6258483	hnrnpk	Xl	good	3190	ENSG00000165119		114480,114500,125853,130060,148700,162210,164300,166200,166210,166220,193520,214450,256710,259420,300590,303600,604370,607785,608232,608354,608355,609065,609227
GDExl11016	G11	6256510	985664	mcm5	Xl	good	4174	ENSG00000100297		194050,214150,216400,223100,259500,277700,601675
GDExl11016	H03	1001545	1001538	adsl	Xl	good	158	ENSG00000239900	103050
GDExl11016	H05	5862770	5862262	rpl13a	Xl	good	23521	ENSG00000142541		603896
GDExl11016	H06	976216	976210	rplp0	Xl	good	6175	ENSG00000089157		103050,180105,219500,268000,400042,603896,608688,610015
GDExl11016	H11	864848	482256	gadd45a	Xl	good	1647	ENSG00000116717		109800,259500,600886,604290,606159,609048
GDExl11017	A02	6256063	5770296	cpt1a	Xl	good	1374	ENSG00000110090	255120	201450,201460,255110,255120,264470,300194,300387,600649,604387,606054,608836,609015
GDExl11017	A03	6078958	5787648	mpp1	Xl	good	4354	ENSG00000130830
GDExl11017	A04	972241	972234	rpsa	Xl	good	3921	ENSG00000168028	271400	103050,123400,137440,180105,219500,245300,400042,600072,603218,603896,606688,608688
GDExl11017	A06	6253626	963820	nhp2l1	Xl	good	4809	ENSG00000100138		148700,162210,164300,193520,214450,256710,300590,303600,609065,609227
GDExl11017	A08	487503	487498	hhip	Xl	good	64399	ENSG00000164161		112500,120200,142945,147250,605462,607080,607778
GDExl11017	A09	494188	494183	u2af2	Xl	mixed	11338	ENSG00000063244		148700,162210,164300,193520,214450,256710,300590,303600,609065,609227
GDExl11017	A12	6252681	6458118	dtna	Xl	good	1837	ENSG00000134769	604169	253700,300376,302045,310200,601287,604169,604286,606617,606685,608099
GDExl11017	B01	944503	944496	gna11	Xl	good	2767	ENSG00000088256	145981,615361	102200,103580,121850,137800,142623,148700,153480,158350,162210,166350,174800,176410,176807,176920,188050,193520,207800,207900,214450,215700,256710,276950,277580,300555,303600,309000,311250,600155,600501,608089,609227
GDExl11017	B02	978269	978265	ccdc6	Xl	bad	8030	ENSG00000108091	188550
GDExl11017	B03	6253425	947202	capn5	Xl	good	726	ENSG00000149260	193235
GDExl11017	B05	6252613	6258352	col2a1	Xl	good	1280	ENSG00000139219	108300,132450,150600,151210,156550,183900,184250,200610,215150,271700,604864,608805,609162,609508
GDExl11017	B08	6254679	1003309	spop	Xl	good	8405	ENSG00000121067		109800,125853,259500,260370,300367,606392
GDExl11017	B09	1002501	1002493	nono	Xl	good	4841	ENSG00000147140		154500,253300,253400,253550,600334,603689,604145,608807,608808
GDExl11017	B10	6254676	5874063	uba1	Xl	good	7317	ENSG00000130985	301830	105400,151623,236250,250940,256850,275355,605899,607143,608688,608776,608799
GDExl11017	C01	489824	489819	src	Xl	good	6714	ENSG00000197122		101600,102200,103580,104300,104310,109800,114480,114500,115150,123400,123500,125853,130060,131960,135300,137440,148700,151623,160980,162210,163955,164200,166200,166210,166220,166350,174800,186100,193100,193520,202400,211900,211980,218040,225060,226650,226730,233700,233710,245300,255960,256300,259420,262190,268000,273800,275355,300436,300558,303600,304110,304400,306400,600072,600995,601553,601777,…
GDExl11017	C02	1021810	478760	six3	Xl	good	6496	ENSG00000138083	157170,269160	157170
GDExl11017	C03	998343	998336	dnaja2	Xl	good	10294	ENSG00000069345		115200,182290,184500,215600,604219,606595,607841
GDExl11017	C05	974023	974016	ube2i	Xl	good	7329	ENSG00000103275		103470,103500,106210,107480,109800,113650,114480,118400,120200,120430,120435,125853,129750,133239,136520,148190,151623,158320,165550,174900,175050,180849,193510,194050,211980,235700,242860,245590,250940,259500,260350,260500,275355,300068,300367,600858,604391,606777,608089,609192
GDExl11017	C07	958447	958441	aimp1	Xl	good	9255	ENSG00000164022	260600
GDExl11017	C08	6256366	495260	id3	Xl	good	3399	ENSG00000117318		101400,180750
GDExl11017	C11	921521	921509	scn4b	Xl	good	6330	ENSG00000177098,LRG_330	611819
GDExl11017	D03	5762006	5761977	thbs3	Xl	good	7059	ENSG00000169231		131300,132400,609192
GDExl11017	D07	943167	943159	cs	Xl	good	1431	ENSG00000062485		102900,203750,231530,231670,245050,245349,248600,266150,266200,300438,312170,600858,606054,607322,609015,609975
GDExl11017	D08	484007	484002	ppp2ca	Xl	good	5515	ENSG00000113575		101900,114500,114550,124200,131300,132600,133239,151623,154705,155255,180849,207800,207900,211980,215700,228600,236490,245590,260500,275355,300068,300291,300301,300584,308300,311250,600072,603218,603278,604326,608615,609192
GDExl11017	D09	1010786	1010782	dpysl2	Xl	good	1808	ENSG00000092964		211980,607785,608594
GDExl11017	D12	865975	490514	inpp1	Xl	unknown	3628	ENSG00000151689		216400,277700,278300,278780
GDExl11017	E01	955070	955062	vdac1	Xl	good	7416	ENSG00000073905		101900,123400,124200,137440,228600,236490,500003,551500,601859,603218,607271,607822,609283
GDExl11017	E02	1016206	1016199	rfc5	Xl	good	5985	ENSG00000111445		214150,216400,223100,259500,277700,278300,278780,601675
GDExl11017	E03	999979	999973	mcm2	Xl	good	4171	ENSG00000073111		194050,216400,223100,259500,277700
GDExl11017	E04	944163	944157	cops3	Xl	good	8533	ENSG00000141030		116920,226730,273800
GDExl11017	E07	1219070	1219065	znf238.2	Xl	unknown	10472	ENSG00000179456	612337
GDExl11017	E09	866151	492369	brip1	Xl	good	83990	ENSG00000136492,LRG_300	114480,609054	114480,151623,608089
GDExl11017	F01	972651	972642	eftud2	Xl	good	9343	ENSG00000108883	610536	148700,162210,164300,193520,214450,256710,300590,303600,609065,609227
GDExl11017	F02	1001862	1001855	vps4b	Xl	good	9525	ENSG00000119541		109800,180849,259500,609048
GDExl11017	F03	960257	960249	rpl15	Xl	good	6138	ENSG00000174748	615550	603896
GDExl11017	F06	865925	490035	trim29	Xl	good	23650	ENSG00000137699		131760,131800,131900,131960,179850,609040,609352
GDExl11017	F10	6255456	6250836	rbm8a	Xl	good	9939	ENSG00000265241	274000
GDExl11017	G01	866032	491120	tubb2b	Xl	good	347733	ENSG00000137285		124900,125800,161800,230450,239510,301000,313900,600652,603278,603622,605249,606762,608751
GDExl11017	G03	6254221	922357	herpud1	Xl	good	9709	ENSG00000051108
GDExl11017	G07	970516	970509	rpl10	Xl	good	6134	ENSG00000147403	300847	103050,180105,219500,400042,603896,608688
GDExl11017	G09	999337	999330	rpl27	Xl	good	6155	ENSG00000131469		182290,215600,603896,607841
GDExl11017	G10	962034	962030	siae	Xl	bad	54414	ENSG00000110013	613551
GDExl11017	G11	993361	993356	pgd	Xl	good	5226	ENSG00000142657		125851,212065,215600,231900,242860,248900,250940,266130,602485,604931,608611
GDExl11017	H01	6252421	6459004	mapre2	Xl	good	10982	ENSG00000166974		114480,142680,172800,180849,209950,219050,227650,600802,606764,606843
GDExl11017	H04	6254475	986302	klf6	Xl	good	1316	ENSG00000067082	176807,613659	109800,114480,132600,155255,259500,609048
GDExl11017	H05	866237	493238	ldb1	Xl	good	8861	ENSG00000198728		114480,142680,172800,180849,209950,219050,227650,600802,606764,606843
GDExl11017	H06	964748	964744	rpl9	Xl	good	6133	ENSG00000163682		603896
GDExl11017	H07	484615	484610	amd1	Xl	good	262	ENSG00000123505
GDExl11017	H08	989636	989629	eif2s1	Xl	good	1965	ENSG00000134001		219500,400042,603896
GDExl11017	H09	1032013	1032005	lpin2	Xl	good	9663	ENSG00000101577,LRG_174	609628
GDExl11018	A01	956105	956097	etfb	Xl	good	2109	ENSG00000105379	231680	201450,201460,231680,264470,300194,300387,604387,606054,609015
GDExl11018	A03	960515	960511	b4galnt1	Xl	good	2583	ENSG00000135454	609195
GDExl11018	A08	485656	485651	hnf1b	Xl	good	6928	ENSG00000275410,ENSG00000276194	125853,137920,144700
GDExl11018	A10	6256539	956712	gnb3	Xl	good	2784	ENSG00000111664	145500	102200,103580,166350,174800
GDExl11018	A12	6067197	6067165	vav2	Xl	good	7410	ENSG00000160293		101200,101600,109800,114480,114500,123150,123500,123790,125853,211980,215600,300009,300436,300554,300558,308990,604370,608203,608354,608355,609579
GDExl11018	B01	6254680	960227	hspa9	Xl	good	3313	ENSG00000113013		133239,151623,151660,211980,260500,275355,604929,605280
GDExl11018	B03	6077544	484347	ca2	Xl	good	760	ENSG00000104267	259730	223100,307030,603903
GDExl11018	B06	5947414	5947408	rab10	Xl	good	10890	ENSG00000084733
GDExl11018	B07	6077561	485496	igfbp1	Xl	mixed	3484	ENSG00000146678		114500,604370,607907,608747
GDExl11018	B08	983847	983840	atf4	Xl	mixed	468	ENSG00000128272		105210,125853,148700,162210,193520,303600,607785
GDExl11018	B10	865811	488775	kat7	Xl	bad	11143	ENSG00000136504		300068,308370,312300,313200
GDExl11018	C01	866061	491402	utp15	Xl	good	84135	ENSG00000164338		137760,604901,609887
GDExl11018	C03	959175	959168	tceb2	Xl	good	6923	ENSG00000103363		151623,193300,214150,216400,226730,300049,300537,304120,305620,309350,311300,601675,607136
GDExl11018	C05	865912	489896	wdr1	Xl	good	9948	ENSG00000071127		101600,104300,105120,108120,115200,123500,125853,131950,145980,182290,184500,211980,215600,226650,226670,600652,603278,604219,606595,607841,609285
GDExl11018	C06	6078261	969235	ube2a	Xl	good	7319	ENSG00000077721	300860	109800,259500,276900,300367,609192
GDExl11018	C08	972698	972691	abhd14b	Xl	good	84836	ENSG00000114779		114550,137750,137760,188550,260500,606657,607136,607271,608354,608355
GDExl11018	C10	855940	855929	acads	Xl	good	35	ENSG00000122971	201470	245050,606054,609015,609016
GDExl11018	D03	992289	992285	dab2	Xl	good	1601	ENSG00000153071		202400,226650,226730,273800
GDExl11018	D04	972806	972799	rps12	Xl	good	6206	ENSG00000112306		219500,400042,603896
GDExl11018	D06	948042	948034	nup54	Xl	good	53371	ENSG00000138750		188550,231550,609192
GDExl11018	D07	968803	968798	rps19	Xl	good	6223	ENSG00000105372	105650	219500,400042,603896
GDExl11018	E01	1014093	1014089	bace2	Xl	unknown	25825	ENSG00000182240		104300,603813,609065
GDExl11018	E07	967677	967669	cpn1	Xl	good	1369	ENSG00000120054	212070
GDExl11018	E11	6078676	1009724	ophn1	Xl	good	4983	ENSG00000079482	300486
GDExl11018	F05	994328	994324	tbxas1	Xl	good	6916	ENSG00000059377	231095,614158	123320,192600,601419,604765,606072,607801,608758
GDExl11018	F11	6254064	6457313	ebp	Xl	good	10682	ENSG00000147155	302960
GDExl11018	G02	978223	978215	dusp6	Xl	good	1848	ENSG00000139318	615269
GDExl11018	G04	6252312	949108	scnn1b	Xl	good	6338	ENSG00000168447	177200,211400,264350	177200,219700,264350
GDExl11018	G08	6255201	854520	dynll1	Xl	good	8655	ENSG00000088986		105120,108120,182290,188550,207800,207900,209880,215600,215700,256800,311250,607841,609285
GDExl11018	H02	865803	488670	tfap2c	Xl	bad	7022	ENSG00000087510		133239,151623,211980,260500,275355
GDExl11018	H04	6256316	946790	mdm4	Xl	good	4194	ENSG00000198625		105830,109800,151623,180849,259500,260500,275355,300068,308370,312300,313200,609048
GDExl11018	H05	977789	977783	ass1	Xl	good	445	ENSG00000130707	215700	123320,192600,207800,207900,215700,271900,311250,601419,604765,606072,607801,608758
GDExl11018	H06	6078065	952609	tmbim6	Xl	good	7009	ENSG00000139644		101900,124200,228600,236490,300291,300301,300584,308300,600072,603218
GDExl11019	A03	1004735	1004728	gnpnat1	Xl	good	64841	ENSG00000100522		268000,602079,610015
GDExl11019	A05	5862169	5862161	mars2	Xl	good	92935	ENSG00000247626	611390
GDExl11019	A06	948776	948768	snap25	Xl	good	6616	ENSG00000132639		177200,219700,264350
GDExl11019	A07	944189	944182	map2k6	Xl	good	5608	ENSG00000108984		112600,158350,168600,261550,605909
GDExl11019	A08	5938521	956809	nadk	Xl	good	65220	ENSG00000008130		101900,108500,124200,170400,208000,240600,601003,601382,601887,602475,609909
GDExl11019	A11	6255172	478688	bag6	Xl	good	7917	ENSG00000096155		142623,146200,156400,166000,215045,277580,301200,600155
GDExl11019	A12	957690	957683	g6pd	Xl	good	2539	ENSG00000160211,LRG_148	134700,300908,611162	125851,215600,223000,231900,235700,266130,602485,602579,604931,606003
GDExl11019	B05	6255186	488605	efnb2	Xl	good	1948	ENSG00000125266		125853,130060,166200,166210,166220,259420,304110,607785,608232,608354,608355
GDExl11019	B06	866210	492889	lrrn1	Xl	good	57633	ENSG00000175928
GDExl11019	B08	974631	974625	prmt7	Xl	good	54496	ENSG00000132600		194050,203100,212065,235800,242860,250940,605850,606952,608643
GDExl11019	B11	982854	982850	dld	Xl	good	1738	ENSG00000091140	246900	102900,115310,150800,171300,175200,203750,210200,231530,231670,243500,245050,245349,248600,251000,252011,256000,266150,266200,268300,300438,312170,601003,605373,605839,606054,606777,606812,607322,609015,609975
GDExl11019	C02	5867909	5867893	chmp7	Xl	good	91782	ENSG00000147457
GDExl11019	C06	1009237	1009229	pck1	Xl	good	5105	ENSG00000124253		102900,175200,194200,266150,266200,312170,313400,600858
GDExl11019	C07	6255163	942993	irf1	Xl	good	3659	ENSG00000125347	211980,613659
GDExl11019	C09	940111	940104	rps13	Xl	good	6207	ENSG00000110700		154500,219500,253300,253400,253550,400042,600334,603689,603896,604145,608807,608808
GDExl11019	C12	6253417	942320	lamtor3	Xl	conserved	8649	ENSG00000109270		155255,202370,214100,266510,601539
GDExl11019	D04	994401	994393	eif3a	Xl	good	8661	ENSG00000107581		219500,400042,603896
GDExl11019	D10	989178	989175	cdk19	Xl	good	23097	ENSG00000155111		154500,253300,253400,253550,600334,603689,604145,608807,608808
GDExl11019	E03	987269	987262	atp5j	Xl	good	522	ENSG00000154723		103050,500003,551500,609283
GDExl11019	E09	1018624	1018616	mapk14	Xl	unknown	1432	ENSG00000112062		101900,109800,124200,133239,151623,211980,228600,236490,259500,260500,275355,300291,300301,300367,300584,308300,600072,603218
GDExl11019	E11	6078197	964300	atp6ap2	Xl	good	10159	ENSG00000182220	300423,300911	300423
GDExl11019	E12	951366	951362	por	Xl	good	5447	ENSG00000127948	201750,613571	123320,192600,201750,207410,601419,604765,606072,607801,608758
GDExl11019	F02	484420	484415	slc22a5	Xl	good	6584	ENSG00000197375	212140
GDExl11019	F03	6079199	5894592	sept12	Xl	bad	124404	ENSG00000140623	614822
GDExl11019	F07	486018	486013	bmp7.1	Xl	good	655	ENSG00000101144		112600,113100,158350,174900,184460,185800,186500,186570,200700,201250,228900,261550,609441,610017,610069
GDExl11019	F09	988514	988512	itgb2	Xl	unknown	3689	ENSG00000160255,LRG_76	116920	116920,202400,226730,273800,300049,300537,304120,305620,309350,311300
GDExl11019	G05	958211	958207	nploc4	Xl	good	55666	ENSG00000182446
GDExl11019	G06	6253611	5776980	vps28	Xl	good	51160	ENSG00000160948		109800,180849,259500,609048
GDExl11019	G11	952869	952865	pc.1	Xl	good	5091	ENSG00000173599	266150	102900,231670,245349,248600,259900,266150,266200,312170,600794,600858,601472,606054,607322
GDExl11019	H07	865121	481362	nfe2l1	Xl	good	4779	ENSG00000082641		226980
GDExl11019	H09	985671	985664	mcm5	Xl	good	4174	ENSG00000100297		194050,214150,216400,223100,259500,277700,601675
GDExl11019	H10	5939146	5938650	hla-a	Xl	good	3105	ENSG00000206503,ENSG00000206505,ENSG00000223980,ENSG00000224320,ENSG00000227715,ENSG00000229215,ENSG00000231834,ENSG00000235657	608579
GDExl11020	A04	1013720	1013714	fermt3	Xl	good	83706	ENSG00000149781,LRG_180	612840
GDExl11020	A05	952509	952505	colec11	Xl	good	78989	ENSG00000118004,LRG_350	265050
GDExl11020	A09	6078529	998864	elmod2	Xl	good	255520	ENSG00000179387		607196
GDExl11020	A11	965011	965005	glmn	Xl	good	11146	ENSG00000174842	138000	138000
GDExl11020	A12	478125	478120	csnk1a1	Xl	good	1452	ENSG00000113712		112500,114500,114550,122880,125853,132600,142945,145260,146510,147250,148820,155255,164200,174200,174700,175700,181450,186100,193500,200990,216400,268220,278780,304400,306955,604326,605462,607080,607778,608615,609637
GDExl11020	B01	864904	482758	gzma	Xl	good	3001	ENSG00000145649		176410,188050,600155
GDExl11020	B03	5910292	5910253	pex11b	Xl	good	8799	ENSG00000131779	614920	214100,300100,300475
GDExl11020	B04	6255472	942320	lamtor3	Xl	good	8649	ENSG00000109270		155255,202370,214100,266510,601539
GDExl11020	B08	866060	491392	sall1	Xl	bad	6299	ENSG00000103449	107480	107480,113650
GDExl11020	B09	1012182	1012175	tbl3	Xl	good	10607	ENSG00000183751		137760,604901,607426,609887
GDExl11020	B11	976571	976565	oxct1	Xl	good	5019	ENSG00000083720	245050	203750,231530,245050,250950,300438,312170,606054,609015,609975
GDExl11020	C02	943896	943890	arhgdib	Xl	good	397	ENSG00000111348		300436,300558,608203
GDExl11020	C03	5940910	5940893	tgm2	Xl	good	7052	ENSG00000198959		113800,121850,137750,137760,137800,144200,146590,151623,153480,158350,176807,176920,201475,211980,231900,266130,273750,275355,276950,300555,309000,600962,606657,607602,607654,608089,608354,608355,609015
GDExl11020	C09	1015829	1015822	farsb	Xl	good	10056	ENSG00000116120		181000,264070,606952,608323,608971,609532
GDExl11020	C11	1013335	1013330	slc25a13	Xl	good	10165	ENSG00000004864	603471,605814
GDExl11020	D04	494119	494114	arpc3	Xl	good	10094	ENSG00000111229		182290,215600,607841
GDExl11020	D05	945384	945378	edar	Xl	good	10913	ENSG00000135960	129490,224900,612630	129490,224900,305100
GDExl11020	D08	972527	972521	pcna	Xl	good	5111	ENSG00000132646	615919	109800,114480,137215,151623,194050,210900,214150,216400,223100,259500,275355,277700,278300,278780,300049,300537,304120,305620,309350,311300,601675,606593,608089,608106,608232,608456,609048
GDExl11020	D09	5742627	5742604	stk38	Xl	good	11329	ENSG00000112079		214150,216400,601675
GDExl11020	D11	5800096	5799992	nol10	Xl	good	79954	ENSG00000115761		137760,604901,609887
GDExl11020	E04	1003623	1003615	rps2	Xl	good	6187	ENSG00000140988		219500,400042,603896
GDExl11020	E11	991604	991600	pgm3	Xl	good	5238	ENSG00000013375	615816	125851,125853,175200,194200,208000,223000,232600,235700,240600,248900,261750,600858,602475,602485,602579,606003,608611
GDExl11020	E12	940487	940479	ctsc	Xl	good	1075	ENSG00000109861,LRG_50	170650,245000,245010
GDExl11020	F08	998305	998299	got2	Xl	good	2806	ENSG00000125166		102900,103470,140350,173100,203100,203500,207800,207900,209950,215700,219050,230450,239510,248600,254600,261500,262400,262650,264070,266150,266600,271900,274500,276710,311250,312170,600802,601665,605407,606762,606952,608323,608643,609135,610015
GDExl11020	F11	1007284	1007277	hadh	Xl	good	3033	ENSG00000138796	231530,609975	203750,231530,245050,250950,300438,312170,606054,609015,609016,609975
GDExl11020	G03	864949	483163	runx1	Xl	good	861	ENSG00000159216,LRG_482	601399,601626	119600,600195,601399
GDExl11020	G05	865114	484685	smad9	Xl	good	4093	ENSG00000120693	615342	112600,158350,174900,261550,609441,610069
GDExl11020	G09	489022	489017	rab35	Xl	good	11021	ENSG00000111737		222765,268300,600121
GDExl11020	G11	6254957	5943020	stx16	Xl	good	8675	ENSG00000124222	603233
GDExl11020	H04	6255468	6540413	mmp13	Xl	good	4322	ENSG00000137745	602111
GDExl11020	H07	946760	946753	alg5	Xl	good	29880	ENSG00000120697		601815,603147,608093,608104,608540,608799
GDExl11021	A01	6256602	1003004	asf1b	Xl	good	55723	ENSG00000105011		114480,151623,210600,601675,607136,609265
GDExl11021	A06	967911	967907	ddb1	Xl	good	1642	ENSG00000167986		214150,216400,601675
GDExl11021	A08	6256536	944208	sar1b	Xl	good	51128	ENSG00000152700	246700	607689,607692
GDExl11021	A09	6034797	6034695	atp1a2	Xl	good	477	ENSG00000018625,LRG_6	104290,602481
GDExl11021	B01	486805	486800	pax2	Xl	good	5076	ENSG00000075891	120330,191830,616002	103285,106260,109800,120330,136680,137357,151623,194070,194080,256370,259500,604292,605289,609048
GDExl11021	B02	852934	852929	chn1	Xl	good	1123	ENSG00000128656	604356
GDExl11021	B06	1006081	1006072	epb41l3	Xl	good	23136	ENSG00000082397		603622,605249,607748
GDExl11021	B07	923100	923085	amfr	Xl	good	267	ENSG00000159461		270200,300000,307030
GDExl11021	B08	955193	955188	bcar1	Xl	good	9564	ENSG00000050820		114480,114500,125853,130060,131760,131800,131900,131960,166200,166210,166220,179850,256100,256300,259420,266900,600995,601553,604370,607785,607832,608232,608354,608355,609040,609352,609583
GDExl11021	B11	956392	956388	chm	Xl	good	1121	ENSG00000188419	303100	303100
GDExl11021	C02	960935	960930	cul2	Xl	good	8453	ENSG00000108094		193300,226730,300049,300537,304120,305620,309350,311300
GDExl11021	C03	865372	480395	wnt5b	Xl	conserved	81029	ENSG00000111186		133780,305390,601813,601884,605909
GDExl11021	C04	5918898	5918854	nop9	Xl	good	161424	ENSG00000196943		142623,176410,277580
GDExl11021	C09	969928	969924	cndp1	Xl	good	84735	ENSG00000150656		105830,139300,194050,203100,227650,231300,235800,237300,270200,271980,300000,307030,604229,606952,608643,608902,609535
GDExl11021	C12	1010729	1010725	prkag1	Xl	good	5571	ENSG00000181929		102900,125851,125853,175200,194200,223000,235700,266200,312170,600858,602485,606777
GDExl11021	D02	952663	952657	pitrm1	Xl	good	10531	ENSG00000107959		231670,248600,312170,606054
GDExl11021	D03	1188432	1017066	snrpf	Xl	good	6636	ENSG00000139343		148700,162210,164300,193520,214450,256710,300590,303600,609065,609227
GDExl11021	D04	1016747	1016740	xrcc3	Xl	conserved	7517	ENSG00000126215	114480,613972	114480,118400,604391,608089
GDExl11021	D05	951356	951349	ywhag	Xl	good	7532	ENSG00000170027		115150,125853,132600,155255,164400,191100,601665,605407,606690,607341,607684,607785
GDExl11021	E03	876306	876294	mmp9	Xl	good	4318	ENSG00000100985	613073
GDExl11021	E04	961547	961540	gk	Xl	good	2710	ENSG00000198814	307030	105830,139300,227650,231300,270200,300000,307030,604229,608902,609535
GDExl11021	E05	1018199	1018192	smad1	Xl	good	4086	ENSG00000170365		112600,158350,174900,202370,214100,235730,261550,266510,609192,609441,610069
GDExl11021	F06	865631	486640	bcl11a	Xl	good	53335	ENSG00000119866		112500,126600,142945,145260,147250,168500,214150,216400,278780,601675,604757,605462,607080,607778,608320
GDExl11021	F08	865435	481037	gjb1	Xl	good	2705	ENSG00000169562,LRG_245	302800
GDExl11021	F09	6041078	6041029	adh1c	Xl	good	126	ENSG00000248144	103780,168600
GDExl11021	F11	6256328	488585	flot1	Xl	good	10211	ENSG00000137312		121850,603278
GDExl11021	H02	866052	491300	rab33b	Xl	good	83452	ENSG00000172007	615222
GDExl11021	H04	1002829	1002823	tktl2	Xl	good	84076	ENSG00000151005		125800,125851,164300,212065,248500,601382,602485,602579,606003
GDExl11021	H06	6254910	944777	hpgds	Xl	good	27306	ENSG00000163106		123320,131760,131800,131900,131960,179850,192600,601419,604370,604765,606072,607801,607907,608747,608758,609040,609352
GDExl11021	H08	5715065	5714905	vps37b	Xl	good	79720	ENSG00000139722		109800,180849,259500,609048
GDExl11021	H09	5821327	5821260	gas6	Xl	good	2621	ENSG00000183087		122700,277450,607473
GDExl11022	A01	6254919	6258063	npc2	Xl	conserved	10577	ENSG00000119655	607625
GDExl11022	A02	5821808	5821741	akr1b1	Xl	good	231	ENSG00000085662		105830,139300,208000,223100,227650,231300,270200,300000,307030,601382,603903,604229,608902,609535
GDExl11022	A04	5844501	5844483	trappc9	Xl	good	83696	ENSG00000167632	613192
GDExl11022	A09	993791	993784	pccb	Xl	good	5096	ENSG00000114054	606054	201450,201460,203750,231530,242100,245050,255120,264470,300000,300194,300387,300438,312170,600649,602398,604387,606054,608836,609015,609975
GDExl11022	A11	951902	951897	smtn	Xl	bad	6525	ENSG00000183963		112600,121850,133780,137800,153480,158350,168600,176807,176920,261550,276950,300555,309000,605909,608089
GDExl11022	B01	6254643	5913353	polr3k	Xl	good	51728	ENSG00000161980		204000,268000,601777,602875
GDExl11022	B02	1012879	1012873	polr2b	Xl	good	5431	ENSG00000047315		148700,151623,154500,162210,164300,193520,204000,214150,214450,216400,253300,253400,253550,256710,268000,277700,278300,278780,300590,303600,600334,601675,601777,602875,603689,604145,607136,608807,608808,609065,609227
GDExl11022	B03	5755836	5755830	araf	Xl	good	369	ENSG00000078061		109800,114480,114500,115150,125853,218040,604370,607785,609942
GDExl11022	B04	966380	966375	gnpda1	Xl	good	10007	ENSG00000113552		145500,203450,245349,252010,256000,607322
GDExl11022	B08	485208	485203	hoxd10	Xl	good	3236	ENSG00000128710,LRG_246	192950	192950
GDExl11022	B09	865511	484871	mdh1	Xl	good	4190	ENSG00000014641		102900,115310,150800,171300,248600,252011,256000,266150,266200,312170,600858,605373,605839,606812
GDExl11022	C01	963692	963686	ufd1l	Xl	good	7353	ENSG00000070010
GDExl11022	C02	5770143	5769636	rplp1	Xl	good	6176	ENSG00000137818		603896
GDExl11022	C04	1007957	1007951	tomm70a	Xl	good	9868	ENSG00000154174		123320,192600,601419,604765,606072,607801,608758
GDExl11022	C05	6251978	950016	ahcy	Xl	good	191	ENSG00000101444	613752	194050,212065,219500,229100,242860,250940,259900,602579,605850,605899
GDExl11022	C07	5796690	5796687	def6	Xl	good	50619	ENSG00000023892		300436,300558,608203
GDExl11022	C09	6486929	6087487	hcls1	Xl	good	3059	ENSG00000180353		182290,202370,214100,216400,277700,278300,278780,600652,603278,607841
GDExl11022	C11	864869	482399	timp3	Xl	good	7078	ENSG00000100234	136900
GDExl11022	C12	866232	493196	atp6v0a4	Xl	good	50617	ENSG00000105929	602722	602722
GDExl11022	D01	865463	481281	slc9a3r2	Xl	good	9351	ENSG00000065054		102200,103580,115150,125853,164400,166350,174800,191100,219700,241200,277180,603896,605407,606690,607276,609452
GDExl11022	D04	865228	478952	agtr1	Xl	good	185	ENSG00000144891	145500,267430	123320,142623,173100,176410,192600,207800,207900,209950,215700,219050,262400,262650,266600,274500,277580,311250,600155,600501,600802,601665,604765,606072,607801,608758,609135
GDExl11022	D05	955926	955919	stk4	Xl	good	6789	ENSG00000101109,LRG_535	614868	180849,601859,603909,606843,607271
GDExl11022	D08	867504	867494	mark3	Xl	bad	4140	ENSG00000075413		115150,125853,131760,131800,131900,131960,164400,179850,191100,605407,606690,609040,609352
GDExl11022	D10	5735754	5735694	cyp2f1	Xl	good	1572	ENSG00000197446		139300,200950,270200,300000,307030
GDExl11022	D11	974962	974956	gpaa1	Xl	good	8733	ENSG00000197858		121850,137600,137800,153480,176807,176920,180500,188050,276950,300555,309000,606764,606843
GDExl11022	D12	6254902	5800902	haao	Xl	good	23498	ENSG00000162882		131950,151100,163950,163955,226670,262500,278300,607785
GDExl11022	E04	5918095	5918040	pklr	Xl	conserved	5313	ENSG00000143627,ENSG00000262785	102900,266200	102900,231670,245349,248600,266150,266200,312170,313400,600858,606054,607322
GDExl11022	E08	479068	479063	psmb8	Xl	good	5696	ENSG00000204264,ENSG00000206298,ENSG00000226201,ENSG00000230034,ENSG00000230669,ENSG00000231631,ENSG00000235715,ENSG00000236443	256040
GDExl11022	E09	483062	483057	bmp4	Xl	mixed	652	ENSG00000125378	600625,607932	112600,113100,158350,174900,184460,185800,186500,186570,200700,201250,228900,261550,609441,610017,610069
GDExl11022	E10	922802	922727	pls3	Xl	good	5358	ENSG00000102024	300910	105120,108120,182290,215600,600652,603278,607841,609285
GDExl11022	E12	922252	922240	slc37a4	Xl	good	2542	ENSG00000137700,LRG_187	232220,232240
GDExl11022	F05	865204	478688	bag6	Xl	good	7917	ENSG00000096155		142623,146200,156400,166000,215045,277580,301200,600155
GDExl11022	F06	961188	961186	uck1	Xl	good	83549	ENSG00000130717		102700,125853,148700,162210,193520,266120,278300,300322,300323,303600,600462,603896,605258,607624,607785
GDExl11022	F08	982555	982549	anp32a	Xl	good	8125	ENSG00000140350		118700,180849,188570,274300,277440,605115
GDExl11022	F11	1013403	1013397	galnt1	Xl	good	2589	ENSG00000141429		211900,230800,230900,231000,231005,607091,608013
GDExl11022	F12	984352	6050327	nipsnap3a	Xl	conserved	25934	ENSG00000136783		230350,600121,604232,607748,607765
GDExl11022	G03	6252691	492511	kit	Xl	unknown	3815	ENSG00000157404,LRG_307	154800,172800,273300,601626,606764	114480,114500,133100,142680,151100,163950,163955,172800,180849,209950,600802,604370,606764,607785
GDExl11022	G06	6078096	954480	cltb	Xl	good	1212	ENSG00000175416		309500
GDExl11022	G08	948891	948884	zc3hc1	Xl	good	51530	ENSG00000091732		220110,225400,604377
GDExl11022	H03	483568	483563	rab7a	Xl	good	7879	ENSG00000075785,LRG_266	600882
GDExl11022	H05	6254911	1005303	polr2e	Xl	good	5434	ENSG00000099817		148700,151623,154500,162210,164300,193520,204000,214150,214450,216400,253300,253400,253550,256710,268000,277700,278300,278780,300590,303600,600334,601675,601777,602875,603689,604145,607136,608807,608808,609065,609227
GDExl11022	H06	1010823	1010817	plat	Xl	conserved	5327	ENSG00000104368	612348	188050,202400,217090,231200
GDExl11023	A05	6255435	484294	sox17a	Xl	good	64321	ENSG00000164736	613674
GDExl11023	A06	1010765	1010760	ogdh	Xl	good	4967	ENSG00000105953		115310,150800,171300,231670,248600,251000,252011,256000,312170,605373,605839,606812,609015
GDExl11023	A07	856288	855953	bmp7.2	Xl	good	655	ENSG00000101144		112600,113100,158350,174900,184460,185800,186500,186570,200700,201250,228900,261550,609441,610017,610069
GDExl11023	A08	967342	967340	ptger2	Xl	good	5732	ENSG00000125384	208550
GDExl11023	A09	6071368	6071357	inpp5d	Xl	good	3635	ENSG00000168918		114480,114500,121850,125853,135300,137800,153480,158350,176807,176920,193100,211900,276950,300555,309000,604370,607907,608089,609307
GDExl11023	A11	6251773	482247	rcor2	Xl	good	283248	ENSG00000167771		105830,151623,275355,300055,300279,300458,300496,312750,609322
GDExl11023	A12	6254656	490007	cav1	Xl	good	857	ENSG00000105974	606721,612526,615343	104300,109800,115150,120080,123320,125853,130060,131760,131800,131900,131960,145980,166200,166210,166220,177200,179850,192600,202400,207800,207900,215600,215700,218040,219700,226650,226730,253300,253400,253550,259420,264350,273800,300049,300068,300537,304120,305620,308370,309350,311250,311300,312300,313200,600334,600376,601419,603689,604145,604765,606072,607785,607801,608232,608354,608355,608758,…
GDExl11023	B03	6079134	5847664	liph	Xl	good	200879	ENSG00000163898	604379
GDExl11023	B04	865037	484011	acvr2a	Xl	good	92	ENSG00000121989		112600,131300,154705,158350,174900,175050,260350,261550,600376,609192,609441,610069
GDExl11023	B06	864809	862913	ctcf	Xl	good	10664	ENSG00000102974	615502	188570,274300,605115
GDExl11023	B09	1012867	1012863	slc25a22	Xl	good	79751	ENSG00000177542	609304
GDExl11023	C01	944355	944350	papola	Xl	good	10914	ENSG00000090060		115150,125853,148700,162210,164300,164400,191100,193520,214450,256710,300590,303600,602485,602579,605407,606003,606690,609065,609227
GDExl11023	C02	993861	993856	wbp2	Xl	good	23558	ENSG00000132471		218700
GDExl11023	C03	986766	986762	papss2	Xl	good	9060	ENSG00000198682	612847	208000,240600,272300,602475
GDExl11023	C04	868124	868116	aes	Xl	good	166	ENSG00000104964		105830,109800,133239,151623,157170,159900,168600,211980,259500,260500,266150,275355,300055,300279,300458,300496,312750,606664,609048,609322
GDExl11023	C08	1033872	1033867	ptch2	Xl	good	8643	ENSG00000117425	109400,155255,605462	112500,120200,142945,145260,147250,216400,278780,605462,607080,607778
GDExl11023	C09	978511	978504	hnrnph1	Xl	good	3187	ENSG00000169045		115200,148700,151660,162210,164300,182290,184500,193520,214450,215600,256710,300590,303600,603278,604929,605280,607841,609065,609227
GDExl11023	D02	483140	483135	pparg	Xl	good	5468	ENSG00000132170	125853,601665,604367,609338	604367,609338
GDExl11023	D04	865286	479607	ppp1r8	Xl	good	5511	ENSG00000117751		208000,269921,600737,601382,602475,605820
GDExl11023	D05	6256019	6459813	abl2	Xl	good	27	ENSG00000143322		151100,163955,607785,608232
GDExl11023	D07	6251806	482585	igf2	Xl	conserved	3481	ENSG00000167244
GDExl11023	D09	488762	488757	h3f3b	Xl	good	3021	ENSG00000132475		125853,148700,151623,162210,180849,182290,193520,275355,303600,600652,603278,607785,607841
GDExl11023	E02	5827224	5827216	mapre3	Xl	good	22924	ENSG00000084764		114480,142680,172800,180849,209950,219050,227650,600802,606764,606843
GDExl11023	E03	956362	956355	yeats4	Xl	good	8089	ENSG00000127337		101400,115196,161800,180750,182290,193670,266140,275355,600652,603278,607841,609423
GDExl11023	E04	962830	962825	orai1	Xl	good	84876	ENSG00000276045	612782,615883
GDExl11023	E05	5874138	5874063	uba1	Xl	good	7317	ENSG00000130985	301830	105400,151623,236250,250940,256850,275355,605899,607143,608688,608776,608799
GDExl11023	E06	866273	493607	plk4	Xl	good	10733	ENSG00000142731		188550,231550
GDExl11023	E08	971755	971749	cyp3a4	Xl	good	1576	ENSG00000160868
GDExl11023	E10	5855587	5855369	psmc4	Xl	good	5704	ENSG00000013275		268000,610015
GDExl11023	E11	864807	485345	ddr1	Xl	good	780	ENSG00000137332		105210
GDExl11023	F04	6256299	951349	ywhag	Xl	good	7532	ENSG00000170027		115150,125853,132600,155255,164400,191100,601665,605407,606690,607341,607684,607785
GDExl11023	F07	1016038	1016032	hgs	Xl	good	9146	ENSG00000185359		101000,109800,122880,148820,162091,180849,193500,259500,300511,609048
GDExl11023	F10	6254907	6449551	coro1a	Xl	good	11151	ENSG00000102879,LRG_195	615401	124900,125800,161800,301000,313900,600652,603278,603622,605249,608751
GDExl11023	F12	5895849	5895777	cdkal1	Xl	conserved	54901	ENSG00000145996	125853
GDExl11023	G01	972209	972202	ppat	Xl	good	5471	ENSG00000128059		204000,248900,268000,601777,602079,602875,608611,610015
GDExl11023	G02	6077780	919852	cxcl12	Xl	good	6387	ENSG00000107562	609423	193670,275355,609423
GDExl11023	G03	6077914	944315	fkbp1b	Xl	good	2281	ENSG00000119782		117000,145600,192605,600996,604772
GDExl11023	G07	975317	975312	slc1a3	Xl	good	6507	ENSG00000079215	612656	101900,248600,268300,601003,609909
GDExl11023	G08	957497	957493	abat	Xl	good	18	ENSG00000183044	613163	105830,139300,227650,231300,237300,270200,271980,300000,307030,604229,608902,609535
GDExl11023	G09	6255176	1018114	tbx2	Xl	bad	6909	ENSG00000121068		108900,142900,187500,607941
GDExl11023	G10	865273	479466	mapk1	Xl	good	5594	ENSG00000100030		101600,101900,109800,114480,114500,115150,118700,123500,124200,125853,131760,131800,131900,131960,132600,135300,148700,151623,155255,155601,162210,172700,179850,180849,193100,193520,194050,211900,211980,218040,219100,228600,233710,235800,236490,242860,248500,259500,260540,277440,300291,300301,300584,303600,308300,600072,600274,601104,603218,604370,606719,607485,607785,607907,608089,608594,608643,…
GDExl11023	H01	970525	970521	npr1	Xl	good	4881	ENSG00000169418		163500,204000,268000,601777,602875
GDExl11023	H02	866103	491854	brap	Xl	good	8315	ENSG00000089234		109800,114480,115150,125853,151623,218040,270200,300000,307030,607785,608089,609942
GDExl11023	H03	866594	855449	arnt	Xl	unknown	405	ENSG00000143437		109800,114480,114500,115150,125853,148700,160980,162210,193520,218040,255960,303600,308300,604370,607624,607785,609227,609942
GDExl11023	H06	951759	951754	kif2a	Xl	good	3796	ENSG00000068796	615411	135700
GDExl11023	H07	866413	495081	yes1	Xl	good	7525	ENSG00000176105		114480,114500,125853,130060,142623,166200,166210,166220,256300,259420,277580,600155,600501,600995,601553,604370,607785,607832,608232,608354,608355
GDExl11023	H08	865569	486003	smad7	Xl	good	4092	ENSG00000101665	612229	112600,130060,158350,166200,166210,166220,173100,174900,175050,202370,209950,214100,219050,235730,259420,260350,262400,262650,266510,266600,274500,600802,601665,609135,609192,609441,610069
GDExl11023	H09	866622	855790	appl1	Xl	good	26060	ENSG00000157500		104300,125853,148700,162210,164300,193520,214450,233300,256710,260500,300590,303600,308300,602579,606003,607785,608115,609065,609227
GDExl11024	A04	865756	487994	hes1	Xl	good	3280	ENSG00000114315		173100,209950,219050,262400,262650,266600,274500,600802,601665,609135
GDExl11024	A05	6255778	480027	h1f0	Xl	good	3005	ENSG00000189060		114480,210600,609265
GDExl11024	A10	485224	485219	otx2	Xl	good	5015	ENSG00000165588	610125,613986
GDExl11024	B02	948078	948071	tkt	Xl	good	7086	ENSG00000163931		125800,125851,164300,212065,223000,235700,248500,601382,602485,602579,606003
GDExl11024	B05	1001971	1001965	rpl31	Xl	good	6160	ENSG00000071082		182290,215600,603896,607841
GDExl11024	B08	1010511	1010507	med15	Xl	unknown	51586	ENSG00000099917		112600,158350,174900,175050,235730,253300,253400,253550,260350,600334,603689,604145,608807,608808,609192,609441,610069
GDExl11024	B10	5860390	5860334	stk25	Xl	good	10494	ENSG00000115694		603285
GDExl11024	C03	1005323	1005315	park7	Xl	good	11315	ENSG00000116288	606324
GDExl11024	C08	865196	478599	frs3	Xl	good	10817	ENSG00000137218		101600,123500,147950,188550,209880,250100,256800,272200,604219,608810
GDExl11024	D01	5864327	5864291	col3a1	Xl	good	1281	ENSG00000168542,LRG_3	130020,130050
GDExl11024	D04	5810980	5810938	agpat4	Xl	conserved	56895	ENSG00000026652		211980,601815,607330,607785,608093,608594
GDExl11024	D05	953413	953407	grhpr.1	Xl	unknown	9380	ENSG00000137106	260000	260000
GDExl11024	E05	6252840	6457939	gabarap	Xl	good	11337	ENSG00000170296		160900
GDExl11024	E07	995309	995305	ephx1	Xl	good	2052	ENSG00000143819	189800,607748	230350,600121,604232,607748,607765
GDExl11024	E09	865812	488841	rps18	Xl	good	6222	ENSG00000096150		151660,154500,219500,245050,253300,253400,253550,400042,500003,551500,600334,603689,603896,604145,604929,605280,606054,608807,608808,609015,609283
GDExl11024	E10	943299	943293	taf12	Xl	good	6883	ENSG00000120656		151623,214150,216400,601675,607136
GDExl11024	F01	1011022	1011020	ankh	Xl	good	56172	ENSG00000154122	118600,123000
GDExl11024	F02	5842069	5841607	rbp4	Xl	good	5950	ENSG00000138207	615147
GDExl11024	F03	6251565	6456619	gys2	Xl	good	2998	ENSG00000111713	240600	125853,208000,232500,232600,240600,261750,263570,602475
GDExl11024	F06	1013699	1013692	tmem19	Xl	good	55266	ENSG00000139291		269700,270685,600794
GDExl11024	F08	479158	479153	app	Xl	good	351	ENSG00000142192	104300,605714	104300,104310,108500,117000,123400,125310,125853,137440,141500,143890,148700,151623,162210,162800,167800,170400,183086,192605,193520,217090,225060,238600,245300,275355,300071,303600,600072,600274,600996,601005,601859,601887,603218,603813,603909,604218,606688,606843,606889,607785,607822,608232,609065,609227,609813
GDExl11024	F12	976038	976034	dgcr8	Xl	good	54487	ENSG00000128191		109800,115150,125853,218040,607785,609942
GDExl11024	G01	999277	999271	eci1	Xl	good	1632	ENSG00000167969		115310,171300,201450,201460,245050,264470,300194,300387,604387,606054,607482,609015,609016
GDExl11024	G04	5896952	5896874	mapkapk2	Xl	good	9261	ENSG00000162889		123320,192600,207900,215600,215700,311250,601419,604219,604765,606072,606595,607801,608758
GDExl11024	G05	971570	971563	aadat	Xl	conserved	51166	ENSG00000109576		231670,248600,251000,268300,312170,600121,601003,604232,607765,608643
GDExl11024	H03	953234	953228	kpna3	Xl	good	3839	ENSG00000102753		109800,259500,609048
GDExl11024	H04	1011062	1011057	kpna4	Xl	good	3840	ENSG00000186432		208000,307030,601382,607906,608540,608799
GDExl11024	H07	5758570	5758552	mgst1	Xl	good	4257	ENSG00000008394		215600,230450,231900,266130,607748
GDExl11025	A02	950790	950784	galnt7	Xl	good	51809	ENSG00000109586		211900,230800,230900,231000,231005,607091,608013
GDExl11025	A03	965492	965487	mettl13	Xl	good	51603	ENSG00000010165		164300,232600,261750,300559,300590
GDExl11025	A06	481311	481306	smad6	Xl	good	4091	ENSG00000137834	614823	112600,158350,173100,174900,175050,209950,219050,235730,260350,262400,262650,266600,274500,600802,601665,609135,609192,609441,610069
GDExl11025	A07	974547	974541	mapre1	Xl	good	22919	ENSG00000101367		114500,155255
GDExl11025	A08	5918025	5917980	tiprl	Xl	good	261726	ENSG00000143155		300472
GDExl11025	B03	945055	945046	rpa1	Xl	good	6117	ENSG00000132383		114480,118400,137215,151623,194050,210900,214150,216400,223100,259500,275355,277700,278300,278780,601675,604391,608089,608456
GDExl11025	B04	947833	947826	cops6	Xl	good	10980	ENSG00000168090		140350,142623,188050,202400,254200,276710,277580,600155,601462,606952,608931
GDExl11025	B05	994699	994691	nol6	Xl	bad	65083	ENSG00000165271		137760,604901,609887
GDExl11025	B07	1004312	1004305	dtymk	Xl	good	1841	ENSG00000168393		223100,236250,250940,266120,307030,603041,603903,605899,609560
GDExl11025	B10	981122	981114	coro1c	Xl	good	23603	ENSG00000110880		182290,215600,600652,603278,607841
GDExl11025	B12	942128	942121	ptpn12	Xl	conserved	5782	ENSG00000127947	114500	301000,313900,604416
GDExl11025	C01	866302	493936	acta2	Xl	good	59	ENSG00000107796	611788,613834,614042	101600,115200,123500,131950,135300,193100,211900,215600,226670,607907,609307
GDExl11025	C05	949832	949826	ppp3cb	Xl	good	5532	ENSG00000107758		108500,121850,137800,141500,153480,158350,170400,176807,176920,183086,192605,194050,219100,248500,276950,300071,300555,309000,600996,601005,601887,605361,608089
GDExl11025	C06	972477	972470	eif2b1	Xl	good	1967	ENSG00000111361	603896	102200,103050,103580,166350,174800,180105,219500,219700,241200,277180,400042,603896,607276,608688,609452
GDExl11025	C07	963418	963411	hspe1	Xl	good	3336	ENSG00000115541		151660,604929,605280
GDExl11025	C12	5847302	5847278	hyi	Xl	unknown	81888	ENSG00000178922		260000
GDExl11025	D03	6252123	5945263	cox6b1	Xl	good	1340	ENSG00000126267	220110
GDExl11025	D06	948499	948492	urod	Xl	conserved	7389	ENSG00000126088
GDExl11025	D07	949141	949135	ndufa10	Xl	good	4705	ENSG00000130414	256000
GDExl11025	E02	5944193	5944156	hint2	Xl	good	84681	ENSG00000137133		117000,145600,192605,600996,604772
GDExl11025	E09	948092	948087	fkbp4	Xl	good	2288	ENSG00000004478		180849,245590,300068
GDExl11025	E11	6078519	997324	tpp1	Xl	good	1200	ENSG00000166340	204500,609270
GDExl11025	F03	5898543	5898520	sil1	Xl	good	64374	ENSG00000120725	248800	180300,248800
GDExl11025	F09	865038	485734	nrp2	Xl	good	8828	ENSG00000118257		114480,114500,604370,607907,608747
GDExl11025	F12	486300	486295	fst	Xl	good	10468	ENSG00000134363		112600,158350,174900,184460,185800,186500,186570,261550,609441,610069
GDExl11025	G01	992262	992258	snx1	Xl	good	6642	ENSG00000028528
GDExl11025	G02	5813040	5812949	chmp1a	Xl	good	5119	ENSG00000131165	614961
GDExl11025	G11	6036421	6036228	kras	Xl	good	3845	ENSG00000133703	109800,114480,137215,163200,211980,260350,609942,615278	101000,109800,114480,114500,115150,122880,125853,135300,148700,148820,162091,162210,192605,193100,193500,193520,211900,218040,268220,300436,300558,303600,600996,604370,605027,605361,607785,607907,608354,608355,609307,609942
GDExl11025	H01	1008976	1008969	clp1	Xl	good	10978	ENSG00000172409	615803	148700,162210,164300,193520,214450,256710,300590,303600,609065,609227
GDExl11025	H02	972901	972897	wdr77	Xl	good	79084	ENSG00000116455		214150,216400,601675
GDExl11025	H03	987321	987315	rcbtb1	Xl	conserved	55213	ENSG00000136144	103780
GDExl11025	H06	5761943	5761928	ttf2	Xl	good	8458	ENSG00000116830
GDExl11025	H07	484201	484196	nap1l1	Xl	unknown	4673	ENSG00000187109		182290,600652,603278,607841
GDExl11025	H10	6078848	5745249	banf1	Xl	good	8815	ENSG00000175334	614008	310300
GDExl11026	A03	960358	960352	map2k5	Xl	good	5607	ENSG00000137764		220110,225400,604377
GDExl11026	A07	488203	488198	socs3	Xl	good	9021	ENSG00000184557		115150,125853,133100,172800,173100,209950,211980,219050,226670,230400,246200,255960,262190,262400,262500,262650,265120,266600,274500,300400,300554,600802,601559,601665,604498,606367,607785,609135,609968
GDExl11026	A11	6252836	978895	c10orf2	Xl	good	56652	ENSG00000107815	271245,609286
GDExl11026	B01	5845999	5845945	acox2	Xl	good	8309	ENSG00000168306		201450,201460,255110,255120,264470,300194,300387,600649,604387,606054,608836,609015,609016
GDExl11026	B10	973110	973103	clns1a	Xl	good	1207	ENSG00000074201		146800,194050,266140
GDExl11026	C01	6256300	1001569	pfkfb4	Xl	good	5210	ENSG00000114268		125800,164300,212065,602579,606003
GDExl11026	C05	990926	990919	mtbp	Xl	good	27085	ENSG00000172167		105830,151623,180849,260500,275355,300068,308370,312300,313200
GDExl11026	C08	993105	993101	srm	Xl	good	6723	ENSG00000116649		146800,194050,207800,238970,266140,270200,311250,604232,607765,608643,609924
GDExl11026	C09	6252550	971991	dctd	Xl	good	1635	ENSG00000129187		236250,250940,266120,603903,605899,609560
GDExl11026	D08	1004473	1004467	sbf2	Xl	good	81846	ENSG00000133812,LRG_267	604563
GDExl11026	D09	977287	977281	acat1	Xl	good	38	ENSG00000075239	203750	175200,203750,231530,231670,242100,245050,245349,248360,248600,250950,300438,312170,606054,606777,607322,609015,609975
GDExl11026	E04	6487642	963531	st3gal2.1	Xl	good	6483	ENSG00000157350
GDExl11026	E10	959363	959356	rabac1	Xl	good	10567	ENSG00000105404		248900,608611
GDExl11026	F01	1012161	1012155	b3galnt2	Xl	good	148789	ENSG00000162885	615181
GDExl11026	F03	984496	984491	ccdc50	Xl	conserved	152137	ENSG00000152492	607453
GDExl11026	G01	987606	987601	chtf18	Xl	good	63922	ENSG00000127586		214150,216400,601675
GDExl11026	G06	6079428	6040851	imp4	Xl	good	92856	ENSG00000136718		137760,216400,223100,259500,277700,604901,609887
GDExl11026	G07	865839	489159	smn2	Xl	good	6607	ENSG00000172062,ENSG00000205571,ENSG00000273772,ENSG00000275349,ENSG00000277773,LRG_676	253400	253300,253400,253550,600334,603689,604145,608807,608808
GDExl11026	G10	6252834	6458118	dtna	Xl	good	1837	ENSG00000134769	604169	253700,300376,302045,310200,601287,604169,604286,606617,606685,608099
GDExl11026	H03	6078303	971527	slc33a1	Xl	good	9197	ENSG00000169359	612539,614482
GDExl11026	H04	865342	480102	mfn2	Xl	good	9927	ENSG00000116688,LRG_255	601152,609260	609260
GDExl11026	H06	5779079	5779007	rpap3	Xl	good	79657	ENSG00000005175		220110,225400,604377
GDExl11026	H11	865085	484456	pgr	Xl	unknown	5241	ENSG00000082175	264080
GDExl11027	A11	6054104	6054063	kansl3	Xl	good	55683	ENSG00000114982		154500,253300,253400,253550,600334,603689,604145,608807,608808
GDExl11027	A12	866047	491255	eif4a1	Xl	good	1973	ENSG00000161960		154500,219500,253300,253400,253550,400042,600334,603689,603896,604145,608807,608808
GDExl11027	B04	6252570	853411	egr1	Xl	good	1958	ENSG00000120738		118200,145900,605253,607678
GDExl11027	B06	999117	999113	rfc2	Xl	conserved	5982	ENSG00000049541		214150,216400,223100,259500,277700,278300,278780,601675
GDExl11027	B07	978795	978788	mgat2	Xl	good	4247	ENSG00000168282	212066	212066
GDExl11027	B08	968368	968361	chchd4	Xl	good	131474	ENSG00000163528		121850,137800,153480,158350,176807,176920,276950,300555,309000
GDExl11027	C01	6252546	1000036	prkar2b	Xl	good	5577	ENSG00000005249		102200,103580,104300,109800,114480,114500,115150,125853,130060,148700,160980,162210,166200,166210,166220,166350,174800,193520,209950,218040,232600,255960,259420,261750,265120,303600,308300,604370,607624,607785,608232,608354,608355,609227,609942
GDExl11027	C02	980653	980647	cep41	Xl	good	95681	ENSG00000106477	614464
GDExl11027	C04	995584	995579	rpia	Xl	bad	22934	ENSG00000153574	608611	248900,608611
GDExl11027	C05	944767	944761	cog6	Xl	good	57511	ENSG00000133103	614576,615328	603622,605249,609322
GDExl11027	C06	864850	482276	cdh3	Xl	good	1001	ENSG00000062038	225280,601553	256300,600995,601553,607832
GDExl11027	C07	5744946	5744576	etf1	Xl	good	2107	ENSG00000120705		603896
GDExl11027	C10	980964	980956	ube2e3	Xl	mixed	10477	ENSG00000170035		105120,124900,153640,153650,155100,600652,603622,605249,607841,609322
GDExl11027	C12	5834879	5834443	tuba1a	Xl	good	7846	ENSG00000167552	611603	104300,115150,124900,125800,125853,148700,161800,162210,164400,191100,193520,214450,253300,253400,253550,256710,301000,303600,313900,600334,600652,603278,603622,603689,604145,605249,605407,606690,607785,608751,608807,608808,609227
GDExl11027	D03	1014508	1014501	snrpd3	Xl	good	6634	ENSG00000100028		148700,162210,164300,193520,214450,256710,300590,303600,600059,609065,609227
GDExl11027	D08	5913744	5913742	stat5b	Xl	good	6777	ENSG00000173757,LRG_192	245590	133100,142946,151623,166600,172800,173100,180849,209950,219050,245590,262400,262650,266600,274500,275355,300068,600802,601665,609135
GDExl11027	E02	6252131	486539	cript	Xl	good	9419	ENSG00000119878	615789
GDExl11027	E05	944688	944682	tdrd7	Xl	bad	23424	ENSG00000196116	613887
GDExl11027	F02	922331	922320	traip	Xl	good	10293	ENSG00000183763		132700,300291,300301,300584,308300
GDExl11027	F03	6252556	495015	hnrnpdl	Xl	good	9987	ENSG00000152795	609115	148700,162210,164300,193520,214450,256710,300590,303600,609065,609227
GDExl11027	F05	6079297	5942578	rfx5	Xl	good	5993	ENSG00000143390,LRG_101	209920
GDExl11027	F08	489815	489810	rasgrp1	Xl	good	10125	ENSG00000172575		109800,115150,125853,218040,607785,609942
GDExl11027	F09	6252298	983147	akap13	Xl	good	11214	ENSG00000170776		192605,600996,605361
GDExl11027	F11	954266	954260	ldlrap1	Xl	good	26119	ENSG00000157978,LRG_276	603813	104300,143890,162800,217090,238600,603813
GDExl11027	G01	6251606	1015745	cuedc2	Xl	good	79004	ENSG00000107874		125250,165500
GDExl11027	G02	971963	971957	vldlr	Xl	good	7436	ENSG00000147852	224050	257320
GDExl11027	G03	489401	489396	jup	Xl	good	3728	ENSG00000173801	601214,611528	114500,114550,125853,132600,137215,155255,192430,601214,607822,608089,608615
GDExl11027	G05	1001321	1001314	tcea1	Xl	good	6917	ENSG00000187735		214150,216400,601675
GDExl11027	G06	999480	999476	arhgap35	Xl	conserved	2909	ENSG00000160007		125853,130060,166200,166210,166220,259420,607785,608232,608354,608355
GDExl11027	G07	5774722	5774697	taf6	Xl	good	6878	ENSG00000106290		151623,214150,216400,601675,607136
GDExl11027	G08	987290	987285	ssbp2	Xl	good	23635	ENSG00000145687		145500,203450,245349,252010,256000,607322
GDExl11027	H02	6254670	1006487	sod1	Xl	good	6647	ENSG00000142168,LRG_652	105400	105400,133239,151623,211980,260500,275355
GDExl11027	H06	996941	996935	eps8	Xl	good	2059	ENSG00000151491	615974	101600,116920,123500,125853,161800,211980,226730,273800,301000,313900
GDExl11027	H07	864990	483543	nlk	Xl	bad	51701	ENSG00000087095		275355,601859,608890,609446
GDExl11027	H09	866299	493901	gfpt1	Xl	good	2673	ENSG00000198380,LRG_787	610542	204000,268000,601777,602875
GDExl11027	H11	976747	976743	tdh	Xl	good	157739	ENSG00000154316
GDExl11028	A02	483422	483417	sox11	Xl	good	6664	ENSG00000176887	615866
GDExl11028	A05	941410	941406	pxn	Xl	good	5829	ENSG00000089159		125853,130060,131760,131800,131900,131960,166200,166210,166220,179850,259420,300436,300558,607785,608203,608232,608354,608355,609040,609352
GDExl11028	A07	967053	967046	alg8	Xl	good	79053	ENSG00000159063	608104	603147,608104
GDExl11028	A09	865684	487209	mcph1	Xl	bad	79648	ENSG00000147316	251200
GDExl11028	A10	950894	950888	hibadh	Xl	good	11112	ENSG00000106049		270200,300000,307030,606054,609015
GDExl11028	B02	6256575	6052813	myc	Xl	good	4609	ENSG00000136997	113970	114480,151623,155601,194050,242860,250940,276300,601675,606719,607136,608089,609310
GDExl11028	B09	6251548	5922805	fam58a	Xl	bad	92002	ENSG00000262919	300707
GDExl11028	B12	6251568	980811	bcr	Xl	good	613	ENSG00000186716	608232,613065	125853,130060,151100,163950,163955,166200,166210,166220,259420,607785,608232,608354,608355
GDExl11028	C05	1005621	1005615	nde1	Xl	bad	54820	ENSG00000072864,ENSG00000275911	605013,614019
GDExl11028	C07	968200	968196	rev1	Xl	good	51455	ENSG00000135945		114480,226730,253700,273800,278750,300376,302045,310200,601287,601419,604286,606685,609524
GDExl11028	C08	6077817	941097	ssx2ip	Xl	good	117178	ENSG00000117155		600652,603278,607841
GDExl11028	C12	979286	979280	myo1a	Xl	good	4640	ENSG00000166866	607841	182290,215600,600652,603278,607841
GDExl11028	D02	5904855	5904815	tmem39b	Xl	good	55116	ENSG00000121775		237300,237310,606762
GDExl11028	D06	1012509	1012503	znf143	Xl	bad	7702	ENSG00000166478		151623,601675,607136
GDExl11028	D07	946512	946505	rela	Xl	good	5970	ENSG00000173039		101900,121900,122200,124200,125853,142946,151623,166600,173100,180849,191100,209950,219050,228600,236490,245590,262400,262650,266600,274500,275355,300068,300291,300301,300584,308300,600072,600802,601665,603218,607541,607785,608470,608471,609135,609283
GDExl11028	E01	6251550	971612	klhl7	Xl	good	55975	ENSG00000122550	612943
GDExl11028	F01	5943027	5943020	stx16	Xl	good	8675	ENSG00000124222	603233
GDExl11028	F02	6251759	1005140	chmp3	Xl	good	51652	ENSG00000115561		109800,180849,259500,609048
GDExl11028	F10	989364	989358	lepre1	Xl	good	64175	ENSG00000117385,LRG_5	610915	253300,253400,253550,600334,603689,604145,608807,608808
GDExl11028	F12	866225	493023	vim	Xl	good	7431	ENSG00000026025	116300	102900,115200,118400,123320,124900,125800,131950,161800,164200,186100,192600,209300,215600,226670,261100,266200,301000,304400,313400,313900,600652,601419,603278,603622,604765,605249,606072,607801,608751,608758
GDExl11028	G03	975755	975749	stil	Xl	good	6491	ENSG00000123473	612703
GDExl11028	G04	960144	960137	slc7a4	Xl	good	6545	ENSG00000099960		607689,607692
GDExl11028	G08	866260	493459	traf2	Xl	good	7186	ENSG00000127191		104300,132700,142680,145980,174810,180849,209950,215600,300049,300291,300301,300537,300584,304120,305620,308230,308300,309350,311300,601859,602080,606843,607271
GDExl11028	G10	868464	868456	llgl1	Xl	good	3996	ENSG00000131899		124900,153640,153650,155100,301000,313900,603622,605249,608203
GDExl11028	H02	5938577	957637	apitd1	Xl	good	378708	ENSG00000175279
GDExl11028	H03	976348	976344	slc36a1	Xl	good	206358	ENSG00000123643		121850,137800,153480,158350,176807,176920,276950,300555,309000
GDExl11028	H06	966949	966943	hif1an	Xl	good	55662	ENSG00000166135		602088
GDExl11028	H08	1013143	1013139	akap10	Xl	good	11216	ENSG00000108599	115080	125853,160980,255960,607624
GDExl11028	H11	866578	854835	fam126a	Xl	good	84668	ENSG00000122591	610532
GDExl11029	A01	976131	976126	upb1	Xl	good	51733	ENSG00000100024	613161	105830,139300,227650,231300,237300,237310,270200,271980,300000,307030,603041,604229,606762,608902,609535
GDExl11029	A02	865212	478788	t	Xl	good	6862	ENSG00000164458	182940,615709
GDExl11029	A06	5851659	5851600	hmmr	Xl	good	3161	ENSG00000072571	114480
GDExl11029	A10	948357	948353	snx9	Xl	good	51429	ENSG00000130340		101600,123500,125853,211980
GDExl11029	A11	1009907	1009900	polr1c	Xl	good	9533	ENSG00000171453	248390	204000,214150,216400,268000,601675,601777,602875
GDExl11029	A12	974839	974833	gtf2f1	Xl	good	2962	ENSG00000125651		148700,151623,162210,164300,193520,214150,214450,216400,256710,300590,303600,601675,607136,609065,609227
GDExl11029	B06	943673	943668	phyh	Xl	good	5264	ENSG00000107537	266500	266500
GDExl11029	B08	6255748	1007421	calu	Xl	good	813	ENSG00000128595		275355,601859,609446
GDExl11029	B09	985054	985050	klkb1	Xl	good	3818	ENSG00000164344	612423	106100,121900,122200,166200,166210,166220,188050,202400,217090,231200,607541,608470,608471
GDExl11029	B11	865668	487048	srsf5	Xl	good	6430	ENSG00000100650		148700,162210,164300,193520,214450,256710,300590,303600,609065,609227
GDExl11029	B12	6251691	5853165	gng12	Xl	good	55970	ENSG00000172380		102200,103580,114480,142623,166350,174800,176410,207800,207900,215700,277580,300436,300558,305400,311250,600155,600501,608203
GDExl11029	C01	5729895	5729872	hexdc	Xl	bad	284004	ENSG00000169660		168600
GDExl11029	C06	865294	479666	pou3f4	Xl	good	5456	ENSG00000196767	304400	164200,186100,304400
GDExl11029	C07	6255674	969418	isyna1	Xl	bad	51477	ENSG00000105655		125851,235700,602485
GDExl11029	C08	1012061	1012053	apex2	Xl	conserved	27301	ENSG00000169188		253250
GDExl11029	C09	975767	975761	scp2	Xl	good	6342	ENSG00000116171	613724
GDExl11029	C10	865879	489551	nxf1	Xl	good	10482	ENSG00000162231		164300,188550,212065,231550,300590,602579,606003,609192
GDExl11029	C11	983516	983512	slc13a5	Xl	good	284111	ENSG00000141485	615905
GDExl11029	D01	6256047	6035210	otog	Xl	unknown	340990	ENSG00000188162	614945
GDExl11029	D05	996016	996012	hgd	Xl	good	3081	ENSG00000113924	203500	140350,200950,203500,231900,241500,241510,264600,266130,270200,276710,307030,608643
GDExl11029	D08	970904	970898	xrcc6	Xl	good	2547	ENSG00000196419		114480,120435,133239,151623,158320,210900,211980,260500,275355,277700,300049,300537,304120,305620,309350,311300,606593,608089,608232
GDExl11029	D09	5732844	5732838	adh1b	Xl	good	125	ENSG00000196616	103780	105830,139300,140350,200950,203500,227650,231300,241500,241510,264600,270200,276710,300000,307030,604229,608643,608902,609535
GDExl11029	E01	971661	971656	pura	Xl	good	5813	ENSG00000185129		109800,172700,214450,233710,256710,259500,260540,600274,601104,607485,609048,609227
GDExl11029	E02	865780	488414	miox	Xl	good	55586	ENSG00000100253		275355,601859,609446
GDExl11029	E05	983905	983901	abcd3	Xl	good	5825	ENSG00000117528		214100,300100,300475
GDExl11029	E06	6251485	1007366	b3gnt1	Xl	good	11041	ENSG00000174684	615287
GDExl11029	E08	996228	996224	xrcc5	Xl	good	7520	ENSG00000079246		113800,144200,146590,151623,201475,210900,275355,277700,300049,300537,304120,305620,309350,311300,600962,606593,607602,607654,608232,609015
GDExl11029	E10	1002843	1002842	pafah1b1	Xl	good	5048	ENSG00000007168	607432	247200,607432
GDExl11029	E11	5858385	5858258	smek1	Xl	good	55671	ENSG00000100796		114480,210600,609265
GDExl11029	F02	479516	479511	bcap31	Xl	good	10134	ENSG00000185825	300475	180849,601859,607271
GDExl11029	F05	945148	945142	stxbp1	Xl	good	6812	ENSG00000136854	612164	101000,122880,148820,162091,177200,193500,211980,219700,264350,607785,608594
GDExl11029	F06	6256221	1007652	nipal4	Xl	bad	348938	ENSG00000172548	612281
GDExl11029	F12	974724	974719	cdc6	Xl	good	990	ENSG00000094804	613805	114480,151623,194050,216400,223100,259500,277700,608089
GDExl11029	G02	972188	972181	sytl1	Xl	good	84958	ENSG00000142765		125853,607785,609227
GDExl11029	G03	997319	997313	cln3	Xl	good	1201	ENSG00000188603,ENSG00000261832,LRG_689	204200
GDExl11029	G08	856265	856253	pin1	Xl	good	5300	ENSG00000127445		114480,133239,136680,137357,151623,182290,194070,194080,209950,211980,256370,260500,262650,275355,609135
GDExl11029	G09	6078824	5733377	rbmx	Xl	good	27316	ENSG00000147274		148700,162210,164300,193520,214450,256710,300590,303600,609065,609227
GDExl11029	H01	6251935	480607	ldha	Xl	good	3939	ENSG00000134333	612933	102900,231670,245349,248500,248600,266150,266200,312170,602579,606003,606054,607322
GDExl11029	H03	494533	494528	alg2	Xl	good	85365	ENSG00000119523	607906	607906,608540,608799
GDExl11029	H06	5756142	5756124	cradd.2	Xl	good	8738	ENSG00000169372	614499	109800,259500,609048
GDExl11029	H07	865425	480946	rps6ka3	Xl	good	6197	ENSG00000177189	300844,303600	104300,109800,114480,114500,115150,125853,130060,132600,148700,155255,160980,162210,166200,166210,166220,193520,214450,218040,255960,256710,259420,303350,303600,307000,308300,604370,607624,607785,608232,608354,608355,609227,609942
GDExl11029	H09	956557	956551	mob1b	Xl	good	92597	ENSG00000173542		304790
GDExl11030	A02	943792	943785	psma6	Xl	good	5687	ENSG00000100902,ENSG00000258790	608446
GDExl11030	A03	5920159	5920074	cox5b.2	Xl	good	1329	ENSG00000135940		125853,160980,210250,255960
GDExl11030	A05	993884	993878	atp5h	Xl	good	10476	ENSG00000167863		103050,500003,551500,608093,608540,608799,609283
GDExl11030	A08	483178	483173	pou3f2	Xl	good	5454	ENSG00000184486		142946,151623,166600,180849,245590,277580,309500,601675,601706,607136,609136
GDExl11030	A11	865699	487370	snai2	Xl	good	6591	ENSG00000019549	172800,608890	608890
GDExl11030	B03	865010	483739	slc34a2	Xl	good	10568	ENSG00000157765	265100,610441
GDExl11030	B05	865922	490007	cav1	Xl	good	857	ENSG00000105974	606721,612526,615343	104300,109800,115150,120080,123320,125853,130060,131760,131800,131900,131960,145980,166200,166210,166220,177200,179850,192600,202400,207800,207900,215600,215700,218040,219700,226650,226730,253300,253400,253550,259420,264350,273800,300049,300068,300537,304120,305620,308370,309350,311250,311300,312300,313200,600334,600376,601419,603689,604145,604765,606072,607785,607801,608232,608354,608355,608758,…
GDExl11030	B06	6256211	5814282	slc25a38	Xl	good	54977	ENSG00000144659	205950
GDExl11030	B07	978187	978183	syk	Xl	good	6850	ENSG00000165025		114480,114500,124900,125800,125853,130060,133100,142623,142680,161800,166200,166210,166220,172800,173100,180849,209950,214450,219050,256710,259420,262400,262650,266600,274500,277580,301000,308240,313900,600155,600501,600652,600802,601665,603278,603622,604370,605249,607785,608232,608354,608355,608751,608957,608971,609135,609227
GDExl11030	B09	976683	976681	cab39	Xl	good	51719	ENSG00000135932		175200,194050,194200,600858
GDExl11030	C03	950845	950838	agxt	Xl	bad	189	ENSG00000172482	259900	102900,168600,217800,219500,229100,236250,250940,259900,266150,312170,600794,601472,605899,606664,608688
GDExl11030	C06	5873831	5873780	man1b1	Xl	good	11253	ENSG00000177239	614202
GDExl11030	C12	951569	951560	sh3gl1	Xl	good	6455	ENSG00000141985	601626	114480,114500,114550,137750,137760,151623,155255,188550,211980,260500,275355,604370,606657,607136,607271,608354,608355,608615
GDExl11030	D01	6251484	995332	glo1	Xl	good	2739	ENSG00000124767		260000
GDExl11030	D02	1018237	1018230	tbx3	Xl	good	6926	ENSG00000135111	181450	122880,148820,181450,193500,268220,609637
GDExl11030	D07	6255411	5892299	cyp2c18	Xl	good	1562	ENSG00000108242		139300,200950,270200,300000,307030
GDExl11030	D08	955982	955976	lta4h	Xl	good	4048	ENSG00000111144		231900,254600,261500,266130,274500,607748,608643
GDExl11030	D11	1003715	1003708	ube2b	Xl	good	7320	ENSG00000119048		243800,600886,606159
GDExl11030	E04	5995204	5995151	smad4.2	Xl	good	4089	ENSG00000141646,LRG_318	139210,174900,175050,260350	126600,131300,142946,146510,151623,154705,166600,174200,174700,174900,175050,175700,180849,200990,202370,214100,245590,260350,266510,268220,275355,600376,609192
GDExl11030	E05	1000542	1000536	wbscr22	Xl	good	114049	ENSG00000071462		194050,203100,212065,235800,242860,250940,605850,606952,608643
GDExl11030	E09	960319	960315	kdm6a	Xl	good	7403	ENSG00000147050	300867
GDExl11030	E11	1011470	1011466	pex16	Xl	good	9409	ENSG00000121680	614876,614877	214100,300100,300475
GDExl11030	F03	5825189	5825104	idh3b	Xl	good	3420	ENSG00000101365	612572	231670,248600,251000,312170
GDExl11030	F04	866349	494420	asah1	Xl	conserved	427	ENSG00000104763		230800,230900,231000,231005,245200,256550,257200,607616,608013
GDExl11030	F05	6251214	6251191	mtx1	Xl	good	4580	ENSG00000173171		117000,145600,192605,600996,604772
GDExl11030	H03	987063	987057	aldh1a1	Xl	good	216	ENSG00000165092		105830,139300,227650,231300,270200,300000,307030,604229,608902,609535
GDExl11030	H05	488018	488013	aqp3	Xl	good	360	ENSG00000165272	607457	607457
GDExl11030	H08	990361	990353	traf4	Xl	good	9618	ENSG00000076604
GDExl11030	H09	865889	489676	arvcf	Xl	bad	421	ENSG00000099889		104300,132600,137215,155255,192430,600274,601214,607822,608089
GDExl11030	H10	865453	481200	tfap2a	Xl	mixed	7020	ENSG00000137203	113620	109800,133239,151623,209950,211980,259500,260500,275355,300009,300400,300554,308990,310468,607785,608354,608355,609048
GDExl11031	A01	6254672	494027	ski	Xl	good	6497	ENSG00000157933	182212	146510,174200,174700,174900,175050,175700,200990,260350,306955,609192,609637
GDExl11031	A02	6255670	6048227	col9a1	Xl	good	1297	ENSG00000112280	614134,614135
GDExl11031	A03	5929770	5929501	cap1	Xl	good	10487	ENSG00000131236		182290,600652,603278,607841
GDExl11031	A07	974269	974261	pck2	Xl	good	5106	ENSG00000100889		102900,175200,194200,266150,266200,312170,600858
GDExl11031	A08	947057	947051	rrm2.1	Xl	good	6241	ENSG00000171848		103050,137215,155255,192430,223100,307030,500003,551500,603903,607822,608089
GDExl11031	A09	853872	853866	fstl1	Xl	good	11167	ENSG00000163430		275355,601859,609446
GDExl11031	A11	998801	998797	polr3e	Xl	good	55718	ENSG00000058600		151623,601675,607136
GDExl11031	A12	866421	495310	hsp90ab1	Xl	good	3326	ENSG00000096384		114480,123320,125853,133239,151623,151660,180849,191100,192600,207800,207900,211980,215700,245590,260500,268000,275355,300068,300291,300301,300584,308300,311250,603622,604765,604929,605249,605280,606072,607785,607801,608758,609322,610015
GDExl11031	B03	865989	490674	smarcc2	Xl	good	6601	ENSG00000139613		103050,180105,182290,600652,603278,603622,605249,607841,608688,609322
GDExl11031	B04	950990	950985	gucy1b3	Xl	good	2983	ENSG00000061918		163500,268000,601777,602875
GDExl11031	B05	1000580	1000572	hnrnpa0	Xl	mixed	10949	ENSG00000177733		148700,162210,164300,193520,214450,256710,300590,303600,609065,609227
GDExl11031	B08	6255358	963540	orc6	Xl	good	23594	ENSG00000091651	613803	194050,216400,223100,259500,277700
GDExl11031	B09	5855323	5855161	sdhd	Xl	good	6392	ENSG00000204370	114900,168000,171300,606864,615106
GDExl11031	C02	946497	946490	kpna6	Xl	good	23633	ENSG00000025800		600059
GDExl11031	C07	5894929	5894897	c7	Xl	conserved	730	ENSG00000112936,LRG_30	610102	215600,609536
GDExl11031	C09	921452	921442	pdgfrl	Xl	good	5157	ENSG00000104213	114500,114550
GDExl11031	D01	1016454	1016446	gcdh	Xl	good	2639	ENSG00000105607	231670	231670,248600,251000,312170,606054,609015,609016
GDExl11031	D03	865703	487429	rpa2	Xl	good	6118	ENSG00000117748		102700,114480,118400,151623,194050,210600,210900,214150,216400,223100,259500,275355,277700,278300,278780,300049,300537,304120,305620,309350,311300,600462,601675,604391,605258,606593,608089,608232,609265
GDExl11031	D04	975261	975255	slc7a7	Xl	good	9056	ENSG00000155465	222700
GDExl11031	D08	5786746	5786510	rps16	Xl	bad	6217	ENSG00000105193		182290,219500,400042,603278,603896,607841
GDExl11031	D11	6255994	856480	prkar1a	Xl	good	5573	ENSG00000108946,LRG_514	101800,160980,188550,255960,610489	102200,103580,109800,114480,114500,115150,125853,148700,160980,162210,166350,174800,193520,209950,218040,232600,255960,261750,265120,303600,604370,607624,607785,609227,609942
GDExl11031	D12	973384	973378	tsc22d1	Xl	good	8848	ENSG00000102804		230800,230900,231000,231005,245200,257200,607616,608013
GDExl11031	E01	6253606	480378	fzd10	Xl	unknown	11211	ENSG00000111432		133780,168600,261550,601813,601884,605909,607636
GDExl11031	E02	986181	986179	fam107a	Xl	conserved	11170	ENSG00000168309		253250
GDExl11031	E04	485877	485872	pkm	Xl	good	5315	ENSG00000067225		102900,231670,245349,248600,266150,266200,312170,313400,600858,606054,607322
GDExl11031	E05	987858	987854	bpnt1	Xl	conserved	10380	ENSG00000162813		208000,272300,602475
GDExl11031	E09	6255356	5850899	cbwd2	Xl	bad	150472	ENSG00000136682		101900,248600,601003,609909
GDExl11031	E10	944595	944588	abi2	Xl	bad	10152	ENSG00000138443		151100,163955,608232
GDExl11031	F02	977079	977071	apex1	Xl	good	328	ENSG00000100823		137215,144700,194050,208920,210900,216400,223100,277700,278300,278780,607426,608089,608456
GDExl11031	F03	5909354	5909319	arhgef2	Xl	good	9181	ENSG00000116584		101600,123500,605074,607685,608747
GDExl11031	F04	950773	950766	spcs3	Xl	good	60559	ENSG00000129128		117550,130650,253260,253270,277590
GDExl11031	G01	6251810	483232	sox18	Xl	good	54345	ENSG00000203883	607823
GDExl11031	G06	941969	941964	mthfd2	Xl	good	10797	ENSG00000065911		229100,236250,250940,259900,600794,601472,605899,606664,608688
GDExl11031	G08	1014756	1014748	pigt	Xl	good	51604	ENSG00000124155	615398,615399	188050,606764,606843
GDExl11031	G10	866302	493936	acta2	Xl	good	59	ENSG00000107796	611788,613834,614042	101600,115200,123500,131950,135300,193100,211900,215600,226670,607907,609307
GDExl11031	G11	963565	963559	gng5	Xl	good	2787	ENSG00000174021		102200,103580,166350,174800
GDExl11031	H01	6251886	5789947	snrpd1	Xl	good	6632	ENSG00000167088		148700,154500,162210,164300,193520,214450,253300,253400,253550,256710,300590,303600,600059,600334,603689,604145,608807,608808,609065,609227
GDExl11031	H04	990563	990555	nop58	Xl	good	51602	ENSG00000055044		137760,300240,305000,604901,609887
GDExl11031	H05	6078729	1015933	stx6	Xl	good	10228	ENSG00000135823		609528
GDExl11031	H06	865039	484021	prmt1	Xl	bad	3276	ENSG00000126457		101900,113800,123400,124200,133239,137440,142680,144200,146590,151623,180849,194050,201475,203100,209950,211980,212065,214150,216400,228600,235800,236490,242860,250940,260500,275355,600962,601675,601859,603218,605850,606952,607271,607602,607654,607822,608643
GDExl11031	H08	6255924	5855161	sdhd	Xl	good	6392	ENSG00000204370	114900,168000,171300,606864,615106
GDExl11031	H09	6256219	5844279	taf7	Xl	good	6879	ENSG00000178913		145000,151623,214150,216400,601675,607136
GDExl11032	A03	1002072	1002068	hmgcl	Xl	conserved	3155	ENSG00000117305		203750,210200,210210,231530,245050,250950,300438,312170,606054,609015,609975
GDExl11032	A09	864868	482389	casp2	Xl	good	835	ENSG00000106144		109800,137750,137760,142680,151623,180849,211980,259500,275355,601859,606657,606843,607271,608354,608355,609048
GDExl11032	A10	1009889	1009885	myo1c	Xl	conserved	4641	ENSG00000197879		124900,125800,161800,182290,276900,301000,313900,600652,603278,603622,605249,607841,608751
GDExl11032	A11	994360	994353	fbxo7	Xl	good	25793	ENSG00000100225	260300
GDExl11032	A12	864909	482796	casp6	Xl	good	839	ENSG00000138794		137750,137760,142680,151623,211980,275355,601859,606657,606843,608354,608355
GDExl11032	B01	6078032	950392	med10	Xl	good	84246	ENSG00000133398		154500,253300,253400,253550,600334,603689,604145,608807,608808
GDExl11032	B08	980064	980058	hspd1	Xl	good	3329	ENSG00000144381	605280,612233	115200,123400,137440,151660,154500,159001,176670,181350,184500,215600,245300,248370,253300,253400,253550,600072,600334,603218,603689,604145,604929,605280,605588,606688,607920,608056,608807,608808
GDExl11032	B09	942068	942062	rbbp5	Xl	good	5929	ENSG00000117222		145000
GDExl11032	B11	5917594	1009050	ap1s1	Xl	good	1174	ENSG00000106367	609313
GDExl11032	C01	6255996	951529	dnajb2	Xl	good	3300	ENSG00000135924	614881
GDExl11032	C05	6254829	6460207	tnfaip3	Xl	good	7128	ENSG00000118503		115150,125853,164400,191100,300291,300301,300584,308300,605407,606690
GDExl11032	C07	952676	952668	pdha1	Xl	good	5160	ENSG00000131828	308930,312170	102900,175200,203750,231530,231670,245050,245349,248600,266150,266200,300438,312170,606054,606777,607322,609015,609975
GDExl11032	C08	865367	480346	actc1	Xl	good	70	ENSG00000159251,LRG_388	612098,612794,613424	104300,105120,108120,115200,131950,145980,182290,215600,226650,226670,607841,609285
GDExl11032	C09	6083569	6083468	prss1.2	Xl	good	5644	ENSG00000204983,ENSG00000274247	167800,614044
GDExl11032	C11	984820	984814	gga1	Xl	good	26088	ENSG00000100083		109800,124900,173900,180849,259500,600995,609048
GDExl11032	D02	866117	492019	rlim	Xl	good	51132	ENSG00000131263		114480,142680,172800,180849,209950,219050,227650,600802,606764,606843
GDExl11032	D03	971719	971713	mdh2	Xl	good	4191	ENSG00000146701		102900,115310,150800,171300,248600,252011,256000,266150,266200,312170,600858,605373,605839,606812
GDExl11032	D05	491942	491937	acta1	Xl	good	58	ENSG00000143632	161800,255310	105120,124900,125800,146800,161800,194050,215600,266140,301000,313900,600652,603278,603622,604416,605249,608751,609285
GDExl11032	E02	1000470	1000464	lrat	Xl	good	9227	ENSG00000121207	613341
GDExl11032	E04	972941	972934	acadm	Xl	good	34	ENSG00000117054	201450	115310,171300,201450,201460,231680,242100,245050,255110,255120,264470,300000,300194,300387,600649,604387,606054,607482,608836,609015,609016
GDExl11032	E05	953141	953134	plin2	Xl	good	123	ENSG00000147872		101000,122880,148820,162091,193500,275630
GDExl11032	E10	6251733	1018101	cblb	Xl	good	868	ENSG00000114423		108120,115200,125853,131950,133100,172800,173100,182290,184500,209950,215600,219050,226670,230400,255960,262190,262400,262500,262650,265120,266600,274500,300400,300554,600802,601559,601665,604219,604498,606367,606595,607841,609135,609285,609968
GDExl11032	F01	1001652	1001645	slc25a4	Xl	good	291	ENSG00000151729	609283,615418	300291,300301,300584,308300,500003,551500,609283
GDExl11032	F02	1217302	1217295	aqp1	Xl	good	358	ENSG00000240583	110450
GDExl11032	F03	957100	957093	acp5	Xl	good	54	ENSG00000102575	607944	118200,139300,140350,145900,200950,203500,208000,240600,241500,241510,264600,270200,276710,307030,602475,605253,607678,608643
GDExl11032	F04	5807072	5806909	nmrk2	Xl	good	27231	ENSG00000077009		109800,259500,270200,604232,607765,608643,609048,609924
GDExl11032	F06	6251934	489896	wdr1	Xl	good	9948	ENSG00000071127		101600,104300,105120,108120,115200,123500,125853,131950,145980,182290,184500,211980,215600,226650,226670,600652,603278,604219,606595,607841,609285
GDExl11032	F08	1014175	1014171	ilk	Xl	good	3611	ENSG00000166333		114480,114500,125853,191100,202400,226650,226730,273800,300291,300301,300584,308300,604370,607785
GDExl11032	F11	482006	482001	rbbp4	Xl	good	5928	ENSG00000162521		109800,114480,151623,259500,608089,609048
GDExl11032	G01	6254946	946219	cd81	Xl	good	975	ENSG00000110651,LRG_142	613496
GDExl11032	G02	865564	485945	tpm1	Xl	good	7168	ENSG00000140416	115196,611878	115196,146800,192600,194050,266140
GDExl11032	G03	6254666	6457627	sdc2	Xl	good	6383	ENSG00000169439		125853,146800,148700,162210,193520,194050,266140,303600,607785
GDExl11032	G04	487224	487219	net1	Xl	good	10276	ENSG00000173848
GDExl11032	G10	951500	951493	akirin2	Xl	good	55122	ENSG00000135334		248900,608611
GDExl11032	H10	5790853	5790347	ctrc	Xl	good	11330	ENSG00000162438	167800
GDExl11033	A02	942464	942458	trim2	Xl	good	23321	ENSG00000109654		214450,256710,609227
GDExl11033	A03	6255668	492715	ina	Xl	good	9118	ENSG00000148798		104300,125853,148700,162210,164300,193520,214450,256710,300590,303600,602579,606003,607785,609065,609227
GDExl11033	A04	977303	977294	cav2	Xl	good	858	ENSG00000105971		202400,226650,226730,273800
GDExl11033	A07	6251736	1008884	cdipt	Xl	good	10423	ENSG00000103502		114480,114500,604370
GDExl11033	A08	959327	959320	rpl7a	Xl	good	6130	ENSG00000148303		603896
GDExl11033	A12	947131	947125	pgk1	Xl	good	5230	ENSG00000102144	300653	102900,266200,313400
GDExl11033	B01	1006122	1006118	dguok	Xl	good	1716	ENSG00000114956	251880	251880,603041,609560
GDExl11033	B03	865320	479892	irs4	Xl	good	8471	ENSG00000133124		114480,114500,125853,133100,262190,604370,604416,609968
GDExl11033	B04	941845	941841	aar2	Xl	bad	25980	ENSG00000131043
GDExl11033	B05	867536	867524	ext1	Xl	good	2131	ENSG00000182197,LRG_493	133700,215300	133700,133701,150230,215300,601224
GDExl11033	B07	996834	996830	necap1	Xl	good	25977	ENSG00000089818	615833
GDExl11033	B09	984831	984825	pla2g12a	Xl	bad	81579	ENSG00000123739		211980,607785,608594
GDExl11033	B10	999933	999927	psmc5	Xl	good	5705	ENSG00000087191		188570,214150,216400,268000,274300,601675,605115,610015
GDExl11033	B11	6254584	1013067	ppfibp2	Xl	good	8495	ENSG00000166387		109800,180849,259500,609048
GDExl11033	B12	5817968	5817963	pdzrn3	Xl	good	23024	ENSG00000121440		268000,300291,300301,300584,308300
GDExl11033	C02	1000687	1000683	pfkm	Xl	good	5213	ENSG00000152556	232800	124900,125800,125851,161800,164300,212065,223000,235700,248500,301000,313900,600652,601382,602485,602579,603278,603622,605249,606003,608751
GDExl11033	C06	864886	482585	igf2	Xl	mixed	3481	ENSG00000167244
GDExl11033	C11	6251672	969600	gng7	Xl	good	2788	ENSG00000176533		102200,103580,166350,174800
GDExl11033	C12	997416	997412	col9a3	Xl	good	1299	ENSG00000092758	600969,603932
GDExl11033	D06	986629	986625	rasgrp2	Xl	good	10235	ENSG00000068831,LRG_100	615888	109800,115150,125853,218040,607785,609942
GDExl11033	D09	6251532	6454541	vasp	Xl	good	7408	ENSG00000125753		124900,125800,161800,182290,301000,313900,600652,603278,603622,605249,607841,608751
GDExl11033	D10	6078202	964502	cidec	Xl	good	63924	ENSG00000187288	615238
GDExl11033	D11	6251720	1016396	tmem184c	Xl	good	55751	ENSG00000164168		125853,128230,223000,230200,230350,232600,233910,261750,600121,604232,607091,607748,607765
GDExl11033	D12	922706	922698	cyfip2	Xl	good	26999	ENSG00000055163		172700,233710,260540,600274,601104,607485
GDExl11033	E03	970886	970881	prkab1	Xl	good	5564	ENSG00000111725		102900,125851,125853,175200,188055,194200,202400,223000,231200,235700,266200,312170,600858,602485,606777
GDExl11033	E04	853419	853411	egr1	Xl	good	1958	ENSG00000120738		118200,145900,605253,607678
GDExl11033	E06	5943316	5943312	slc2a4	Xl	good	6517	ENSG00000181856		125851,125853,175200,191100,194200,235700,300291,300301,300584,308300,600858,602485,606777,607785
GDExl11033	E11	866344	494376	sall2	Xl	unknown	6297	ENSG00000165821	216820	145500,203450,245349,252010,256000,607322
GDExl11033	F07	481302	481296	id2	Xl	good	3398	ENSG00000115738		101400,109800,180750,259500,609048
GDExl11033	F12	1006841	1006836	blvrb	Xl	good	645	ENSG00000090013		123320,143500,192600,218800,237900,252940,601419,604765,606072,606785,607801,608758
GDExl11033	G02	5808243	5808158	hal.1	Xl	good	3034	ENSG00000084110	235800	194050,203100,235800,606952,608643
GDExl11033	G06	992786	992781	nop14	Xl	good	8602	ENSG00000087269		137760,604901,609887
GDExl11033	G08	865984	490632	gcnt2	Xl	unknown	2651	ENSG00000111846	110800
GDExl11033	H03	494074	494069	p4hb	Xl	good	5034	ENSG00000185624		156500,184250
GDExl11033	H05	866097	491799	tarbp2	Xl	bad	6895	ENSG00000139546		101000,122880,148820,162091,193500
GDExl11033	H06	865205	478698	fgfr4	Xl	bad	2264	ENSG00000160867		101600,123500,125853,135300,193100,211900,607907,608747,609307
GDExl11034	A01	5917001	5916993	acss2.2	Xl	good	55902	ENSG00000131069		236250,245349,250940,270200,300000,307030,312170,605899,607322,608688
GDExl11034	A02	6251530	951033	med31	Xl	mixed	51003	ENSG00000108590		154500,253300,253400,253550,600334,603689,604145,608807,608808
GDExl11034	A05	866822	866810	fos	Xl	good	2353	ENSG00000170345		109800,119600,121900,122200,173100,180849,209950,219050,240300,259500,262400,262650,266600,274500,300291,300301,300584,308300,600802,601665,607541,608470,608471,609135
GDExl11034	A06	6255938	484895	ptges	Xl	bad	9536	ENSG00000148344		123320,192600,601419,604765,606072,607801,608758
GDExl11034	A07	949114	949108	scnn1b	Xl	good	6338	ENSG00000168447	177200,211400,264350	177200,219700,264350
GDExl11034	A09	6000225	978504	hnrnph1	Xl	good	3187	ENSG00000169045		115200,148700,151660,162210,164300,182290,184500,193520,214450,215600,256710,300590,303600,603278,604929,605280,607841,609065,609227
GDExl11034	A12	985949	985945	irf8	Xl	good	3394	ENSG00000140968,LRG_294	614893,614894
GDExl11034	B01	855470	855461	tcf7	Xl	good	6932	ENSG00000081059
GDExl11034	B04	5952833	5952826	ano5	Xl	good	203859	ENSG00000171714	166260,611307,613319
GDExl11034	B08	6251508	5922244	snrpe	Xl	good	6635	ENSG00000182004	615059
GDExl11034	C01	6251717	5841193	ncbp1	Xl	good	4686	ENSG00000136937		148700,162210,164300,193520,214150,214450,216400,256710,300590,303600,601675,609065,609227
GDExl11034	C02	865811	488775	kat7	Xl	good	11143	ENSG00000136504		300068,308370,312300,313200
GDExl11034	C03	865848	489237	gjb3	Xl	good	2707	ENSG00000188910	133200,220290,612644
GDExl11034	C12	959755	959751	csnk2a1	Xl	good	1457	ENSG00000101266		125853,132600,155255,208920,607426
GDExl11034	D01	1015264	1015257	ola1	Xl	good	29789	ENSG00000138430		126600,145260,216400,278780
GDExl11034	D05	971933	971927	sh3glb1	Xl	good	51100	ENSG00000097033		101900,123400,124200,137440,137750,137760,151623,203100,210200,211980,222765,228600,236490,243500,248600,268300,275355,601859,603218,606657,606952,607271,607822,608354,608355,608643
GDExl11034	D08	985420	985414	pex1	Xl	good	5189	ENSG00000127980	214100,601539	174900,202370,214100,266510,609192
GDExl11034	D09	6255665	958609	ccs	Xl	good	9973	ENSG00000173992		105400,151623,275355
GDExl11034	D11	949531	949524	cd9	Xl	good	928	ENSG00000010278		130060,166200,166210,166220,231200,259420
GDExl11034	E04	866046	491246	tuba8	Xl	good	51807	ENSG00000183785	613180	155255,202370,214100,266510,601539
GDExl11034	E05	6078713	1014678	hprt1	Xl	good	3251	ENSG00000165704	300322,300323	102700,103050,180105,208000,266120,278300,300322,300323,600462,602475,605258,608688
GDExl11034	E12	486805	486800	pax2	Xl	good	5076	ENSG00000075891	120330,191830,616002	103285,106260,109800,120330,136680,137357,151623,194070,194080,256370,259500,604292,605289,609048
GDExl11034	F03	951515	951508	dars	Xl	good	1615	ENSG00000115866	615281	207800,207900,215700,236250,250940,259900,271900,311250,600794,601472,605899,606664,608688
GDExl11034	F06	6251515	942447	lias	Xl	good	11019	ENSG00000121897	614462
GDExl11034	F09	982477	5940893	tgm2	Xl	good	7052	ENSG00000198959		113800,121850,137750,137760,137800,144200,146590,151623,153480,158350,176807,176920,201475,211980,231900,266130,273750,275355,276950,300555,309000,600962,606657,607602,607654,608089,608354,608355,609015
GDExl11034	F10	6076929	6076922	hcfc1	Xl	unknown	3054	ENSG00000172534	309541	188550,231550,253300,253400,253550,600334,603689,604145,608807,608808
GDExl11034	F11	952019	952013	stx11	Xl	good	8676	ENSG00000135604,LRG_113	603552
GDExl11034	G01	953312	953305	tpst1	Xl	conserved	8460	ENSG00000169902		275355,601859,609446
GDExl11034	G04	6256268	6457741	c16orf80	Xl	good	29105	ENSG00000070761		101600,123500,605074,607685,608747
GDExl11034	G06	952303	952298	ppp3ca	Xl	good	5530	ENSG00000138814		105400,108120,108500,121850,137800,141500,151623,153480,158350,170400,176807,176920,182290,183086,192605,215600,275355,276950,300071,300555,309000,600996,601005,601887,605361,607841,608089,609285
GDExl11034	G07	866094	491772	polr2h	Xl	good	5437	ENSG00000163882		148700,151623,154500,162210,164300,193520,204000,214150,214450,216400,253300,253400,253550,256710,268000,277700,278300,278780,300590,303600,600334,601675,601777,602875,603689,604145,607136,608807,608808,609065,609227
GDExl11034	G10	865665	487011	crat.2	Xl	bad	1384	ENSG00000095321		210250
GDExl11034	H01	6253884	478662	prkcd	Xl	good	5580	ENSG00000163932	615559	115200,125853,130060,166200,166210,166220,211980,246200,259420,262190,273800,604772,607785,608232,608354,608355,609452,609968
GDExl11034	H02	955446	955440	scn3b	Xl	good	55800	ENSG00000166257,LRG_421	613120
GDExl11034	H04	963393	963386	cyp4b1.2	Xl	conserved	1580	ENSG00000142973		139300,200950,270200,300000,307030
GDExl11034	H06	982050	982043	ppp5c	Xl	conserved	5536	ENSG00000011485		114480,114500,125853,148700,160980,162210,180849,193520,245590,255960,300068,303600,604370,607624,607785,609227
GDExl11035	A03	5867570	5867564	pigq	Xl	good	9091	ENSG00000007541
GDExl11035	A08	6251797	973459	vangl2	Xl	good	57216	ENSG00000162738	182940
GDExl11035	A09	6255351	1002157	med18	Xl	good	54797	ENSG00000130772		154500,253300,253400,253550,600334,603689,604145,608807,608808
GDExl11035	A11	973098	973091	ndufb3	Xl	bad	4709	ENSG00000119013	252010
GDExl11035	B05	1009705	1009701	ndufs6	Xl	good	4726	ENSG00000145494	252010	100800,101600,109800,123500,146000,187600,187601,270230,603956,609620
GDExl11035	B10	1014421	1014414	siah1	Xl	mixed	6477	ENSG00000196470		114500,133239,151623,155255,211980,260500,275355
GDExl11035	C02	5846527	5846363	pcf11	Xl	good	51585	ENSG00000165494		148700,162210,164300,193520,214450,256710,300590,303600,609065,609227
GDExl11035	C04	864805	856468	dazap1	Xl	good	26528	ENSG00000071626
GDExl11035	C07	959340	959335	med22	Xl	good	6837	ENSG00000148297		154500,253300,253400,253550,600334,603689,604145,608807,608808
GDExl11035	C08	960737	960731	stk3	Xl	good	6788	ENSG00000104375		180849,601859,603909,606843,607271
GDExl11035	C10	997718	997712	prpf6	Xl	conserved	24148	ENSG00000101161		148700,162210,164300,193520,214450,256710,300590,303600,601414,609065,609227
GDExl11035	C11	866102	491845	chek1	Xl	good	1111	ENSG00000149554		114480,133239,151623,208900,211980,214150,216400,260500,275355,300423,601675,608233
GDExl11035	D01	865449	481164	prdx1	Xl	good	5052	ENSG00000117450		108120,182290,215600,607841,609285
GDExl11035	D03	995564	995560	rab3gap1	Xl	good	22930	ENSG00000115839	600118
GDExl11035	D04	949049	949043	eif4enif1	Xl	good	56478	ENSG00000184708		112500,126600,142945,145260,147250,168500,174900,175050,214150,216400,260350,278780,601675,604757,605462,607080,607778,608320,609192
GDExl11035	D06	974989	974981	cul3	Xl	good	8452	ENSG00000036257	614496
GDExl11035	D10	6252626	854876	psen2	Xl	good	5664	ENSG00000143801	606889,613697	104300,118450,125310,125853,132600,137215,145980,155255,187500,192430,215600,300049,300537,304120,305620,309350,311300,600274,601214,603813,606889,607822,609065,609813
GDExl11035	D11	953005	952999	anxa3	Xl	good	306	ENSG00000138772		243800,600886,606159
GDExl11035	E01	6255999	963456	pabpc1	Xl	good	26986	ENSG00000070756		103050,180105,182290,219500,400042,600059,600652,603278,603622,603896,605249,607841,608688,609322
GDExl11035	E04	865840	489167	capza2	Xl	good	830	ENSG00000198898		214150,216400,601675
GDExl11035	E05	959224	959218	hadha	Xl	good	3030	ENSG00000084754	609015,609016	113800,144200,146590,201450,201460,201475,203750,231530,231670,242100,245050,248600,255110,255120,264470,300194,300387,300438,600649,600962,602398,604387,606054,607602,607654,608836,609015,609016,609975
GDExl11035	E06	6053397	6053329	raf1	Xl	good	5894	ENSG00000132155,LRG_413	611553,611554,615916	109800,114480,114500,115150,115200,125853,131950,135300,148700,162210,164400,191100,192605,193100,193520,209920,211900,215600,218040,226670,246200,256730,259500,262190,300436,300558,303600,600996,604370,605027,605361,605407,606690,607785,607907,608203,609048,609307,609942,609968
GDExl11035	E07	5754835	5754722	cbs	Xl	good	875	ENSG00000160200		137750,137760,151623,180105,211980,212065,217800,219500,229100,236250,242860,250940,259900,275355,600794,601472,605850,605899,606657,606664,606762,608354,608355,608688
GDExl11035	E09	6255940	965195	hsph1	Xl	good	10808	ENSG00000120694		215600,247200,603622,604219,605249,606595,607432,609322
GDExl11035	F01	6251725	1012038	ak1	Xl	good	203	ENSG00000106992	612631	103050,300322,300323,500003,551500
GDExl11035	F04	993185	993179	snapc1	Xl	good	6617	ENSG00000023608		109800,151623,259500,601675,607136,609048
GDExl11035	F05	952221	952214	poldip3	Xl	bad	84271	ENSG00000100227		608106
GDExl11035	F06	957255	957247	ppp2cb	Xl	good	5516	ENSG00000104695		114500,114550,131300,154705,155255,180849,245590,300068,300472,604326,608615,609192
GDExl11035	F07	866062	491422	epc2	Xl	good	26122	ENSG00000135999		193670,275355,609423
GDExl11035	F12	976893	976889	rars2	Xl	good	57038	ENSG00000146282	611523	236250,250940,605899,608688
GDExl11035	G01	5864099	5863762	ndufa4	Xl	good	4697	ENSG00000189043		115310,171300,607482
GDExl11035	G02	865745	487872	nphp3	Xl	good	27031	ENSG00000113971	208540,267010,604387	201450,201460,242100,255110,255120,264470,300000,300194,300387,600649,604387,606054,608836,609015,609016
GDExl11035	G03	866043	491219	socs1	Xl	good	8651	ENSG00000185338		101200,101600,109800,119600,123150,123500,123790,125853,130600,133100,151623,172800,173100,209950,211980,219050,226670,230400,246200,253700,255960,262190,262400,262500,262650,265120,266140,266600,270970,274500,275355,300009,300376,300400,300554,302045,308990,310200,600195,600802,601287,601399,601559,601665,604286,604498,606367,606685,606764,608099,608232,608354,608355,609135,609579,609968
GDExl11035	G06	866093	491763	rab27b	Xl	good	5874	ENSG00000041353		609227
GDExl11035	G07	957481	957475	shmt2	Xl	good	6472	ENSG00000182199		101600,104300,105120,108120,115200,123500,125853,131950,145980,182290,211980,215600,217800,219500,226650,226670,229100,236250,250940,259900,270200,300000,307030,600652,600794,601472,603278,605899,606664,607841,608688,609285
GDExl11035	H02	6078185	963434	slc40a1	Xl	good	30061	ENSG00000138449	606069	602390,606069
GDExl11035	H05	6251729	854168	polr2k	Xl	good	5440	ENSG00000147669		148700,151623,162210,164300,193520,204000,214150,214450,216400,256710,268000,277700,278300,278780,300590,303600,601675,601777,602875,607136,609065,609227
GDExl11035	H09	990828	990821	gtf2a2	Xl	good	2958	ENSG00000140307		151623,214150,216400,601675,607136
GDExl11036	A04	953746	953739	ncs1	Xl	good	23413	ENSG00000107130		145980,159900,193300,202370,214100,239200,278300,300049,300537,304120,305620,309350,311300,606798
GDExl11036	A05	866552	854520	dynll1	Xl	good	8655	ENSG00000088986		105120,108120,182290,188550,207800,207900,209880,215600,215700,256800,311250,607841,609285
GDExl11036	A06	6078274	970246	cbx2	Xl	good	84733	ENSG00000173894	613080
GDExl11036	A08	6253767	481256	pdp1	Xl	good	54704	ENSG00000164951	608782
GDExl11036	A09	6255939	5735785	aktip	Xl	mixed	64400	ENSG00000166971		207800,207900,215700,311250
GDExl11036	A10	5969298	5969094	oat.1	Xl	good	4942	ENSG00000065154		146800,194050,207800,207900,215700,238970,266140,311250,609924
GDExl11036	B02	993931	993925	rpp30	Xl	good	10556	ENSG00000148688		176200,600886,604290,606159
GDExl11036	B09	6256253	973797	pebp1	Xl	good	5037	ENSG00000089220		192605,600996,605361
GDExl11036	B10	945758	945751	zdhhc3	Xl	good	51304	ENSG00000163812		145500,203450,245349,252010,256000,607322
GDExl11036	B12	5843863	5843767	prkcsh	Xl	conserved	5589	ENSG00000130175	174050	135300,174050,608971
GDExl11036	C03	481534	481529	map3k7	Xl	good	6885	ENSG00000135341		109800,180849,223900,259500,300291,300301,300584,308300,601859,603909,606843,607271,609048
GDExl11036	C07	866272	493597	smarcb1	Xl	good	6598	ENSG00000099956,ENSG00000275837,LRG_520	162091,609322,614608	105830,124900,125800,133239,151623,161800,182290,211980,214150,216400,260500,275355,300055,300279,300458,300496,301000,312750,313900,600652,601675,603278,603622,605249,607841,608751,609322
GDExl11036	D02	6254428	5850942	birc5.1	Xl	good	332	ENSG00000089685		607785,608354,608355
GDExl11036	D03	5860514	5860424	pdlim7	Xl	good	9260	ENSG00000196923		108120,215600,609285
GDExl11036	D09	6251522	956776	ppp1r3b	Xl	mixed	79660	ENSG00000173281		125853,191100,208000,232600,240600,261750,300291,300301,300559,300584,308300,602475,607785
GDExl11036	E05	949882	949876	ikbkb	Xl	bad	3551	ENSG00000104365	615592	115150,125853,142680,191100,223900,268000,300291,300301,300584,308300,601859,606843,607785,609283
GDExl11036	F01	1019634	1019625	aurkb	Xl	good	9212	ENSG00000178999		607785,608354,608355
GDExl11036	F02	6067242	6067220	pik3r1	Xl	good	5295	ENSG00000145675	269880,615214,616005	101200,101600,109800,114480,114500,114550,115150,121850,123150,123500,123790,124900,125800,125853,130060,131760,131800,131900,131960,132600,133100,135300,137750,137760,137800,153480,153640,153650,155100,155255,158350,161800,166200,166210,166220,172800,173100,176807,176920,179850,188550,191100,193100,209880,209950,211900,211980,214450,218040,219050,246200,255960,256300,256710,256800,259420,259500,…
GDExl11036	F03	5915969	5915964	flad1	Xl	conserved	80308	ENSG00000160688		200950,241500,241510
GDExl11036	F05	6255738	5883702	slc2a9	Xl	good	56606	ENSG00000109667	612076
GDExl11036	F08	969121	969116	tsen54	Xl	good	283989	ENSG00000182173	225753,277470
GDExl11036	F10	6253873	952668	pdha1	Xl	good	5160	ENSG00000131828	308930,312170	102900,175200,203750,231530,231670,245050,245349,248600,266150,266200,300438,312170,606054,606777,607322,609015,609975
GDExl11036	F12	5777085	5777076	rit1	Xl	good	6016	ENSG00000143622	615355	114480,133100,172800,209950,604391,608089
GDExl11036	G01	6255728	482001	rbbp4	Xl	good	5928	ENSG00000162521		109800,114480,151623,259500,608089,609048
GDExl11036	G04	965201	965195	hsph1	Xl	good	10808	ENSG00000120694		215600,247200,603622,604219,605249,606595,607432,609322
GDExl11036	G05	1014494	1014487	chchd3	Xl	good	54927	ENSG00000106554		115310,171300,607482
GDExl11036	G06	6251526	1001403	extl2	Xl	good	2135	ENSG00000162694		133700,133701,150230,215300,601224
GDExl11036	G09	998879	998875	mfsd8	Xl	good	256471	ENSG00000164073	610951
GDExl11036	G11	852734	852728	gyg1	Xl	good	2992	ENSG00000163754	613507	113800,125853,160980,208000,222900,232500,232600,240600,255960,261750,263570,300559,602475,607602
GDExl11036	H02	1014892	1014887	cdt1	Xl	mixed	81620	ENSG00000167513	613804	194050,214150,216400,223100,259500,601675
GDExl11036	H03	6078255	968211	mgat4b	Xl	good	11282	ENSG00000161013		212066
GDExl11036	H07	5841293	5841193	ncbp1	Xl	good	4686	ENSG00000136937		148700,162210,164300,193520,214150,214450,216400,256710,300590,303600,601675,609065,609227
GDExl11036	H08	997191	997186	atp6ap1.2	Xl	mixed	537	ENSG00000071553		603903
GDExl11036	H10	1002146	1002141	dhdds	Xl	good	79947	ENSG00000117682	613861
GDExl11037	A07	969184	969180	ppp1r3c.1	Xl	mixed	5507	ENSG00000119938		125853,191100,208000,232600,240600,261750,300291,300301,300559,300584,308300,602475,607785
GDExl11037	A08	965566	965561	dnmt1	Xl	good	1786	ENSG00000130816,LRG_362	604121,614116	109800,194050,212065,242860,250940,259500,605850,609048
GDExl11037	A10	482137	482132	ptgs2	Xl	good	5743	ENSG00000073756		123320,192600,207800,207900,215700,311250,601419,604765,606072,607801,608758
GDExl11037	A12	6255395	5968249	dok1	Xl	bad	1796	ENSG00000115325		114480,114500,115150,116920,125853,135300,193100,202400,211900,226650,226730,262190,273800,308300,604370,607785,607907,608354,608355,609307,609968
GDExl11037	B03	984964	984958	nf2	Xl	good	4771	ENSG00000186575,LRG_511	101000,162091,607174	101000,122880,125853,132600,148820,155255,162091,191100,193500,219700,241200,268220,277180,607341,607684
GDExl11037	B09	965656	965637	epm2a	Xl	conserved	7957	ENSG00000112425	254780
GDExl11037	C03	6255316	6408099	mllt10	Xl	good	8028	ENSG00000078403	601626
GDExl11037	C06	6254582	1007234	vimp	Xl	good	55829	ENSG00000131871
GDExl11037	C09	965073	965067	rdh13	Xl	good	112724	ENSG00000160439		105830,128230,139300,222765,223000,230200,230350,231300,233910,260920,268300,300000,600121,604232,607091,607748,607765,608643,608902,609535
GDExl11037	C10	955285	955278	stk11	Xl	good	6794	ENSG00000118046,LRG_319	175200,260350,273300	175200,194050,194200,600858
GDExl11037	C11	1011383	1011379	ppm1d	Xl	good	8493	ENSG00000170836,LRG_770	114480	608106
GDExl11037	D09	866281	493705	wnt8a	Xl	bad	7478	ENSG00000061492		133780,305390,601813,601884,605909
GDExl11037	D11	990383	990377	nek8	Xl	bad	284086	ENSG00000160602	613824,615415
GDExl11037	E03	980236	980230	c8a	Xl	good	731	ENSG00000157131,LRG_139	613790	101600,123500,215600,609536
GDExl11037	E08	5802653	5802613	mettl7a	Xl	good	25840	ENSG00000185432		188550,231550
GDExl11037	E10	6252156	975698	pcbd1	Xl	good	5092	ENSG00000166228	264070	264070,606952,608323
GDExl11037	E12	864821	482045	tbl1xr1	Xl	good	79718	ENSG00000177565		112500,114500,125853,126600,132600,142945,145260,147250,155255,168500,216400,278780,604757,605462,607080,607778,608320
GDExl11037	F05	5910427	5910330	irf6.2	Xl	good	3664	ENSG00000117595	119300,119500,608864
GDExl11037	F06	1003603	1003599	top3a	Xl	good	7156	ENSG00000177302		114480,151623,210900,608089
GDExl11037	F08	5916841	5916782	pola2	Xl	good	23649	ENSG00000014138		109800,194050,210900,214150,216400,223100,259500,277700,278300,307030,601675,603903,609048
GDExl11037	F09	956548	956544	ppm1k	Xl	good	152926	ENSG00000163644	615135
GDExl11037	F12	6253889	942093	gnai1	Xl	good	2770	ENSG00000127955		115196,159900,161800,266140,300049,300537,304120,305620,309350,311300
GDExl11037	G02	865476	481669	ell2	Xl	good	22936	ENSG00000118985		154500,253300,253400,253550,600334,603689,604145,608807,608808
GDExl11037	G04	865395	480637	chrd	Xl	good	8646	ENSG00000090539		112600,113100,158350,184460,185800,186500,186570,200700,201250,228900,261550,609441,610017,610069
GDExl11037	H01	6254640	5755830	araf	Xl	good	369	ENSG00000078061		109800,114480,114500,115150,125853,218040,604370,607785,609942
GDExl11037	H05	940899	940894	faf1	Xl	good	11124	ENSG00000185104		180849,601859,607271
GDExl11037	H06	6251800	486940	prickle1	Xl	unknown	144165	ENSG00000139174	612437
GDExl11037	H10	6252892	487288	foxd3	Xl	good	27022	ENSG00000187140	607836
GDExl11037	H11	876777	876767	hnrnph3	Xl	bad	3189	ENSG00000096746		105210
GDExl11038	A02	6256245	494473	ripk4	Xl	good	54101	ENSG00000183421	263650
GDExl11038	A03	6256032	494366	ilf3	Xl	good	3609	ENSG00000129351		108120,151623,154500,182290,215600,253300,253400,253550,275355,300049,300537,304120,305620,309350,311300,600334,603689,604145,606593,607841,608232,608807,608808,609285
GDExl11038	A05	6255973	948110	hmox2	Xl	good	3163	ENSG00000103415		275355,601859,609446
GDExl11038	A08	6254423	478849	acvr1	Xl	conserved	90	ENSG00000115170	135100	600376,609192
GDExl11038	A09	979911	979904	dhcr24	Xl	good	1718	ENSG00000116133	602398	105830,133239,151623,180849,211980,242100,260500,275355,300000,300068,308370,312300,313200,602398,606054,609015,609016
GDExl11038	A11	6077858	942248	hpgd	Xl	good	3248	ENSG00000164120	119900,259100
GDExl11038	B01	986672	986666	epcam	Xl	bad	4072	ENSG00000119888,LRG_215	613217,613244
GDExl11038	B03	956209	956204	lars2	Xl	good	23395	ENSG00000011376	615300
GDExl11038	B08	6256248	954957	pex3	Xl	good	8504	ENSG00000034693	614882	202370,214100,215100,300100,300475
GDExl11038	B11	866533	854021	hps3	Xl	good	84343	ENSG00000163755	614072
GDExl11038	C01	6086104	6086059	usp22	Xl	good	23326	ENSG00000124422		111400,268800,609242
GDExl11038	C06	6256683	974981	cul3	Xl	good	8452	ENSG00000036257	614496
GDExl11038	C09	983622	983617	ap1g1	Xl	good	164	ENSG00000166747
GDExl11038	C10	958312	958305	rpl23	Xl	good	9349	ENSG00000125691		603896
GDExl11038	D07	481920	481915	psen1	Xl	good	5663	ENSG00000080815	172700,600274,607822,613694,613737	101900,104300,118450,124200,125310,125853,132600,137215,143465,145980,155255,177200,187500,192430,215600,219700,228600,236490,264350,300049,300291,300301,300537,300584,304120,305620,308300,309350,311300,600072,600274,601214,603218,603813,606889,607822,608089,609065,609813
GDExl11038	D08	6254662	490442	lmnb2	Xl	good	84823	ENSG00000176619	608709
GDExl11038	D10	6254009	5758190	adssl1	Xl	good	122622	ENSG00000185100		103050,180105,207800,207900,215700,229100,271900,300322,300323,311250,605899,608688
GDExl11038	E01	5770772	5770743	znf451	Xl	good	26036	ENSG00000112200
GDExl11038	E04	974769	974761	bub1	Xl	good	699	ENSG00000169679
GDExl11038	E05	1218927	1218922	nlk.2	Xl	unknown	51701	ENSG00000087095		275355,601859,608890,609446
GDExl11038	E08	1006110	1006105	nfyb	Xl	good	4801	ENSG00000120837		151623,155601,242860,606719,608089,609310
GDExl11038	E10	865109	484654	zeb1	Xl	good	6935	ENSG00000148516	609141,613270
GDExl11038	E11	991855	991851	mlh3	Xl	unknown	27030	ENSG00000119684,LRG_217	114500,608089,614385	276300,608089,609310
GDExl11038	F02	982344	982337	mcoln1	Xl	good	57192	ENSG00000090674	252650	188550,252650
GDExl11038	F04	865333	480027	h1f0	Xl	good	3005	ENSG00000189060		114480,210600,609265
GDExl11038	F05	945160	945154	sytl2	Xl	good	54843	ENSG00000137501		125853,607785,609227
GDExl11038	F07	1011280	1011276	ankrd11	Xl	good	29123	ENSG00000167522	148050
GDExl11038	F10	5747713	5747704	rgs18	Xl	good	64407	ENSG00000150681		102200,103580,166350,174800
GDExl11038	F12	981617	981611	epas1	Xl	good	2034	ENSG00000116016	611783	125853,193300,226730,300049,300537,304120,305620,309350,311300,607624,607785
GDExl11038	G05	5825897	5825895	tbc1d20.2	Xl	good	128637	ENSG00000125875	615663
GDExl11038	G09	490939	490934	mak	Xl	good	4117	ENSG00000111837	614181
GDExl11038	H02	946398	946392	farsa	Xl	good	2193	ENSG00000179115		264070,606952,608323
GDExl11038	H05	5727756	5727741	dck.2	Xl	good	1633	ENSG00000156136		102700,103050,180105,266120,278300,300322,300323,600462,603896,605258,608688
GDExl11038	H08	6255971	5807674	shcbp1	Xl	conserved	79801	ENSG00000171241		101600,123500,605074,607685,608747
GDExl11038	H09	5946952	5946445	mcm7	Xl	good	4176	ENSG00000166508		109800,194050,216400,223100,259500,277700,609048
GDExl11039	A01	944074	944068	kctd15	Xl	unknown	79047	ENSG00000153885
GDExl11039	A02	5863488	5863425	hdac8	Xl	unknown	55869	ENSG00000147099	300882,309585
GDExl11039	A03	5762117	5762103	inhbb	Xl	good	3625	ENSG00000163083		112600,131300,132400,158350,174900,184460,185800,186500,186570,261550,600376,609192,609441,610069
GDExl11039	A05	944429	944425	gfi1b	Xl	good	8328	ENSG00000165702	187900
GDExl11039	A08	956412	956408	zap70	Xl	good	7535	ENSG00000115085,LRG_126	269840
GDExl11039	B05	969133	969126	galk1	Xl	good	2584	ENSG00000108479	230200	111400,128230,223000,230200,230350,230600,230650,233910,253010,600121,604232,607091,607748,607765
GDExl11039	B09	5800996	5800933	ube2e2	Xl	good	7325	ENSG00000182247		105120,124900,153640,153650,155100,600652,603622,605249,607841,609322
GDExl11039	B12	992432	992426	bcl2l2	Xl	good	599	ENSG00000129473		101900,124200,228600,236490,300291,300301,300584,308300,600072,603218
GDExl11039	C01	944293	944287	dnajb12	Xl	good	54788	ENSG00000148719
GDExl11039	C04	5762058	5762055	apbb1	Xl	bad	322	ENSG00000166313		104300,104310,123400,125853,130060,137440,151623,166200,166210,166220,225060,245300,259420,275355,600072,603218,603813,606688,607785,608232,608354,608355,609065
GDExl11039	C05	6255380	998968	pmm2	Xl	good	5373	ENSG00000140650	212065	212065,242860,250940,602579
GDExl11039	C06	6255382	5719289	med21	Xl	bad	9412	ENSG00000152944		154500,180849,188570,245590,253300,253400,253550,274300,277440,600334,603689,604145,605115,608807,608808
GDExl11039	C07	990621	990619	lcp2	Xl	good	3937	ENSG00000043462
GDExl11039	C08	5729564	5729482	rapgef1	Xl	good	2889	ENSG00000107263		109800,115150,125853,218040,607785,609942
GDExl11039	C10	6086902	6086859	sf3a1	Xl	good	10291	ENSG00000099995		148700,162210,164300,193520,214450,256710,300590,303600,609065,609227
GDExl11039	C11	961471	961469	slc46a1	Xl	conserved	113235	ENSG00000076351,LRG_183	229050
GDExl11039	C12	992481	992479	dhx58	Xl	good	79132	ENSG00000108771		146300,214150,222900,241500,241510,601675
GDExl11039	D01	1009106	1009101	tmem5	Xl	good	10329	ENSG00000118600	615041
GDExl11039	D06	947549	947543	ephx2	Xl	good	2053	ENSG00000120915	143890	230350,600121,604232,607748,607765
GDExl11039	D08	6255099	5786074	sigmar1	Xl	good	10280	ENSG00000147955	614373
GDExl11039	D10	864922	482919	sfrp5	Xl	good	6425	ENSG00000120057		133780,168600,261550,305390,601813,601884,605909
GDExl11039	D11	1001398	1001394	mib1	Xl	good	57534	ENSG00000101752	615092	270200,300000,307030
GDExl11039	E03	484809	484804	tcf21	Xl	good	6943	ENSG00000118526		101400,180750
GDExl11039	E04	6252171	6454591	nolc1	Xl	good	9221	ENSG00000166197		154500,605280,608808
GDExl11039	E05	5901117	5901112	rras2	Xl	unknown	22800	ENSG00000133818		109800,114480,114500,115150,125853,135300,148700,162210,192605,193100,193520,211900,218040,300436,300558,303600,600996,604370,605027,605361,607785,607907,608354,608355,609307,609942
GDExl11039	E07	865471	481624	epb41	Xl	good	2035	ENSG00000159023	611804	115196,146800,161800,192600,194050,207800,238970,266140,301000,311250,313900,603622,605249,607748,609924
GDExl11039	E11	6251029	6250836	rbm8a	Xl	good	9939	ENSG00000265241	274000
GDExl11039	E12	6254244	6258150	cecr1	Xl	good	51816	ENSG00000093072	182410,615688
GDExl11039	F03	979633	979629	sc5d	Xl	good	6309	ENSG00000109929	607330	264600,270400,601815,607330,608093
GDExl11039	F04	967958	967951	vps29	Xl	good	51699	ENSG00000111237
GDExl11039	F07	946147	946142	sptlc2	Xl	good	9517	ENSG00000100596,LRG_371	613640	112500,126600,142945,145260,147250,162400,168500,214150,216400,278780,601675,604757,605462,607080,607778,608320
GDExl11039	F09	6255385	6457558	rpl30	Xl	good	6156	ENSG00000156482		103050,180105,603896,608688
GDExl11039	F12	1010765	1010760	ogdh	Xl	good	4967	ENSG00000105953		115310,150800,171300,231670,248600,251000,252011,256000,312170,605373,605839,606812,609015
GDExl11039	G10	995173	995167	clcn7	Xl	good	1186	ENSG00000103249	166600,611490	142946,151623,166600,180849,245590,259700
GDExl11039	G11	985701	985697	manba	Xl	good	4126	ENSG00000109323	248510
GDExl11039	H04	864870	486770	gsc	Xl	good	145258	ENSG00000133937	602471
GDExl11039	H10	493489	493483	il10rb	Xl	good	3588	ENSG00000243646,LRG_152	610424,612567
GDExl11040	A02	6255374	963559	gng5	Xl	good	2787	ENSG00000174021		102200,103580,166350,174800
GDExl11040	A03	976767	976760	prdx4	Xl	good	10549	ENSG00000123131		603903
GDExl11040	A08	945089	945083	entpd1	Xl	good	953	ENSG00000138185	615683	204000,223100,236250,250940,266120,268000,307030,601777,602875,603041,603903,605899,609560
GDExl11040	A09	5787917	5787906	ammecr1l	Xl	good	83607	ENSG00000144233		188550,231550
GDExl11040	A10	6254427	954942	fut8	Xl	good	2530	ENSG00000033170		212066,230800,230900,607091
GDExl11040	A11	992848	992841	eif3k	Xl	good	27335	ENSG00000178982		181000,219500,400042,603896,608971,609532
GDExl11040	B01	999325	999317	becn1	Xl	good	8678	ENSG00000126581
GDExl11040	B03	1007550	1007544	psap	Xl	good	5660	ENSG00000197746	249900,610539,611721,611722	249900
GDExl11040	B05	6041586	6041572	sult1b1	Xl	unknown	27284	ENSG00000173597		217800,259900,606664
GDExl11040	B06	5914737	5914699	l1cam	Xl	bad	3897	ENSG00000198910	303350,304100,307000	114480,114500,125853,148700,162210,193520,303350,303600,307000,604370,607785
GDExl11040	B07	949402	949398	xylt1	Xl	good	64131	ENSG00000103489	264800,615777	130070
GDExl11040	B09	866338	494301	adrb2	Xl	unknown	154	ENSG00000169252	600807,601665	101000,102200,103580,121900,122200,162091,166350,174800,192605,209950,219500,219700,241200,277180,300291,300301,300584,308300,400042,600996,603896,605361,607276,607541,608470,608471,609452
GDExl11040	B10	5806563	6086059	usp22	Xl	mixed	23326	ENSG00000124422		111400,268800,609242
GDExl11040	C01	1003060	1003053	tecr	Xl	good	9524	ENSG00000099797	614020
GDExl11040	C04	944063	944057	gpi	Xl	good	2821	ENSG00000105220	613470	125800,125851,164300,175200,194200,212065,223000,235700,600858,602485,602579,604931,606003
GDExl11040	C05	942742	942735	lypla1	Xl	good	10434	ENSG00000120992		211980,608594
GDExl11040	C07	960661	960657	atp2b4	Xl	good	493	ENSG00000058668		104300,125853,148700,162210,193520,207800,207900,215700,303600,311250,607785,609227
GDExl11040	C08	5945147	5945116	pigo	Xl	good	84720	ENSG00000165282		188050,606764,606843
GDExl11040	C10	866028	491078	nfkbia	Xl	good	4792	ENSG00000100906,LRG_89	612132	133239,151623,192605,211980,260500,275355,300291,300301,300584,308300,500003,551500,600996,605361,609283
GDExl11040	D03	956611	956607	trib1	Xl	unknown	10221	ENSG00000173334		180849,601859,607271
GDExl11040	D04	1009967	1009963	itgb3	Xl	good	3690	ENSG00000259207	187800,273800,608446
GDExl11040	D06	953480	953474	tp53i3	Xl	good	9540	ENSG00000115129		243800,600886,606159
GDExl11040	D09	5907126	5907113	tsen2	Xl	good	80746	ENSG00000154743,ENSG00000251174	612389
GDExl11040	D10	994518	994516	srpx2	Xl	good	27286	ENSG00000102359	300643
GDExl11040	D12	958540	958536	psmd3	Xl	good	5709	ENSG00000108344		268000,610015
GDExl11040	E01	5831033	5830876	med25	Xl	good	81857	ENSG00000104973,LRG_368	605589	154500,253300,253400,253550,600334,603689,604145,608807,608808
GDExl11040	E07	962933	962927	pard6g	Xl	good	84552	ENSG00000178184		124900,153640,153650,155100,170390,301000,313900,603622,605249,608203,609622
GDExl11040	E08	6074286	6074280	vav1	Xl	good	7409	ENSG00000141968		101200,109800,114480,114500,123150,123790,125853,135300,174050,193100,211900,300009,300436,300554,300558,308240,308990,604370,607907,608203,608354,608355,608957,608971,609307,609579
GDExl11040	E12	987148	987143	stk24	Xl	good	8428	ENSG00000102572		603285
GDExl11040	F06	950506	950500	ada	Xl	good	100	ENSG00000196839,LRG_16	102700	102700,208000,266120,278300,300322,300323,600462,602475,605258
GDExl11040	F08	1009581	1009577	itga2b.1	Xl	mixed	3674	ENSG00000005961	187800,273800	116920,188050,202400,226650,226730,273800,300049,300537,304120,305620,309350,311300
GDExl11040	G03	6255708	5926870	stambp	Xl	good	10617	ENSG00000124356	614261
GDExl11040	G04	970400	970393	nup50	Xl	good	10762	ENSG00000093000		188550,231550,609192
GDExl11040	G05	946226	946219	cd81	Xl	good	975	ENSG00000110651,LRG_142	613496
GDExl11040	G06	866402	494949	rac2	Xl	good	5880	ENSG00000128340,LRG_97	608203	114480,114500,115150,123320,124900,125800,125853,130060,153640,153650,155100,161800,166200,166210,166220,182290,192600,207900,215700,259420,300436,300558,301000,311250,313900,600652,601419,603278,603622,604370,604765,605249,606072,607785,607801,607841,608203,608232,608354,608355,608751,608758
GDExl11040	G07	972383	972375	wdr45	Xl	conserved	11152	ENSG00000196998	300894
GDExl11040	G10	959421	959414	cyba	Xl	good	1535	ENSG00000051523,LRG_52	233690	233690,233700,233710,306400
GDExl11040	H01	982213	982207	dmtn	Xl	good	2039	ENSG00000158856
GDExl11040	H02	971697	971691	exoc5	Xl	good	10640	ENSG00000070367		176807,188550,231550,609192
GDExl11040	H05	1016377	1016372	rps17	Xl	good	6218	ENSG00000182774,ENSG00000278229	612527	219500,400042,603896
GDExl11040	H09	996436	996432	tbxa2r	Xl	unknown	6915	ENSG00000006638	614009	102200,103580,142623,166350,174800,176410,277580,600155,600501
GDExl11041	A01	5801273	5801165	rap1a	Xl	good	5906	ENSG00000116473		115150,605027,607785
GDExl11041	A03	865978	490562	rab27a	Xl	good	5873	ENSG00000069974,LRG_96	607624	109800,114480,114500,115150,125853,148700,160980,162210,193520,214450,218040,255960,256710,303600,604370,607624,607785,609227,609942
GDExl11041	A04	943510	943504	aass	Xl	good	10157	ENSG00000008311	238700,268700	238700
GDExl11041	A06	876609	876601	gja1	Xl	good	2697	ENSG00000152661	164200,186100,218400,241550,257850,600309	125853,130060,164200,166200,166210,166220,186100,192605,259420,268000,304400,600996,603622,605249,605361,607748,607785,608232,608354,608355
GDExl11041	B02	945394	945387	adam10	Xl	good	102	ENSG00000137845	615537,615590	104300,118450,125310,187500,600274,606889,607822,609813
GDExl11041	B07	5787215	5787185	f7	Xl	good	2155	ENSG00000057593		122700,166200,166210,188050,188055,202400,231200,277450,607473
GDExl11041	B12	5932081	5932066	chrna1.2	Xl	good	1134	ENSG00000138435	253290,601462,608930
GDExl11041	C03	6255705	486684	prkch	Xl	mixed	5583	ENSG00000027075	601367
GDExl11041	C06	990223	990219	sac3d1	Xl	bad	29901	ENSG00000168061		188550,231550
GDExl11041	C09	990998	990994	rapsn	Xl	conserved	5913	ENSG00000165917	208150,608931	608931
GDExl11041	D05	968559	968555	herc6	Xl	good	55008	ENSG00000138642		102700,600462,605258
GDExl11041	D08	6255683	6258021	upf1	Xl	good	5976	ENSG00000005007		114480,208900,608233
GDExl11041	D09	952592	952585	sucla2	Xl	good	8803	ENSG00000136143	612073	115310,150800,171300,231670,248600,251000,252011,256000,312170,605373,605839,606812
GDExl11041	D10	970842	970836	cog7	Xl	good	91949	ENSG00000168434	608779
GDExl11041	D11	5729316	5729290	dym	Xl	good	54808	ENSG00000141627	223800,607326	223800,607326
GDExl11041	E01	479259	479254	fgfr3	Xl	good	2261	ENSG00000068078	100800,109800,114500,146000,149730,162900,187600,187601,273300,602849,603956,610474,612247	100800,101600,109800,123500,125853,135300,146000,187600,187601,193100,211900,265800,270230,603956,607907,608747,609307,609620
GDExl11041	E06	978458	978452	cybb	Xl	good	1536	ENSG00000165168,LRG_53	300645,306400	172700,233690,233700,233710,260540,306400,601104,607485
GDExl11041	E07	6254579	5969736	cisd2	Xl	good	493856	ENSG00000145354	604928
GDExl11041	E08	945031	945025	serpinf1	Xl	good	5176	ENSG00000132386	613982
GDExl11041	F01	866006	490835	aldh2	Xl	good	217	ENSG00000111275	610251	105830,139300,151623,180849,227650,229100,230350,231300,236250,237300,250940,259900,260500,268300,270200,271980,275355,300000,300068,307030,308370,312300,313200,600121,600794,601472,604229,605899,606054,606664,608643,608688,608902,609015,609535
GDExl11041	F05	865144	478140	hba1	Xl	good	3039	ENSG00000188536,ENSG00000206172	140700,604131,613978	603903
GDExl11041	F07	995934	995928	ptpn4	Xl	conserved	5775	ENSG00000088179		238600,300448,301040,309500,309580,603813,609812
GDExl11041	F08	6255690	6251286	c1qb	Xl	good	713	ENSG00000173369,LRG_23	613652
GDExl11041	F09	6067143	6067137	fes	Xl	conserved	2242	ENSG00000182511		101600,114480,114500,123500,125853,160120,173100,193100,209950,219050,262400,262650,266600,274500,600802,601665,604370,605074,607685,607907,608747,609135,609307
GDExl11041	F11	866357	494490	rbm23	Xl	good	55147	ENSG00000100461
GDExl11041	G09	1015774	1015768	dag1	Xl	good	1605	ENSG00000173402	613818	123320,192600,209950,226730,253700,300009,300376,300400,300554,302045,308990,310200,310468,601287,604286,604765,606072,606685,607785,607801,607855,608099,608354,608355,608758,608840
GDExl11041	G10	6255688	6257485	acap1	Xl	good	9744	ENSG00000072818		176200,209300,608971
GDExl11041	H04	489921	489916	cxcr4	Xl	good	7852	ENSG00000121966,LRG_51	193670	193670,275355,609423
GDExl11041	H05	5942910	5942869	prkca	Xl	conserved	5578	ENSG00000154229		102200,103580,108500,109800,115150,115200,121850,124900,125853,137800,141500,153480,153640,153650,155100,158350,164200,166350,170400,174800,176807,176920,183086,186100,192605,202400,218040,219700,226650,226730,241200,273800,276950,277180,300071,300291,300301,300555,300584,301000,304400,308300,309000,313900,600996,601005,601887,603622,603896,605249,605361,607276,607785,608089,608203,609283,609452,…
GDExl11041	H06	865427	480963	eaf1	Xl	good	85403	ENSG00000144597		101400,180750,193670,203300,275355,609423
GDExl11041	H07	6251978	950016	ahcy	Xl	good	191	ENSG00000101444	613752	194050,212065,219500,229100,242860,250940,259900,602579,605850,605899
GDExl11041	H11	5941338	5941220	cfp	Xl	good	5199	ENSG00000126759,LRG_129	312060
GDExl11042	A01	967780	967774	dhx9	Xl	good	1660	ENSG00000135829		101900,148700,154500,162210,164300,182290,193520,214450,215600,228600,236490,253300,253400,253550,256710,300590,303600,600059,600334,603689,604145,607841,608807,608808,609065,609227
GDExl11042	A03	865661	486957	mef2c	Xl	good	4208	ENSG00000081189	613443	101400,126600,180750,278780,608320
GDExl11042	A05	864871	482408	rps6kb1	Xl	bad	6198	ENSG00000108443		124900,125853,153640,153650,155100,191100,300291,300301,300584,301000,308300,313900,603622,605249,608203
GDExl11042	A08	1009696	1009690	glud1	Xl	good	2746	ENSG00000148672	606762	180105,219500,230450,237300,237310,239510,606762,610015
GDExl11042	A10	986808	986804	idua	Xl	good	3425	ENSG00000127415	607014,607015,607016	607014,607015,607016
GDExl11042	B01	866556	854556	dnali1	Xl	good	7802	ENSG00000163879		154500,253300,253400,253550,600334,603689,604145,608807,608808
GDExl11042	B04	962609	962605	arhgef7	Xl	good	8874	ENSG00000102606		300436,300558,608203,609942
GDExl11042	B05	1016244	1016236	aldh1l1	Xl	good	10840	ENSG00000144908		229100,236250,250940,259900,600794,601472,605899,606664,608688
GDExl11042	B06	6464372	979887	kif22	Xl	bad	3835	ENSG00000079616	603546
GDExl11042	B07	866648	856566	dazap2	Xl	good	9802	ENSG00000183283		114480,142680,172800,180849,209950,219050,227650,600802,606764,606843
GDExl11042	B09	956286	956282	atxn7	Xl	good	6314	ENSG00000163635	164500	164500
GDExl11042	C02	945248	945241	cd82	Xl	good	3732	ENSG00000085117	176807
GDExl11042	C04	6077850	942073	hmgcs1	Xl	good	3157	ENSG00000112972		203750,210200,210210,231530,245050,250950,300438,312170,606054,609015,609975
GDExl11042	C05	987078	987074	pip5k1b	Xl	good	8395	ENSG00000107242		114480,114500,121850,125853,137800,153480,158350,176807,176920,276950,300555,309000,600652,603278,604370,607841,608089
GDExl11042	C11	950526	950520	serinc3	Xl	good	10955	ENSG00000132824		601815,607330,608093
GDExl11042	D01	1008574	1008568	prps1	Xl	good	5631	ENSG00000147224,LRG_264	300661,301835,304500,311070	248900,608611
GDExl11042	D02	5785164	5784935	ddost	Xl	mixed	1650	ENSG00000244038	614507
GDExl11042	D04	988971	988967	apaf1	Xl	good	317	ENSG00000120868		180849,601859,607271
GDExl11042	D12	6255689	490409	arpc1b	Xl	good	10095	ENSG00000130429		301000,313900,604416
GDExl11042	E04	998618	998614	tnpo3	Xl	good	23534	ENSG00000064419	608423
GDExl11042	E08	960886	960884	chst6	Xl	good	4166	ENSG00000183196	217800	217800,259900,606664
GDExl11042	E11	6488584	5858685	slc22a4	Xl	good	6583	ENSG00000197208	180300
GDExl11042	F02	941514	941507	ube2e1	Xl	good	7324	ENSG00000170142		105120,124900,153640,153650,155100,600652,603622,605249,607841,609322
GDExl11042	F03	994744	994738	srp72	Xl	good	6731	ENSG00000174780	614675
GDExl11042	F06	864871	482408	rps6kb1	Xl	mixed	6198	ENSG00000108443		124900,125853,153640,153650,155100,191100,300291,300301,300584,301000,308300,313900,603622,605249,608203
GDExl11042	F08	1014730	1014724	cask	Xl	good	8573	ENSG00000147044	300422,300749	146800,168600,170390,194050,256300,266140,600995,601553,607832,609622
GDExl11042	F09	979050	979046	cstf2	Xl	good	1478	ENSG00000101811		148700,162210,164300,193520,214450,256710,300590,303600,609065,609227
GDExl11042	F11	6254574	979073	guk1	Xl	conserved	2987	ENSG00000143774		204000,223100,251880,266120,268000,307030,601777,602875,603041,603903,609560
GDExl11042	F12	866607	855678	gtf2f2	Xl	good	2963	ENSG00000188342		148700,151623,162210,164300,193520,214150,214450,216400,256710,300590,303600,601675,607136,609065,609227
GDExl11042	G02	5932566	5932508	mmp3	Xl	bad	4314	ENSG00000149968	614466
GDExl11042	G04	6255131	6460426	mamld1	Xl	good	10046	ENSG00000013619	300758
GDExl11042	G05	975107	975103	copb1	Xl	good	1315	ENSG00000129083		102900,266200,312170
GDExl11042	G10	6256327	970224	fbl	Xl	good	2091	ENSG00000105202		137760,253300,253400,253550,600334,603689,604145,604901,608807,608808,609887
GDExl11042	H02	950915	950911	lrrfip2	Xl	good	9209	ENSG00000093167		231900,266130,273750
GDExl11042	H06	6078641	1007461	b9d2	Xl	good	80776	ENSG00000123810	614175
GDExl11043	A01	5747680	5747658	bco2	Xl	unknown	83875	ENSG00000197580		242100,602398,606054
GDExl11043	A05	6078721	1015593	gng13	Xl	good	51764	ENSG00000127588		102200,103580,166350,174800
GDExl11043	A12	865779	488396	dirc2	Xl	good	84925	ENSG00000138463	144700
GDExl11043	B02	989745	989740	anxa6	Xl	good	309	ENSG00000197043		105120,108120,151623,151660,154500,182290,215600,217090,235400,253300,253400,253550,275355,600334,603689,604145,604929,605280,607785,607841,608354,608355,608807,608808,609285,609536
GDExl11043	B05	6252042	1004707	fxr1	Xl	good	8087	ENSG00000114416		172700,233710,260540,600274,601104,607485
GDExl11043	B06	1219082	1219072	tfdp1	Xl	good	7027	ENSG00000198176		109800,259500,609048
GDExl11043	B08	5953161	5953133	rbbp8	Xl	good	5932	ENSG00000101773	251255,606744	114480,142680,151623,172800,180849,209950,219050,227650,600802,606764,606843,608089
GDExl11043	B09	970970	970965	eif4h	Xl	good	7458	ENSG00000106682		219500,400042,603896
GDExl11043	B10	945858	945851	prdx2	Xl	good	7001	ENSG00000167815		102900,266200,313400
GDExl11043	B11	6255974	967922	lims1	Xl	good	3987	ENSG00000169756		114480,209950
GDExl11043	C06	988734	988726	anp32b	Xl	good	10541	ENSG00000136938		114500,125853,132600,137215,151623,155255,192430,210900,275355,277700,600652,603278,607822,607841,608089
GDExl11043	C07	943191	943185	idh3a	Xl	good	3419	ENSG00000166411		231670,248600,251000,268000,312170,610015
GDExl11043	C08	943602	943597	prkag2	Xl	good	51422	ENSG00000106617	194200,261740,600858	102900,125851,125853,175200,194050,194200,223000,235700,266200,312170,600858,602485,606777
GDExl11043	C12	981504	981497	bpgm	Xl	good	669	ENSG00000172331
GDExl11043	D04	494343	494338	actn4	Xl	good	81	ENSG00000130402	603278	114500,121850,124900,125800,125853,132600,137800,151100,153480,155255,158350,161800,163950,163955,176807,176920,182290,215600,226650,276950,300555,301000,309000,313900,600652,603278,603622,605249,607785,607841,608751
GDExl11043	D05	1014791	1014784	arih2	Xl	good	10425	ENSG00000177479		121200,209950,262650,606437,609135
GDExl11043	D06	494935	494930	des.1	Xl	good	1674	ENSG00000175084,LRG_380	181400,601419,604765,615325	115200,123320,131950,192600,215600,226670,601419,604765,606072,607801,608758
GDExl11043	D09	865670	487068	csnk2a2	Xl	good	1459	ENSG00000070770		125853,132600,155255
GDExl11043	D11	6254449	990845	ppp2r1a	Xl	good	5518	ENSG00000105568		114500,114550,148700,155255,162210,164300,180849,193520,214450,245590,256710,300068,300590,303600,602579,604326,606003,608615,609065,609227
GDExl11043	D12	998265	998257	polr2c	Xl	good	5432	ENSG00000102978		148700,151623,154500,162210,164300,193520,204000,214150,214450,216400,253300,253400,253550,256710,268000,277700,278300,278780,300590,303600,600334,601675,601777,602875,603689,604145,607136,608807,608808,609065,609227
GDExl11043	E01	866630	855871	cyp2d6	Xl	good	1565	ENSG00000100197,ENSG00000272000,ENSG00000272532,ENSG00000275211	608902	139300,200950,231300,270200,300000,307030,604229,608902,609535
GDExl11043	E02	6256487	983447	mab21l2	Xl	good	10586	ENSG00000181541	615877
GDExl11043	E03	5856012	5855975	chst10	Xl	good	9486	ENSG00000115526		217800,259900,606664
GDExl11043	E05	6255684	960555	tfg	Xl	good	10342	ENSG00000114354	604484,615658
GDExl11043	E12	5867692	5867623	imp3	Xl	good	55272	ENSG00000177971		137760,604901,609887
GDExl11043	F02	6087203	6087170	dhx8	Xl	bad	1659	ENSG00000067596		260000
GDExl11043	F04	1003329	1003322	gpd1	Xl	good	2819	ENSG00000167588	614480	222765,248600,268300,600121,601003,608643
GDExl11043	F07	6251494	1015167	thoc5	Xl	good	8563	ENSG00000100296		109800,125853
GDExl11043	F08	970184	970177	top2a	Xl	good	7153	ENSG00000131747		109800,114480,115150,125853,151623,164400,191100,210900,259500,605407,606690,608089,609048
GDExl11043	F11	865369	480360	g3bp2	Xl	good	9908	ENSG00000138757		112600,158350,168600,261550,605909
GDExl11043	F12	5816606	5816437	ppap2c	Xl	bad	8612	ENSG00000141934		211980,238600,603813,607785,608594,609812
GDExl11043	G02	6254454	976511	gss	Xl	good	2937	ENSG00000100983	231900,266130	108120,182290,203500,215600,230450,231900,239510,266130,273750,606762,607748,607841,609285,610015
GDExl11043	G04	492438	492433	cttn	Xl	good	2017	ENSG00000085733		114480,125853,130060,148700,151100,162210,163950,163955,166200,166210,166220,182290,193520,215600,253300,253400,253550,259420,303600,305400,600334,603689,604145,607785,607841,608232,608354,608355,608807,608808
GDExl11043	G05	6255407	6459020	dnai1	Xl	good	27019	ENSG00000122735	244400
GDExl11043	G09	6078733	1016002	cbfb	Xl	good	865	ENSG00000067955	601626	109800,119600,259500,600195,601399
GDExl11043	G10	6255092	6454541	vasp	Xl	good	7408	ENSG00000125753		124900,125800,161800,182290,301000,313900,600652,603278,603622,605249,607841,608751
GDExl11043	G11	484336	484331	fgf13	Xl	good	2258	ENSG00000129682		100800,101600,123500,123790,125853,147950,211980,607685
GDExl11043	H02	1218945	1218937	nfyc	Xl	good	4802	ENSG00000066136		151623,155601,242860,606719,608089,609310
GDExl11043	H03	941582	941576	aoc3	Xl	good	8639	ENSG00000131471		146800,194050,203100,207800,223360,238970,248600,266140,268300,270200,300000,307030,311250,600121,601003,601098,604232,606952,607765,608643,609924
GDExl11043	H04	979119	979111	smap1	Xl	good	60682	ENSG00000112305		601815,607330,608093
GDExl11043	H05	6254573	1007099	leprel4	Xl	good	10609	ENSG00000141696		112600,121850,133780,137800,153480,158350,168600,176807,176920,261550,276950,300555,309000,605909,608089
GDExl11043	H09	962180	962174	alad	Xl	good	210	ENSG00000148218	612740	176000,263700
GDExl11044	A02	942169	942164	prtfdc1	Xl	good	56952	ENSG00000099256		103050,300322,300323
GDExl11044	A12	6255934	5909300	acyp1	Xl	good	97	ENSG00000119640		102900,266200,270200,300000,307030,313400
GDExl11044	B01	6252600	1017497	myod1	Xl	good	4654	ENSG00000129152		101400,130650,142946,151623,166600,174900,175050,180750,180849,245590,260350,609192
GDExl11044	B03	866389	494816	smarca5	Xl	good	8467	ENSG00000153147		108120,182290,215600,607841,609285
GDExl11044	B04	1001705	1001701	parp2	Xl	bad	10038	ENSG00000129484		208920,607426
GDExl11044	B12	921535	921524	ccnb1	Xl	good	891	ENSG00000134057		109400,109800,114480,142945,151623,259500,605462,608089,609048
GDExl11044	C01	951284	951277	hccs	Xl	mixed	3052	ENSG00000004961	309801	176200,600886,604290,606159
GDExl11044	C03	1007985	1007978	krr1	Xl	good	11103	ENSG00000111615		300240,305000
GDExl11044	C04	997765	997759	snx17	Xl	good	9784	ENSG00000115234		104300,143890,162800,217090,238600,257320,603813
GDExl11044	C08	6076103	6076061	bcar3	Xl	good	8412	ENSG00000137936		131760,131800,131900,131960,179850,609040,609352
GDExl11044	C10	953667	953661	sdcbp	Xl	good	6386	ENSG00000137575		131960,304110,609352
GDExl11044	C11	1002136	1002130	pold1	Xl	good	5424	ENSG00000062822	612591,615381	148820,151660,181450,193500,194050,210900,214150,216400,223100,259500,277700,278300,278780,307030,601675,603903,604929,605280
GDExl11044	C12	876421	876409	irf6	Xl	good	3664	ENSG00000117595	119300,119500,608864
GDExl11044	D01	958724	958718	acadl	Xl	good	33	ENSG00000115361		201450,201460,242100,245050,255110,255120,264470,300000,300194,300387,600649,604387,606054,608836,609015,609016
GDExl11044	D07	959279	959273	mink1	Xl	good	50488	ENSG00000141503		180849,601859,603909,606843,607271
GDExl11044	D09	866460	853081	aurka	Xl	good	6790	ENSG00000087586	114500	133239,151623,210900,211980,223100,260500,275355,277700,307030,603903,607785,608354,608355
GDExl11044	E01	977923	977919	degs2	Xl	good	123099	ENSG00000168350
GDExl11044	F01	943341	943337	chic2	Xl	good	26511	ENSG00000109220	601626	219100
GDExl11044	F03	6253059	482491	pitx2	Xl	good	5308	ENSG00000164093	137600,180500,180550,604229	121850,137600,137800,153480,176807,176920,180500,276950,300555,309000,604229
GDExl11044	F04	957239	957232	napa	Xl	good	8775	ENSG00000105402		122880,148820,177200,181450,193500,219700,264350,268220,609637
GDExl11044	F05	953859	953855	sh3yl1	Xl	good	26751	ENSG00000035115		102700,109800,114480,132600,155255,202370,214100,257220,259500,278300,600462,605258,609048
GDExl11044	F07	5963207	5963188	ccnt2	Xl	mixed	905	ENSG00000082258		214150,216400,601675
GDExl11044	F09	958877	958871	zc3h7a	Xl	unknown	29066	ENSG00000122299		131705,131750,131850,132000,226600,604129,607523,607600
GDExl11044	G03	6251817	1007048	pabpn1	Xl	good	8106	ENSG00000100836	164300	148700,162210,164300,193520,214450,256710,300590,303600,609065,609227
GDExl11044	G04	6252151	481614	stmn1	Xl	good	3925	ENSG00000117632		109800,259500,609048
GDExl11044	G05	954538	954536	slc8a3	Xl	good	6547	ENSG00000100678		192605,600996,605361
GDExl11044	G08	6252320	6084128	ets2	Xl	good	2114	ENSG00000157557		180849,209950,245590,300068,603622,605249,609322
GDExl11044	G10	486365	486360	ruvbl1	Xl	good	8607	ENSG00000175792		124900,125800,125853,132600,155255,161800,180105,182290,219500,268000,301000,313900,400042,600652,603278,603622,605249,607841,608751,610015
GDExl11044	H03	1010315	1010311	man1a2	Xl	good	10905	ENSG00000198162
GDExl11044	H04	952654	952650	cln8	Xl	good	2055	ENSG00000182372,ENSG00000278220,LRG_691	600143,610003
GDExl11044	H07	958974	958967	eef1d	Xl	good	1936	ENSG00000104529		603896
GDExl11044	H08	5749334	5749320	picalm.2	Xl	bad	8301	ENSG00000073921	601626
GDExl11044	H09	864923	482929	smad2	Xl	good	4087	ENSG00000175387		109800,112600,126600,131300,142946,146510,151623,154705,158350,166600,174200,174700,174900,175050,175700,180849,200990,202370,210600,214100,235730,245590,259500,259700,260350,266510,275355,278780,600376,608320,609048,609192,609265,609441,610069
GDExl11045	A09	866301	493926	gipc1	Xl	good	10755	ENSG00000123159		102200,103580,145980,159900,166350,174800,188550,193300,209880,239200,256800,300049,300537,304120,305620,309350,311300,607276
GDExl11045	B04	865962	490359	krt19	Xl	good	3880	ENSG00000171345		275355,601859,609446
GDExl11045	B05	951800	951793	mpst	Xl	good	4357	ENSG00000128309		188550,231550,248600,312170
GDExl11045	B06	6251481	990353	traf4	Xl	good	9618	ENSG00000076604
GDExl11045	B11	865803	488670	tfap2c	Xl	good	7022	ENSG00000087510		133239,151623,211980,260500,275355
GDExl11045	C03	5832627	5832580	naga	Xl	bad	4668	ENSG00000198951	609241,609242	111400,268800,609241,609242
GDExl11045	C04	985472	985467	nudc	Xl	good	10726	ENSG00000090273		220110,225400,604377
GDExl11045	C07	993244	993239	xpo1	Xl	good	7514	ENSG00000082898		109800,182290,259500,600652,603278,607841,609048
GDExl11045	C08	5747234	5747204	socs6	Xl	good	9306	ENSG00000170677		114480,114500,125853,133100,172800,173100,209950,219050,226670,230400,255960,262190,262400,262500,262650,265120,266600,274500,300400,300554,600802,601559,601665,604370,604498,606367,609135,609968
GDExl11045	C12	865050	484126	rarg	Xl	unknown	5916	ENSG00000172819		102700,600462,605258
GDExl11045	D07	942001	941995	bysl	Xl	good	705	ENSG00000112578		137760,604901,609887
GDExl11045	E08	6251747	493076	srsf4	Xl	good	6429	ENSG00000116350		148700,162210,164300,193520,214450,256710,300590,303600,609065,609227
GDExl11045	E10	6252586	479466	mapk1	Xl	good	5594	ENSG00000100030		101600,101900,109800,114480,114500,115150,118700,123500,124200,125853,131760,131800,131900,131960,132600,135300,148700,151623,155255,155601,162210,172700,179850,180849,193100,193520,194050,211900,211980,218040,219100,228600,233710,235800,236490,242860,248500,259500,260540,277440,300291,300301,300584,303600,308300,600072,600274,601104,603218,604370,606719,607485,607785,607907,608089,608594,608643,…
GDExl11045	F01	6251885	1002368	gtf2h2	Xl	good	2966	ENSG00000145736		151623,214150,216400,601675,607136
GDExl11045	F05	986776	986772	sgms1	Xl	good	259230	ENSG00000198964		230800,230900,231000,231005,245200,256550,257200,607616,608013
GDExl11045	F06	866297	493882	wdr5	Xl	good	11091	ENSG00000196363		245050,606054,609015
GDExl11045	F08	5862221	5862184	inf2	Xl	good	64423	ENSG00000203485	613237,614455
GDExl11045	F10	6256576	487457	gata4	Xl	good	2626	ENSG00000136574	187500,607941,614429,614430,615542	108900,142900,187500,607941
GDExl11045	G09	6254039	485219	otx2	Xl	good	5015	ENSG00000165588	610125,613986
GDExl11045	G10	1007747	1007741	pgam1	Xl	good	5223	ENSG00000171314		102900,266150,266200,313400
GDExl11045	H01	942668	942661	aldh3a2	Xl	good	224	ENSG00000072210	270200	105830,139300,151623,180849,227650,229100,230350,231300,236250,237300,250940,259900,260500,268300,270200,271980,275355,300000,300068,307030,308370,312300,313200,600121,600794,601472,604229,605899,606054,606664,608643,608688,608902,609015,609535
GDExl11045	H02	6254872	947039	hpcal1	Xl	good	3241	ENSG00000115756		124900,125800,161800,301000,313900,600652,603278,603622,605249,608751
GDExl11045	H07	6253893	977342	pdhb	Xl	good	5162	ENSG00000168291	614111	102900,175200,203750,231530,231670,245050,245349,248600,266150,266200,300438,312170,606054,606777,607322,609015,609975
GDExl11045	H08	864873	482428	stam	Xl	good	8027	ENSG00000136738		173100,209950,219050,262400,262650,266600,274500,600802,601665,609135
GDExl11045	H10	484819	484814	sox3	Xl	good	6658	ENSG00000134595	300123,312000
GDExl11046	A02	866026	491065	igbp1	Xl	good	3476	ENSG00000089289	300472	300472
GDExl11046	A03	6252839	973260	nhp2	Xl	good	55651	ENSG00000145912,LRG_346	613987	300240,305000
GDExl11046	A04	1008789	1008783	st14	Xl	good	6768	ENSG00000149418	602400
GDExl11046	A09	6254445	481200	tfap2a	Xl	good	7020	ENSG00000137203	113620	109800,133239,151623,209950,211980,259500,260500,275355,300009,300400,300554,308990,310468,607785,608354,608355,609048
GDExl11046	B01	6255736	478788	t	Xl	good	6862	ENSG00000164458	182940,615709
GDExl11046	B02	946731	946724	itgb1	Xl	good	3688	ENSG00000150093		116920,123320,125853,130060,166200,166210,166220,192600,192605,202400,226650,226730,231200,259420,273800,300049,300537,304120,305620,309350,311300,600996,604765,605361,606072,607785,607801,607855,608232,608354,608355,608758
GDExl11046	B04	947846	947838	spast	Xl	good	6683	ENSG00000021574	182601	182601
GDExl11046	B05	490905	490900	flrt3	Xl	good	23767	ENSG00000125848	615271
GDExl11046	B06	998509	998505	lztr1	Xl	unknown	8216	ENSG00000099949	615670
GDExl11046	B07	487462	487457	gata4	Xl	good	2626	ENSG00000136574	187500,607941,614429,614430,615542	108900,142900,187500,607941
GDExl11046	B10	6255992	1016045	pycr1	Xl	good	5831	ENSG00000183010	612940,614438	227300,234200,607236
GDExl11046	C01	6253896	946724	itgb1	Xl	good	3688	ENSG00000150093		116920,123320,125853,130060,166200,166210,166220,192600,192605,202400,226650,226730,231200,259420,273800,300049,300537,304120,305620,309350,311300,600996,604765,605361,606072,607785,607801,607855,608232,608354,608355,608758
GDExl11046	C03	865595	486282	nphp1	Xl	good	4867	ENSG00000144061	256100,266900,609583	256100,266900,609583
GDExl11046	C06	964551	964547	mastl	Xl	good	84930	ENSG00000120539	188000
GDExl11046	C09	489145	489140	hnrnpc	Xl	good	3183	ENSG00000092199		148700,162210,164300,193520,214450,256710,300590,303600,609065,609227
GDExl11046	C11	1007392	1007387	cbr3	Xl	good	874	ENSG00000159231		123320,192600,601419,604765,606072,607801,608758
GDExl11046	C12	960384	960379	ercc5	Xl	good	2073	ENSG00000134899,LRG_464	278780	112500,126600,142945,145260,147250,168500,194050,210900,214150,216400,223100,277700,278300,278780,601675,604757,605462,607080,607778,608320
GDExl11046	D01	6251491	1015088	arhgap1	Xl	good	392	ENSG00000175220		124900,153640,153650,155100,301000,313900,603622,604416,605249,608203
GDExl11046	D08	999882	999877	eif3j	Xl	good	8669	ENSG00000104131		219500,400042,603896
GDExl11046	D12	943960	943955	xrcc4	Xl	good	7518	ENSG00000152422		151623,208920,275355,300049,300537,304120,305620,309350,311300,606593,607426,608232
GDExl11046	E01	5952584	5952508	mars	Xl	conserved	4141	ENSG00000166986	615486	229100,242860,250940,605850,605899
GDExl11046	E02	5839274	5839239	rad54b	Xl	good	25788	ENSG00000197275	114500,605027	146300,214150,222900,241500,241510,601675
GDExl11046	E04	6251489	1014985	pex12	Xl	good	5193	ENSG00000108733	266510,614859	202370,214100,215100,278300,609016
GDExl11046	E05	981107	981103	unc119b	Xl	good	84747	ENSG00000175970		600919
GDExl11046	E10	987163	987161	pawr	Xl	good	5074	ENSG00000177425		231900,266130,273750
GDExl11046	F03	5950058	5950041	med20	Xl	good	9477	ENSG00000124641		154500,253300,253400,253550,600334,603689,604145,608807,608808
GDExl11046	F05	865379	480458	casp10	Xl	good	843	ENSG00000003400,LRG_33	603909,605027,613659	104300,142680,180849,275355,601859,603813,603909,606843,607271,609065,609446
GDExl11046	F06	1221204	1221197	cep290	Xl	good	80184	ENSG00000198707	610188,610189,611134,611755,615991
GDExl11046	F07	986908	986901	hsd17b10	Xl	good	3028	ENSG00000072506,LRG_450	300220,300438	203750,231530,245050,250950,300438,312170,606054,609015,609016,609975
GDExl11046	F10	990282	990280	kcnab2	Xl	good	8514	ENSG00000069424		101600,114500,123500,160120,604370,605074,607685,607907,608747
GDExl11046	F11	982499	982495	plcg1	Xl	mixed	5335	ENSG00000124181		101200,101600,109800,114480,114500,121850,123150,123500,123790,124900,125800,125853,130060,131760,131800,131900,131960,133100,137600,137800,142623,148700,153480,155240,158350,161800,162210,162300,163955,166200,166210,166220,171400,172800,176807,176920,179850,180500,188550,192605,193520,209880,209950,211980,233700,233710,256800,259420,276950,300009,300554,300555,301000,303600,306400,308990,309000,…
GDExl11046	G01	966176	966170	birc2	Xl	good	329	ENSG00000110330		109800,114480,132600,142680,155255,259500,308230,601859,606843,609048
GDExl11046	G04	955154	955147	gps1	Xl	good	2873	ENSG00000169727		115310,150800,171300,252011,256000,605373,605839,606812
GDExl11046	G06	975378	975372	iqcb1	Xl	good	9657	ENSG00000173226	609254
GDExl11046	G08	866346	494394	slc30a2	Xl	bad	7780	ENSG00000158014	608118
GDExl11046	G10	866611	855703	slc6a14.2	Xl	unknown	11254	ENSG00000268104	300306
GDExl11046	H02	1015396	1015390	mcm10	Xl	good	55388	ENSG00000065328		194050,216400,223100,259500,277700
GDExl11046	H09	971671	971666	nae1	Xl	good	8883	ENSG00000159593		104300,603813,609065
GDExl11046	H10	5840958	5840846	smox	Xl	good	54498	ENSG00000088826		230450,231900,266130
GDExl11047	A05	959923	959921	tp53inp1	Xl	bad	94241	ENSG00000164938		133239,151623,211980,260500,275355
GDExl11047	A10	6255657	481342	snip1	Xl	good	79753	ENSG00000163877	614501
GDExl11047	B03	5960827	5960760	ipo9	Xl	good	55705	ENSG00000198700		151623,182290,600652,601675,603278,607136,607841
GDExl11047	B05	967001	966993	gmnn	Xl	conserved	51053	ENSG00000112312		106600,114480,151623,157170,189500,192950,194050,194190,223100,259500,607136,608089,608874
GDExl11047	B08	962737	962731	tef	Xl	good	7008	ENSG00000167074		109800,259500,300367
GDExl11047	B11	1010001	1009994	ddx5	Xl	good	1655	ENSG00000108654		112600,133239,151623,154500,158350,174900,175050,211980,235730,253300,253400,253550,260350,260500,275355,600334,603689,604145,608807,608808,609192,609441,610069
GDExl11047	C02	978354	978346	ptma	Xl	good	5757	ENSG00000187514		114500,132600,155255,603278
GDExl11047	C05	6070476	6070197	eif3g	Xl	good	8666	ENSG00000130811		219500,400042,603896
GDExl11047	C06	5754057	5753985	tmem259	Xl	good	91304	ENSG00000182087		176270,272200,302950
GDExl11047	D07	996459	996453	slc35e1	Xl	bad	79939	ENSG00000127526		188550,226700,245660,252650
GDExl11047	D08	996391	996387	polh	Xl	good	5429	ENSG00000170734,LRG_470	278750	278750
GDExl11047	D09	6078649	1008098	rad21	Xl	good	5885	ENSG00000164754	614701
GDExl11047	D10	6256678	494986	rbm5	Xl	good	10181	ENSG00000003756		148700,162210,164300,193520,214450,256710,300590,303600,609065,609227
GDExl11047	E01	866045	491237	mlf2	Xl	good	8079	ENSG00000089693		101000,122880,148820,162091,193500,268220
GDExl11047	E02	6254184	487199	ctnnb1	Xl	good	1499	ENSG00000168036	114500,114550,132600,167000,615075	101000,104300,109800,113800,114480,114500,114550,115150,122880,125853,132600,133100,137215,142946,144200,146590,148700,148820,151623,155255,162091,162210,166600,173900,180849,192430,193500,193520,201475,245590,259500,275355,300068,303600,308370,312300,313200,600274,600652,600962,601214,603278,604326,604370,604416,606889,607602,607654,607785,607822,607841,608089,608615,609015,609048
GDExl11047	E07	5881716	5881708	rph3a	Xl	good	22895	ENSG00000089169		125853,607785,609227
GDExl11047	E08	959983	959975	usp1	Xl	good	7398	ENSG00000162607		114480,227650
GDExl11047	E11	6255929	6258322	tsg101	Xl	good	7251	ENSG00000074319	114480	109800,180849,259500,609048
GDExl11047	E12	6252032	1005615	nde1	Xl	good	54820	ENSG00000072864,ENSG00000275911	605013,614019
GDExl11047	F01	6077948	945863	junb	Xl	mixed	3726	ENSG00000171223		114480,151623,275355,608089
GDExl11047	F04	987534	987531	gng4	Xl	good	2786	ENSG00000168243		102200,103580,166350,174800
GDExl11047	F06	865829	489055	twf1	Xl	good	5756	ENSG00000151239		268000,300291,300301,300584,308300
GDExl11047	F08	865168	478335	ddx39b	Xl	good	7919	ENSG00000198563		115200,151660,159001,176670,181350,182290,215600,248370,253300,253400,253550,600334,603689,604145,604929,605588,607841,607920,608056,608807,608808
GDExl11047	F09	865376	480430	zic3	Xl	good	7547	ENSG00000156925	306955,314390	146510,174200,174700,175700,200990,306955,609637
GDExl11047	F11	485256	485251	sall4	Xl	good	57167	ENSG00000101115,LRG_675	147750,607323
GDExl11047	G05	1013093	1013087	gan	Xl	good	8139	ENSG00000261609,LRG_242	256850
GDExl11047	H01	6253404	5847664	liph	Xl	good	200879	ENSG00000163898	604379
GDExl11047	H04	6254870	967145	aaas	Xl	good	8086	ENSG00000094914	231550	188550,231550,609192
GDExl11047	H06	966814	966808	cep76	Xl	good	79959	ENSG00000101624		123400,137440,203450,245300,268000,600072,603218,606688,609460
GDExl11047	H07	6255619	490562	rab27a	Xl	good	5873	ENSG00000069974,LRG_96	607624	109800,114480,114500,115150,125853,148700,160980,162210,193520,214450,218040,255960,256710,303600,604370,607624,607785,609227,609942
GDExl11047	H11	989032	989028	ccar1	Xl	good	55749	ENSG00000060339		148700,162210,164300,193520,214450,256710,300590,303600,609065,609227
GDExl11048	A01	983007	983003	ddx24	Xl	unknown	57062	ENSG00000089737		124000,249000,603358,603553
GDExl11048	A02	6252324	479190	bmp1	Xl	good	649	ENSG00000168487	614856
GDExl11048	A05	5813287	5813246	dmd.1	Xl	good	1756	ENSG00000198947,LRG_199	300376,302045,310200	253700,300376,302045,310200,601287,604169,604286,606617,606685,608099
GDExl11048	A08	6253410	6258172	hmga2	Xl	good	8091	ENSG00000149948	150699
GDExl11048	A10	5729656	5729628	tyw3	Xl	good	127253	ENSG00000162623		214150,216400,601675
GDExl11048	A11	6486208	971938	lmo4.1	Xl	good	8543	ENSG00000143013		114480,142680,151623,172800,180849,209950,219050,227650,600802,606764,606843,608089
GDExl11048	B01	990686	990684	dgke	Xl	good	8526	ENSG00000153933	615008	121850,137800,153480,158350,176807,176920,211980,238600,276950,300555,309000,603813,607785,608089,608594,609812
GDExl11048	B04	954568	954562	cdc40	Xl	good	51362	ENSG00000168438		148700,162210,164300,193520,214450,256710,300590,303600,600059,609065,609227
GDExl11048	C06	1008136	1008132	gab1	Xl	good	2549	ENSG00000109458		114480,114500,135300,151100,163950,163955,193100,211900,604370,607785,607907,609307
GDExl11048	C07	986031	986024	ubqln1	Xl	good	29979	ENSG00000135018		104300,254110,600274,606889,607822
GDExl11048	C10	6255606	493118	epc1	Xl	good	80314	ENSG00000120616		101400,180750,193670,203300,275355,609423
GDExl11048	C11	6255120	984238	gmppa	Xl	good	29926	ENSG00000144591		211900,212065,230800,230900,231000,231005,242860,602579,607091,608013
GDExl11048	D06	6255319	480200	sept2	Xl	good	4735	ENSG00000168385		177200,219700,264350
GDExl11048	D07	941023	941019	sec62	Xl	good	7095	ENSG00000008952		174050,180300
GDExl11048	D08	920037	920025	srsf7	Xl	good	6432	ENSG00000115875		148700,162210,164300,193520,214450,256710,300590,303600,609065,609227
GDExl11048	D11	981834	981829	galnt11	Xl	good	63917	ENSG00000178234		211900,230800,230900,231000,231005,607091,608013
GDExl11048	D12	941078	941072	ppap2b	Xl	good	8613	ENSG00000162407		112500,126600,142945,145260,147250,168500,211980,214150,216400,238600,278780,601675,603813,604757,605462,607080,607778,607785,608320,608594,609812
GDExl11048	E06	5791382	5791364	lpar2	Xl	good	9170	ENSG00000064547		112500,126600,142945,145260,147250,168500,214150,216400,278780,601675,604757,605462,607080,607778,608320
GDExl11048	E07	6255925	6453963	srp9	Xl	good	6726	ENSG00000143742		231900,266130,273750
GDExl11048	E10	946339	946332	nmt1	Xl	good	4836	ENSG00000136448		180849,601859,607271
GDExl11048	F02	947435	947428	pvrl2	Xl	bad	5819	ENSG00000130202		104310,123400,125853,130060,137440,166200,166210,166220,225060,245300,259420,600072,603218,606688,607785,608232,608354,608355
GDExl11048	F10	1007229	1007225	snrpa1	Xl	good	6627	ENSG00000131876		148700,162210,164300,193520,214450,256710,300590,303600,600059,609065,609227
GDExl11048	F12	5961982	5961969	slc5a2	Xl	good	6524	ENSG00000140675	233100
GDExl11048	G01	6254536	957431	ctps1	Xl	good	1503	ENSG00000171793	615897	223100,307030,603903
GDExl11048	G02	6253409	493519	axin2	Xl	good	8313	ENSG00000168646,LRG_296	114500,608615	114500,114550,125853,132600,155255,604326,608615
GDExl11048	G07	984527	984520	tfip11	Xl	good	24144	ENSG00000100109
GDExl11048	G08	865300	479715	ctdp1	Xl	good	9150	ENSG00000060069,LRG_236	604168	214150,216400,601675
GDExl11048	G10	5750313	5750239	morf4l1	Xl	good	10933	ENSG00000185787		151623,182290,275355,600652,603278,607841
GDExl11048	H01	1012028	1012023	lrrc8a	Xl	good	56262	ENSG00000136802,LRG_80	613506
GDExl11048	H07	1009714	1009710	nup205	Xl	good	23165	ENSG00000155561		188550,231550,609192
GDExl11048	H08	998609	998605	magt1	Xl	good	84061	ENSG00000102158,LRG_353	300853
GDExl11048	H10	6255336	1004993	idh1	Xl	good	3417	ENSG00000138413,LRG_610	137800
GDExl11049	A01	6251503	6070197	eif3g	Xl	good	8666	ENSG00000130811		219500,400042,603896
GDExl11049	A06	1012829	1012825	hsd11b2	Xl	good	3291	ENSG00000176387		103900,203400,604931
GDExl11049	A07	1014358	1014352	akr1a1	Xl	good	10327	ENSG00000117448		105400,151623,180105,203750,212065,219500,231530,236250,245050,250940,259900,270200,275355,300000,300438,307030,312170,600794,601472,602579,605899,606054,606664,606762,608688,609015,609975
GDExl11049	A08	1188127	485025	tfap2b	Xl	good	7021	ENSG00000008196	169100	169100
GDExl11049	A10	1002440	1002434	gclc	Xl	good	2729	ENSG00000001084	230450,608446	230450,231900,239510,266130,606762,610015
GDExl11049	B02	989809	989806	vps72	Xl	good	6944	ENSG00000163159		101400,180750,182290,193670,275355,600652,603278,607841,609423
GDExl11049	B05	960619	960615	olfm3	Xl	good	118427	ENSG00000118733		137750,137760
GDExl11049	B08	987047	987045	gda	Xl	good	9615	ENSG00000119125		102700,208000,251880,266120,278300,300322,300323,600462,602475,603041,605258,609560
GDExl11049	B10	991818	991814	zfp36	Xl	good	7538	ENSG00000128016		105830,109800,151623,188550,231550,259500,275355,300055,300279,300458,300496,312750,609048,609192,609322
GDExl11049	B11	962272	962266	cdk8	Xl	good	1024	ENSG00000132964		154500,253300,253400,253550,600334,603689,604145,608807,608808
GDExl11049	C01	6255117	1007065	gmpr2	Xl	good	51292	ENSG00000100938		103050,163500,180105,204000,229100,268000,300322,300323,601777,602875,605899,608688
GDExl11049	C05	864926	482958	ncf2	Xl	good	4688	ENSG00000116701,LRG_88	233710	124900,153640,153650,155100,172700,233700,233710,260540,301000,306400,313900,600274,601104,603622,605249,607485,608203
GDExl11049	C06	6253402	993272	ndrg1	Xl	good	10397	ENSG00000104419,LRG_258	601455	601455
GDExl11049	C07	977088	977084	cyp4v2	Xl	good	285440	ENSG00000145476	210370
GDExl11049	C11	922402	922386	ccna1	Xl	good	8900	ENSG00000133101		109800,114480,151623,194050,223100,259500,608089,609048
GDExl11049	D01	5765640	5765544	aldh18a1	Xl	good	5832	ENSG00000059573	219150	207800,238970,311250,609924
GDExl11049	D02	485811	485806	hdac2	Xl	good	3066	ENSG00000196591		114480,151623,275355,608089
GDExl11049	D03	1010437	1010431	hsd17b4	Xl	good	3295	ENSG00000133835	233400,261515	122700,176270,256550,261515,264300,272200,302950,607473
GDExl11049	D04	6253766	6046947	pnliprp1	Xl	good	5407	ENSG00000187021		238600,603813,609812
GDExl11049	D05	995701	995699	cldn14	Xl	good	23562	ENSG00000159261	614035
GDExl11049	D08	865715	487572	alas2	Xl	good	212	ENSG00000158578	300751,300752	115310,150800,171300,248600,251000,252011,256000,605373,605839,606812
GDExl11049	E03	1006655	1006649	naaa	Xl	good	27163	ENSG00000138744		234200,607236
GDExl11049	E04	6078545	1000801	dpyd	Xl	good	1806	ENSG00000188641		237300,251880,270200,603041,609560
GDExl11049	E09	865497	481897	amn	Xl	bad	81693	ENSG00000166126,LRG_642	261100
GDExl11049	E10	1005870	1005864	sord	Xl	good	6652	ENSG00000140263		105830,139300,208000,227650,231300,270200,300000,307030,601382,602475,604229,608902,609535
GDExl11049	E12	1012790	1012783	slc16a12	Xl	good	387700	ENSG00000152779	612018
GDExl11049	F01	6255616	965016	trappc2	Xl	good	6399	ENSG00000196459,ENSG00000256060	313400
GDExl11049	F04	6077684	493297	prpf4	Xl	good	9128	ENSG00000136875	615922	148700,162210,164300,193520,214450,256710,300590,303600,601414,609065,609227
GDExl11049	F05	865144	478140	hba1	Xl	good	3039	ENSG00000188536,ENSG00000206172	140700,604131,613978	603903
GDExl11049	F09	864959	485544	dcn	Xl	good	1634	ENSG00000011465	610048	131300,132400,609192,610048
GDExl11049	F10	6254421	974595	psma7	Xl	good	5688	ENSG00000101182		146300,214150,222900,241500,241510,601675
GDExl11049	G03	976817	976811	mgst3	Xl	good	4259	ENSG00000143198		188055,202400,215600,230450,231200,231900,266130,607748
GDExl11049	G07	6255116	6045206	aox1	Xl	unknown	316	ENSG00000138356		101900,102700,105830,124200,139300,151623,180849,227650,231300,260500,275355,278300,300000,300068,300322,300323,308370,312300,313200,600462,601003,601382,605258,606054,608902,609015,609535
GDExl11049	G08	950023	950016	ahcy	Xl	good	191	ENSG00000101444	613752	194050,212065,219500,229100,242860,250940,259900,602579,605850,605899
GDExl11049	H01	876275	876272	hspb6	Xl	good	126393	ENSG00000004776		215600,250100,604219,606595,608810
GDExl11049	H03	960163	960159	cerk	Xl	good	64781	ENSG00000100422		230800,230900,231000,231005,245200,256550,257200,607616,608013
GDExl11049	H07	866225	493023	vim	Xl	good	7431	ENSG00000026025	116300	102900,115200,118400,123320,124900,125800,131950,161800,164200,186100,192600,209300,215600,226670,261100,266200,301000,304400,313400,313900,600652,601419,603278,603622,604765,605249,606072,607801,608751,608758
GDExl11050	A01	997231	997224	adk	Xl	good	132	ENSG00000156110	614300	102700,103050,180105,203750,212065,231530,245050,300322,300323,300438,312170,600462,602579,605258,606054,608688,609015,609975
GDExl11050	A04	865784	488450	rnf139	Xl	good	11236	ENSG00000170881	144700
GDExl11050	A05	6252397	6049694	clcnkb	Xl	unknown	1188	ENSG00000184908	607364,613090
GDExl11050	A07	977629	977622	anxa1	Xl	good	301	ENSG00000135046		101600,114480,114500,123500,124900,125800,125853,161800,173100,209950,211980,214450,219050,253601,254130,256710,262400,262650,266600,274500,301000,313900,600652,600802,601665,603278,603622,604370,605249,606768,608751,609135,609227
GDExl11050	A10	972272	972266	etfdh	Xl	good	2110	ENSG00000171503	231680
GDExl11050	B04	865630	486631	pias3	Xl	good	10401	ENSG00000131788		103470,103500,106210,120200,120430,129750,136520,142680,148190,165550,180849,193510,202700,209950,245590,300068,308370,312300,313200,607847
GDExl11050	B07	5742189	5742110	dnajb11	Xl	good	51726	ENSG00000090520		243800,600886,606159
GDExl11050	B08	993201	993196	polr3c	Xl	good	10623	ENSG00000186141		204000,268000,601777,602875
GDExl11050	B10	6255114	482710	mdm2	Xl	conserved	4193	ENSG00000135679	614401	104300,105830,109800,114480,125310,125853,133239,136680,137357,142946,151623,155601,166600,180849,191100,194070,194080,208900,210600,211980,242100,245590,256370,259500,260500,270200,275355,300000,300068,300291,300301,300584,307030,308300,308370,312300,313200,601675,602398,606054,606719,607136,608233,609048,609192,609265,609813
GDExl11050	C01	6254889	974498	gchfr	Xl	conserved	2644	ENSG00000137880		128230,233910,607091
GDExl11050	C04	956793	956789	atpif1	Xl	good	93974	ENSG00000130770		230450,231900,266130
GDExl11050	C07	6254890	991548	pdpk1	Xl	good	5170	ENSG00000140992		109800,114480,114500,115150,125853,148700,160980,162210,164400,191100,193520,218040,224120,255960,300291,300301,300584,303600,308300,604370,605407,606690,607624,607785,609227,609942
GDExl11050	C11	866181	492625	rab23	Xl	good	51715	ENSG00000112210	201000	112500,142945,145260,147250,216400,278780,605462,607080,607778
GDExl11050	C12	6253595	481774	il5ra	Xl	conserved	3568	ENSG00000091181		173100,209950,219050,262400,262650,266600,274500,600802,601665,609135
GDExl11050	D01	980401	980395	lcat	Xl	good	3931	ENSG00000213398	136120,245900
GDExl11050	D02	6255605	5784448	cth	Xl	good	1491	ENSG00000116761	219500	103050,180105,219500,230450,239510,250940,259900,606762,608688
GDExl11050	D04	5874332	5874309	arsd	Xl	good	414	ENSG00000006756		245200,256550,261515,264300,272200,302950,607616
GDExl11050	D12	6255338	6460520	ccr2	Xl	good	729230	ENSG00000121807		193670,609423
GDExl11050	E08	5781778	5781749	dscc1	Xl	good	79075	ENSG00000136982		214150,216400,601675
GDExl11050	E10	6254887	948100	folr1	Xl	good	2348	ENSG00000110195	613068
GDExl11050	E11	998629	998623	irf5	Xl	good	3663	ENSG00000128604	612245,612251
GDExl11050	E12	865172	478382	pygl	Xl	good	5836	ENSG00000100504		113800,125853,160980,208000,222900,232600,240600,255960,261750,300559,602475,607602
GDExl11050	F01	967184	967177	rpl26	Xl	good	6154	ENSG00000161970	614900	104300,105120,108120,115200,131950,145980,182290,215600,226650,226670,603896,607841,609285
GDExl11050	F05	5741649	5741150	rps27a	Xl	good	6233	ENSG00000143947		194050,219500,223100,259500,400042,603896
GDExl11050	F06	6254364	974351	ech1	Xl	bad	1891	ENSG00000104823
GDExl11050	F08	481582	481577	arrb1	Xl	unknown	408	ENSG00000137486		105830,125853,130060,142623,151623,166200,166210,166220,180849,222765,259420,259900,260500,268300,275355,277580,300068,300291,300301,300584,308300,308370,312300,313200,600121,600155,600501,600794,601472,606664,607785,608232,608354,608355,609283
GDExl11050	F10	950447	950441	ptpn1	Xl	good	5770	ENSG00000196396	125853	115150,125853,132600,133100,155255,172800,209950,262190,301000,313900,604416,607785,609968
GDExl11050	F11	6254135	1010121	rfk	Xl	conserved	55312	ENSG00000135002		208000,240600,602475
GDExl11050	G05	948176	948169	dmap1	Xl	good	55929	ENSG00000178028		101400,180750,182290,193670,275355,600652,603278,607841,609423
GDExl11050	G07	865957	490315	pnrc2	Xl	good	55629	ENSG00000189266		114290,114480,118700,151623,180849,201400,275355,277440,300200
GDExl11050	H03	967306	967300	mccc1	Xl	good	56922	ENSG00000078070	210200	210200,210210,243500,248600,250950
GDExl11050	H07	964826	964819	rpl13	Xl	good	6137	ENSG00000167526		103050,180105,603896,608688
GDExl11050	H09	865394	480627	traf6	Xl	good	7189	ENSG00000175104		114500,142680,155255,174810,180849,209950,223900,300291,300301,300584,308230,308300,601859,602080,606843
GDExl11051	A02	979131	979127	mtf1	Xl	good	4520	ENSG00000188786		121850,137600,137800,153480,176807,176920,180500,276950,300555,309000
GDExl11051	A05	481770	481765	tle4	Xl	good	7091	ENSG00000106829		157170,159900
GDExl11051	A06	972760	972753	rps23	Xl	good	6228	ENSG00000186468		182290,215600,219500,245050,400042,603896,606054,607841,609015
GDExl11051	A08	877022	877014	serpinf2	Xl	good	5345	ENSG00000167711		188050,202400,217090,231200
GDExl11051	A12	6493995	988964	slc17a8	Xl	good	246213	ENSG00000179520	605583
GDExl11051	B01	6253875	5752628	syt1	Xl	good	6857	ENSG00000067715		108500,141500,145260,170400,177200,183086,219700,264350,300071,601005,601887
GDExl11051	B08	974385	974376	eif3i	Xl	good	8668	ENSG00000084623		219500,400042,603896
GDExl11051	B10	980637	980633	nudt5	Xl	good	11164	ENSG00000165609		146300,214150,222900,241500,241510,248900,601675,608611
GDExl11051	B12	920454	920446	pla2g6	Xl	good	8398	ENSG00000184381	256600,610217,612953	211980,607785,608594
GDExl11051	C01	482324	482319	hoxd13	Xl	good	3239	ENSG00000128714	113200,113300,186000,186300,192350,610713
GDExl11051	C06	5855148	5855122	pnpla3	Xl	good	80339	ENSG00000100344		203100,210200,222765,238600,243500,248600,268300,603813,606952,608643,609812
GDExl11051	C07	6032706	6032699	adh7	Xl	good	131	ENSG00000196344		140350,200950,203500,241500,241510,264600,270200,276710,300000,307030,608643
GDExl11051	C10	1007712	1007707	dnajb4	Xl	good	11080	ENSG00000162616		125853,220110,225400,232600,261750,604377
GDExl11051	C11	970735	970729	atp5c1	Xl	good	509	ENSG00000165629		103050,500003,551500,609283
GDExl11051	D02	5840728	5840592	hmgcr	Xl	good	3156	ENSG00000113161		230350,260920,604232
GDExl11051	D08	966589	966582	zfand5	Xl	good	7763	ENSG00000107372		300291,300301,300584,308300
GDExl11051	D12	5823309	5823208	b4galt3	Xl	bad	8703	ENSG00000158850		211900,230800,230900,231000,231005,270200,604232,607091,607765,608013,608643,609924
GDExl11051	E04	866317	494088	arpc5	Xl	good	10092	ENSG00000162704		101600,104300,105120,108120,115200,123500,125853,131950,145980,182290,211980,215600,226650,226670,607841,609285
GDExl11051	E11	865472	481633	ptn	Xl	good	5764	ENSG00000105894		209900,236700
GDExl11051	F01	483964	483959	kcnj1	Xl	good	3758	ENSG00000151704	241200	101000,162091,219700,241200,277180
GDExl11051	F02	5894524	5894467	aplp2	Xl	bad	334	ENSG00000084234		104300,104310,123400,137440,225060,245300,600072,603218,606688
GDExl11051	F03	965894	965886	rps26	Xl	good	6231	ENSG00000197728	613309	219500,400042,603896
GDExl11051	F04	865019	484970	cer1	Xl	bad	9350	ENSG00000147869		133780,168600,261550,601813,601884,605909
GDExl11051	F06	923251	923232	nme2	Xl	good	4831	ENSG00000011052		105830,139300,216400,223100,227650,231300,236250,259500,266120,270200,277700,300000,307030,603903,604229,605899,608902,609535,609560
GDExl11051	F07	972686	972680	acy1.1	Xl	good	95	ENSG00000243989	609924
GDExl11051	F08	1008056	1008049	nup85	Xl	good	79902	ENSG00000125450		188550,231550,609192
GDExl11051	F09	1009094	1009088	hal.2	Xl	good	3034	ENSG00000084110	235800	194050,203100,235800,606952,608643
GDExl11051	F11	866161	492449	triobp	Xl	good	11078	ENSG00000100106	609823
GDExl11051	H04	956067	956060	gcsh	Xl	good	2653	ENSG00000140905,LRG_541	605899
GDExl11051	H05	942025	942021	ahcyl1	Xl	good	10768	ENSG00000168710		194050,219500,229100,242860,250940,259900,605850,605899
GDExl11051	H10	865015	483785	cdkn2d	Xl	good	1032	ENSG00000129355		109800,259500,609048
GDExl11051	H11	865179	478451	crx	Xl	good	1406	ENSG00000105392	120970,613829	120970,204000,268000
GDExl11052	A03	5826143	5826084	bcat1	Xl	good	586	ENSG00000060982		231670,248600,268300,312170,601003
GDExl11052	A06	5812007	5811998	tmc6	Xl	bad	11322	ENSG00000141524,LRG_118	226400
GDExl11052	A07	487587	487582	pdgfb	Xl	bad	5155	ENSG00000100311	607174,607907,615483	100800,101600,123500,123790,125853,131760,131800,131900,131960,147950,179850,193100,211980,246200,605074,607685,607907,608747,609040,609307,609352
GDExl11052	A09	1010034	1010028	ppox	Xl	good	5498	ENSG00000143224	176200	176200,600886,604290,606159
GDExl11052	A11	981885	981878	psme3	Xl	good	10197	ENSG00000131467		209900
GDExl11052	A12	6255923	488013	aqp3	Xl	good	360	ENSG00000165272	607457	607457
GDExl11052	B07	941790	941785	gemin2	Xl	bad	8487	ENSG00000092208		151623,194050,210900,216400,223100,253300,253400,253550,275355,277700,278300,600334,603689,604145,608807,608808
GDExl11052	B08	483754	483749	jak1	Xl	good	3716	ENSG00000162434		114480,114500,115150,125853,133100,135300,142680,151100,151623,163950,163955,172800,173100,174050,180849,188050,209950,211980,219050,220111,226670,230400,245590,246200,255960,262190,262400,262500,262650,265120,266600,274500,300400,300554,600802,601559,601665,604370,604498,606367,606764,606843,607785,608089,608971,609135,609968
GDExl11052	B10	993132	993127	amph	Xl	good	273	ENSG00000078053		123400,125853,130060,166200,166210,166220,233700,233710,259420,300491,306400,603218,607785,608232,608354,608355
GDExl11052	C06	957623	957617	p4ha2	Xl	good	8974	ENSG00000072682		230450,239510,606762,610015
GDExl11052	C07	950273	950269	nnt	Xl	good	23530	ENSG00000112992	614736	101900,108500,124200,170400,208000,240600,601003,601382,601887,602475,609909
GDExl11052	C08	961267	961262	yy1	Xl	conserved	7528	ENSG00000100811		105830,112500,126600,133239,142945,145260,147250,151623,155601,168500,180849,211980,214150,216400,260500,275355,278780,300068,308370,312300,313200,601675,604757,605462,606719,607080,607778,608320
GDExl11052	D06	865499	484756	nr3c1	Xl	good	2908	ENSG00000113580	615962	105830,118700,126600,133239,145260,151623,180849,209950,211980,216400,245590,260500,275355,277440,278780,300068,308370,312300,313200
GDExl11052	D08	973414	973407	snx3	Xl	good	8724	ENSG00000112335
GDExl11052	D10	6256242	1019625	aurkb	Xl	conserved	9212	ENSG00000178999		607785,608354,608355
GDExl11052	E04	955689	955682	bub3	Xl	good	9184	ENSG00000154473
GDExl11052	E07	6255364	5771152	eef2.2	Xl	good	1938	ENSG00000167658	609306	182290,268000,600652,603278,603896,607841,610015
GDExl11052	E08	977131	977125	bet1	Xl	good	10282	ENSG00000105829		607689,607692
GDExl11052	E09	952386	952382	apba2	Xl	conserved	321	ENSG00000034053		202400,226650,226730,273800
GDExl11052	F04	6256228	966582	zfand5	Xl	good	7763	ENSG00000107372		300291,300301,300584,308300
GDExl11052	F06	6255312	5777344	kcnj10	Xl	good	3766	ENSG00000177807	600791,612780
GDExl11052	F08	865183	478482	cga	Xl	good	1081	ENSG00000135346		233300,608115
GDExl11052	F09	479050	479045	smurf1	Xl	good	57154	ENSG00000198742		112600,131300,154705,158350,174900,235730,600376,609192,609441,610069
GDExl11052	F10	997616	997611	pi4kb	Xl	good	5298	ENSG00000143393		114480,114500,121850,137800,153480,158350,176807,176920,276950,300555,309000,604370,608089
GDExl11052	G02	865578	486121	btrc	Xl	good	8945	ENSG00000166167		122880,125853,132600,135300,146510,148820,155255,174200,174700,175700,181000,181450,193500,200990,268220,300291,300301,300584,306955,308300,608971,609283,609637
GDExl11052	G03	866211	492898	cntn4	Xl	good	152330	ENSG00000144619		164200,186100,304400
GDExl11052	G09	5811020	5811008	fggy	Xl	bad	55277	ENSG00000172456		117300,176500
GDExl11052	G10	960180	960175	det1	Xl	mixed	55070	ENSG00000140543		214150,216400,601675
GDExl11053	A02	959584	959580	dyx1c1	Xl	good	161582	ENSG00000256061	127700,615482
GDExl11053	A03	5807734	5807674	shcbp1	Xl	conserved	79801	ENSG00000171241		101600,123500,605074,607685,608747
GDExl11053	A04	6254568	6032684	rp1	Xl	good	6101	ENSG00000104237	180100
GDExl11053	A07	5749687	5749634	aldh3b1	Xl	good	221	ENSG00000006534		105830,139300,227650,230350,231300,268300,270200,300000,307030,600121,604229,608643,608902,609535
GDExl11053	A09	6070021	6069999	grb2	Xl	good	2885	ENSG00000177885		100800,101200,101600,102200,103580,104300,109800,114480,114500,115150,115200,123150,123400,123500,123790,125853,130060,131950,135300,137440,137750,137760,145980,147950,151100,151623,163950,163955,166200,166210,166220,166350,172800,174050,174800,184500,188550,193100,193300,194050,209880,211900,211980,215600,218040,219100,226670,233700,233710,239200,245300,246200,248500,256300,256800,259420,262190,…
GDExl11053	A10	865353	480191	paxip1	Xl	good	22976	ENSG00000157212	104300
GDExl11053	B04	956865	956857	klf11	Xl	bad	8462	ENSG00000172059	610508
GDExl11053	B11	6254435	961262	yy1	Xl	conserved	7528	ENSG00000100811		105830,112500,126600,133239,142945,145260,147250,151623,155601,168500,180849,211980,214150,216400,260500,275355,278780,300068,308370,312300,313200,601675,604757,605462,606719,607080,607778,608320
GDExl11053	B12	6255913	6258208	max	Xl	good	4149	ENSG00000125952,LRG_530	171300	120435,145000,151623,155601,158320,242860,606719,608089,609310
GDExl11053	C01	1011138	1011133	gpd2	Xl	good	2820	ENSG00000115159	125853	222765,248600,268300,600121,601003,608643
GDExl11053	C03	1188330	993746	enah	Xl	good	55740	ENSG00000154380		104300,104310,121850,123400,125853,130060,137440,151623,166200,166210,166220,225060,245300,259420,275355,600072,600652,603218,603278,606688,607785,608232,608354,608355
GDExl11053	C04	6253896	946724	itgb1	Xl	good	3688	ENSG00000150093		116920,123320,125853,130060,166200,166210,166220,192600,192605,202400,226650,226730,231200,259420,273800,300049,300537,304120,305620,309350,311300,600996,604765,605361,606072,607785,607801,607855,608232,608354,608355,608758
GDExl11053	C06	6255368	480008	cd151	Xl	good	977	ENSG00000177697	179620,609057
GDExl11053	D02	981757	981755	zdhhc4	Xl	good	55146	ENSG00000136247		113800,146800,194050,207800,238970,266140,311250,607602,609924
GDExl11053	D04	1002882	1002875	tia1	Xl	good	7072	ENSG00000116001	604454
GDExl11053	D08	5802416	5802330	cse1l	Xl	good	1434	ENSG00000124207		142680,180849,209950
GDExl11053	D10	6251928	853739	ctbp2	Xl	good	1488	ENSG00000175029		114480,142946,151623,166600,259700,608089
GDExl11053	D12	971507	971500	atxn3	Xl	good	4287	ENSG00000066427	109150
GDExl11053	E02	967720	967715	pak1	Xl	good	5058	ENSG00000149269		101000,101600,115150,121850,122880,123500,124900,125853,148820,153640,153650,155100,162091,180849,192600,193500,211980,253300,253400,253550,300436,300558,301000,313900,600334,600652,601859,603278,603622,603689,603909,604145,605249,606843,607271,608203,608807,608808
GDExl11053	E04	6254179	6054494	ptpn11	Xl	good	5781	ENSG00000179295,LRG_614	151100,156250,163950,607785	101600,115150,123500,125853,131950,148700,151100,162210,163950,163955,172800,173100,188550,193520,209880,209950,211980,215600,219050,226670,256800,262400,262500,262650,266600,274500,278300,303600,600652,600802,601665,603278,606764,607785,607841,608232,609135
GDExl11053	E06	941812	941808	scfd1	Xl	good	23256	ENSG00000092108
GDExl11053	E08	865257	479288	sufu	Xl	good	51684	ENSG00000107882,LRG_521	109400,155255,607174	155255,202370,214100,266510,601539
GDExl11053	F02	993655	993651	tyk2	Xl	good	7297	ENSG00000105397,LRG_121	611521	114480,114500,125853,133100,142680,151100,163950,163955,172800,180849,188050,209950,226670,230400,245590,255960,262500,262650,265120,300400,300554,601559,604370,604498,606367,606764,606843,607785,609135
GDExl11053	F04	950495	950489	slc2a10	Xl	good	81031	ENSG00000197496	208050
GDExl11053	F05	865929	490064	pard3	Xl	good	56288	ENSG00000148498		104310,114500,115150,123400,125853,137440,155255,162800,164400,174900,175050,188050,188055,191100,202400,217090,225060,231200,245300,260350,600072,603218,605407,606688,606690,609192
GDExl11053	F06	6078325	973540	arhgdia	Xl	good	396	ENSG00000141522	615244	124900,153640,153650,155100,300436,300558,301000,313900,603622,605249,608203
GDExl11053	F07	6078230	966504	dolk	Xl	good	22845	ENSG00000175283	610768
GDExl11053	F12	6255362	954398	vps36	Xl	good	51028	ENSG00000136100		109800,180849,259500,609048
GDExl11053	G07	6078797	5720896	lsr	Xl	good	51599	ENSG00000105699		115150,125853,169400,215140,603622,605249,607748,607785
GDExl11053	G09	6256232	6457299	itgb5	Xl	bad	3693	ENSG00000082781		116920,123320,125853,130060,166200,166210,166220,192600,192605,202400,226730,259420,300049,300537,304120,305620,309350,311300,600996,604765,605361,606072,607785,607801,608232,608354,608355,608758
GDExl11053	G10	1017121	1017115	egln1	Xl	conserved	54583	ENSG00000135766	609820
GDExl11053	H01	961149	961142	ppa2	Xl	good	27068	ENSG00000138777		259700,267300,602722
GDExl11053	H05	989616	989612	vps13a	Xl	good	23230	ENSG00000197969	200150
GDExl11053	H06	976062	976057	cdc45	Xl	good	8318	ENSG00000093009		194050,216400,223100,259500,277700
GDExl11053	H09	6254565	983244	dfna5	Xl	good	1687	ENSG00000105928	600994
GDExl11054	A02	6256284	976266	alg10	Xl	good	84920	ENSG00000139133	613688	603147,608104
GDExl11054	A04	5755312	5755295	chrna5	Xl	unknown	1138	ENSG00000169684	612052
GDExl11054	A10	6251554	853335	sp1	Xl	good	6667	ENSG00000185591		109800,114480,118700,125850,132600,133239,137750,137760,151623,155255,155601,180849,211980,242860,259500,260500,266510,275355,277440,601539,606657,606719,608089,608354,608355,609048,609192,609310
GDExl11054	B05	963016	963012	vamp7	Xl	good	6845	ENSG00000124333
GDExl11054	B06	986818	986814	ercc4	Xl	unknown	2072	ENSG00000175595,LRG_463	278760,610965,615272	214150,216400,601675,603622,605249,609322
GDExl11054	B09	941677	941670	mgat1	Xl	good	4245	ENSG00000131446
GDExl11054	B10	961594	961590	zmym2	Xl	bad	7750	ENSG00000121741		109800,174900,175050,259500,260350,300367,609192
GDExl11054	B12	5859154	5859146	brd4	Xl	good	23476	ENSG00000141867		131760,131800,131900,131960,179850,604370,607907,608747,609040,609352
GDExl11054	C02	973438	973432	gnaq	Xl	good	2776	ENSG00000156052	163000,185300	102200,103580,121850,137800,142623,148700,153480,158350,162210,166350,174800,176410,176807,176920,188050,193520,207800,207900,214450,215700,256710,276950,277580,300555,303600,309000,311250,600155,600501,608089,609227
GDExl11054	C03	960797	960793	agps	Xl	good	8540	ENSG00000018510	600121	222765,230350,268300,600121,604232,607765
GDExl11054	C04	1004988	1004986	ipmk	Xl	good	253430	ENSG00000151151		121850,137600,137800,153480,158350,176807,176920,180500,276950,300555,309000,608089
GDExl11054	C12	921352	921336	porcn	Xl	good	64840	ENSG00000102312	305600	133780,168600,261550,601813,601884,605909
GDExl11054	D08	5818693	5818691	pgap1	Xl	good	80055	ENSG00000197121	615802	188050,606764,606843
GDExl11054	E04	6049313	6049303	suv39h1	Xl	good	6839	ENSG00000101945		109800,142946,151623,166600,180849,240300,245590,259500,275355,300068,308370,312300,313200,606394,607136
GDExl11054	E07	1016602	1016596	plekha1	Xl	good	59338	ENSG00000107679	603075
GDExl11054	E08	6253762	969839	tada3	Xl	good	10474	ENSG00000171148		133239,151623,211980,260500,275355
GDExl11054	F02	6255127	5849691	tmem38b	Xl	good	55151	ENSG00000095209	615066
GDExl11054	F06	1018562	1018553	fgfr1	Xl	good	2260	ENSG00000077782	101600,123150,147950,166250,190440,615465	101600,123500,125853,135300,147950,193100,211900,607907,608747,609307
GDExl11054	F08	6251764	953463	micu1	Xl	good	10367	ENSG00000107745	615673
GDExl11054	G01	950810	950804	sh3rf1	Xl	conserved	57630	ENSG00000154447		125853,308300,607785
GDExl11054	G02	6256229	945203	bnipl	Xl	good	149428	ENSG00000163141		140350,276710,606952
GDExl11054	H02	486476	486471	slc5a5	Xl	unknown	6528	ENSG00000105641	274400
GDExl11054	H04	6054390	6054174	med27	Xl	good	9442	ENSG00000160563		154500,253300,253400,253550,600334,603689,604145,608807,608808
GDExl11054	H08	6251557	920882	ccng2	Xl	good	901	ENSG00000138764		133239,151623,155601,211980,260500,275355,606719
GDExl11055	A01	1006271	1006265	ctns	Xl	good	1497	ENSG00000040531	219750,219800,219900
GDExl11055	A06	988480	988473	pias2	Xl	good	9063	ENSG00000078043		142680,180849,194050,209950,219100,245590,248500
GDExl11055	A12	866625	855818	extl3	Xl	good	2137	ENSG00000012232		122880,133700,133701,148820,150230,181450,193500,215300,268220,601224,609637
GDExl11055	B03	982976	982970	b4galt6	Xl	bad	9331	ENSG00000118276		211900,230800,230900,231000,231005,607091,608013
GDExl11055	C02	950573	950567	tdp1	Xl	good	55775	ENSG00000042088	607250	607250
GDExl11055	C04	939795	939788	abhd5	Xl	good	51099	ENSG00000011198	275630	275630
GDExl11055	C11	5793400	5793395	crybb3	Xl	good	1417	ENSG00000100053	609741
GDExl11055	D02	5955266	5955235	spire1	Xl	good	56907	ENSG00000134278		182290,600652,603278,607841
GDExl11055	D05	985205	985201	suox	Xl	good	6821	ENSG00000139531	272300	208000,272300,602475
GDExl11055	D08	6045433	6045424	ntm	Xl	good	50863	ENSG00000182667		104300,104310,123400,137440,225060,245300,600072,603218,606688
GDExl11055	D09	1005429	1005421	psmd7	Xl	good	5713	ENSG00000103035		268000,610015
GDExl11055	E02	5885071	5885004	acad9	Xl	good	28976	ENSG00000177646	611126
GDExl11055	E03	977715	977708	uba2	Xl	good	10054	ENSG00000126261
GDExl11055	E07	970669	970662	cdc20	Xl	good	991	ENSG00000117399
GDExl11055	E12	6254054	6085806	nck1	Xl	good	4690	ENSG00000158092		101600,121850,123500,125853,130060,133100,135300,145980,166200,166210,166220,193100,193300,211900,211980,239200,246200,259420,300049,300537,301000,304120,305620,309350,311300,313900,600652,603278,604416,607907,608232,609307
GDExl11055	F06	989647	989641	gphn	Xl	conserved	10243	ENSG00000171723	615501
GDExl11055	G09	954820	954818	crygc	Xl	good	1420	ENSG00000163254	604307	250100,604219,608810
GDExl11055	H01	1015898	1015892	nup37	Xl	good	79023	ENSG00000075188		188550,231550,609192
GDExl11055	H03	865718	487625	prkd1	Xl	good	5587	ENSG00000184304		125853,194050,211980,219100,246200,248500
GDExl11055	H06	1005683	1005676	inpp5a.1	Xl	good	3632	ENSG00000068383		121850,137600,137800,153480,158350,176807,176920,180500,276950,300555,309000,608089
GDExl11055	H10	865416	480845	bcl9	Xl	unknown	607	ENSG00000116128		114500,125853,132600,155255
GDExl11055	H11	6253763	989303	ndel1	Xl	good	81565	ENSG00000166579		191100,247200,607341,607432,607684,607734,609227
GDExl11056	A04	865203	478680	flii	Xl	good	2314	ENSG00000177731		101600,104300,105120,108120,115200,123500,125853,131950,145980,151660,159001,176670,181350,182290,184500,211980,215600,226650,226670,245050,248370,600652,603278,604219,604929,605588,606054,606595,607841,607920,608056,609015,609285
GDExl11056	A07	6252316	481707	ptgds	Xl	good	5730	ENSG00000107317		123320,125851,192600,235700,601419,602485,604765,606072,607801,608758
GDExl11056	A08	865602	486351	ctnnbip1	Xl	good	56998	ENSG00000178585		125853,132600,155255,192430,601214
GDExl11056	A09	6254440	5908186	ldhb	Xl	good	3945	ENSG00000111716	614128	102900,231670,245349,248600,266150,266200,312170,606054,607322
GDExl11056	C11	6253389	952073	bloc1s1	Xl	good	2647	ENSG00000135441		203300
GDExl11056	D05	6253986	1002380	cartpt	Xl	unknown	9607	ENSG00000164326	601665
GDExl11056	D07	865468	481587	tnnt1	Xl	good	7138	ENSG00000105048	605355	605355
GDExl11056	D11	997240	997236	mocs1	Xl	good	4337	ENSG00000124615	252150
GDExl11056	D12	1003379	1003375	aifm2	Xl	good	84883	ENSG00000042286		188550,231550
GDExl11056	E09	865331	479998	fgf12	Xl	bad	2257	ENSG00000114279		100800,101600,123500,123790,125853,147950,211980,607685
GDExl11056	F02	963517	963511	pde4b	Xl	good	5142	ENSG00000184588		204000,268000,601777,602875
GDExl11056	F03	1188226	493828	rab6b	Xl	good	51560	ENSG00000154917		608106
GDExl11056	F06	945682	945675	sav1	Xl	good	60485	ENSG00000151748		101000,122880,148820,162091,193500
GDExl11056	F10	955842	955838	pnpo	Xl	bad	55163	ENSG00000108439	610090
GDExl11056	G02	940092	940090	tnfrsf11b	Xl	good	4982	ENSG00000164761	239000	239000
GDExl11056	G04	876984	876979	scamp3	Xl	good	10067	ENSG00000116521		101600,123500,125853,211980
GDExl11056	G05	1034775	1034768	sox9	Xl	good	6662	ENSG00000125398	114290	114290,201400,300200
GDExl11056	G06	948877	948870	ahcyl2	Xl	good	23382	ENSG00000158467		194050,219500,229100,242860,250940,259900,605850,605899
GDExl11056	G11	952817	952813	prnp	Xl	good	5621	ENSG00000171867	123400,137440,245300,600072,603218,606688	101900,104300,104310,123400,124200,137440,151660,203450,225060,228600,236490,245300,300291,300301,300491,300584,308300,600072,603218,604929,605280,606688
GDExl11056	H05	482658	482653	zic2	Xl	good	7546	ENSG00000043355	609637	122880,146510,148820,174200,174700,175700,181450,193500,200990,268220,306955,609637
GDExl11056	H07	489856	489851	rab18	Xl	good	22931	ENSG00000099246	614222
GDExl11056	H08	1007241	1007234	vimp	Xl	good	55829	ENSG00000131871
GDExl11056	H09	996488	996484	coasy	Xl	good	80347	ENSG00000068120	615643
GDExl11057	A02	5759202	5759170	lsamp	Xl	good	4045	ENSG00000185565		104300,104310,123400,137440,225060,245300,600072,603218,606688
GDExl11057	A04	922662	922649	gmppb	Xl	good	29925	ENSG00000173540		102900,103050,180105,211900,212065,219500,230800,230900,231000,231005,242860,250940,266200,268000,312170,400042,602579,605850,607091,608013,608688,610015
GDExl11057	A06	942364	942357	npy	Xl	good	4852	ENSG00000122585
GDExl11057	B03	6254002	5857257	prmt6	Xl	good	55170	ENSG00000198890		194050,203100,212065,235800,242860,250940,605850,606952,608643
GDExl11057	B09	956132	956127	cryba1	Xl	good	1411	ENSG00000108255	600881
GDExl11057	C01	6254884	1010135	trappc1	Xl	good	58485	ENSG00000170043		121850,137600,137800,153480,176807,176920,180500,276950,300555,309000
GDExl11057	C04	968916	968910	scmh1	Xl	good	22955	ENSG00000010803		125851,192950,235700,602485
GDExl11057	C05	6254875	953202	faim2	Xl	good	23017	ENSG00000135472
GDExl11057	D02	957468	957463	sept7	Xl	good	989	ENSG00000122545
[truncated: 1,050 more rows]
